# Supplementary material for: PLM-ARG: antibiotic resistance gene identification using a pretrained protein language model
Source: Bioinformatics. 2023 Nov 23;39(11):btad690. doi: 10.1093/bioinformatics/btad690 (PMC10676515; doi:10.1093/bioinformatics/btad690)
Supplement: btad690_Supplementary_Data [file btad690_supplementary_data.zip]

Archive with 6 entries (6 files):
- Fig S1.tif
- supplementary materials.docx
- Supplementary Table S2.csv
- Supplementary Table S1.csv
- Supplementary Table S3.csv
- Fig S2.tif
