# Supplementary material for: PLM-ARG: antibiotic resistance gene identification using a pretrained protein language model
Source: Bioinformatics. 2023 Nov 23;39(11):btad690. doi: 10.1093/bioinformatics/btad690 (PMC10676515; doi:10.1093/bioinformatics/btad690)
Supplement: btad690_Supplementary_Data [file btad690_supplementary_data.zip › Supplementary Table S2.csv]

seq_id	ARG	alkaloids.with.antibiotic.activity	aminocoumarin	aminoglycoside	beta.lactam	diaminopyrimidine	disinfecting.agents.and.antiseptics	fluoroquinolone	glycopeptide	lincosamide	macrolide	nitroimidazole	nucleoside	peptide	phenicol	pleuromutilin	rifamycin	streptogramin	sulfonamide	tetracycline	others
tr|A0A0U1D1F2|A0A0U1D1F2_9MYCO	0.8262089	4.48933424195275e-05	0.0113353813067079	0.00986103806644678	0.331702172756195	0.00843874923884869	0.003506911220029	0.0160043854266405	0.000287686416413635	0.000418187468312681	0.0125746484845877	2.79429368674755e-05	0.000115500508400146	0.00199254369363189	0.0843163132667542	6.12862550042337e-06	0.00326673360541463	0.000449949351605028	0.0224934089928865	0.53384131193161	0.0503472499549389
tr|W8X1R9|W8X1R9_CASDE	0.7891368	0.000110186294477899	0.000180926799657755	0.000104229126009159	0.994983196258545	8.38102569105104e-05	0.00123900501057506	0.00492533296346664	0.000323905202094465	0.00117231882177293	0.000744647462852299	1.13659280032152e-05	2.03587169380626e-05	0.000393383175833151	0.000135611917357892	1.0443238352309e-05	5.29461685800925e-05	0.000249423406785354	4.06262188334949e-05	0.00116193550638855	0.00708642322570086
tr|A0A485FSJ9|A0A485FSJ9_PSEAI	0.93278176	4.37347443948966e-05	3.18885868182406e-05	0.000184521690243855	0.000724047364201397	4.22550292569213e-05	2.68626754404977e-05	0.00199668225832283	0.978425681591034	0.000146098100231029	0.000286769587546587	1.08932872535661e-05	3.08114249492064e-05	0.000398679345380515	0.000135513808345422	2.60525121120736e-05	1.91832841665018e-05	0.000576032791286707	1.22841202028212e-05	0.000430611049523577	0.00271385489031672
tr|E0SD04|E0SD04_DICD3	0.99981135	6.69730707159033e-06	3.90317154597142e-06	1.8167114831158e-05	2.32653565035434e-05	1.76804351212922e-05	9.87923613138264e-06	8.28858319437131e-05	4.77075736853294e-05	1.61745574587258e-05	3.20592807838693e-05	7.20388925401494e-06	9.85106908046873e-06	0.999958157539368	3.21705119858962e-05	6.27221970717073e-06	1.08596905192826e-05	2.92155091301538e-05	1.62839187396457e-05	2.67064533545636e-05	0.000406505685532466
tr|A0A7H4M4I8|A0A7H4M4I8_9ENTR	0.99292386	1.88504691323033e-05	1.68925216712523e-05	1.46883694469579e-05	5.76530292164534e-05	2.20043602894293e-05	3.75724703189917e-05	0.00167095381766558	5.3598967497237e-05	8.87018541106954e-05	7.98999681137502e-05	8.76124704518588e-06	6.41508449916728e-05	0.999560177326202	0.000346072280080989	2.6750602046377e-05	4.85167620354332e-05	5.27455995324999e-05	4.26455153501593e-05	0.000148757462739013	0.000290356227196753
tr|A0A2C8EV47|A0A2C8EV47_9PSED	0.9998405	6.80298808219959e-06	4.46525609731907e-06	1.35518903334741e-05	1.93070954992436e-05	1.26491449918831e-05	1.82035364559852e-05	0.000110655069875065	2.58546060649678e-05	2.61399618466385e-05	2.42957466980442e-05	7.20388925401494e-06	1.08177246147534e-05	0.999974370002747	3.58632132702041e-05	6.36236472928431e-06	1.13103724288521e-05	1.84256987267872e-05	8.8240440163645e-06	5.46221817785408e-05	0.000492867780849338
tr|A0A336NVS4|A0A336NVS4_CITFR	0.9999366	5.53500785827055e-06	4.93945208290825e-06	8.89413331606193e-06	1.6720689018257e-05	1.5955141861923e-05	1.34076944959816e-05	8.8629312813282e-05	3.55574375134893e-05	1.76974735950353e-05	2.01778966584243e-05	8.21468074718723e-06	1.02163858173299e-05	0.999967336654663	2.69964220933616e-05	5.93993263464654e-06	9.3561720859725e-06	1.83414413186256e-05	6.85051372784073e-06	2.52271747740451e-05	0.00044421388884075
tr|A0A653XTS9|A0A653XTS9_9GAMM	0.9999306	5.8264672588848e-06	4.62234811493545e-06	1.95045577129349e-05	1.69175418704981e-05	1.74167253135238e-05	2.20221627387218e-05	0.000139477720949799	8.95561024663039e-05	2.96888210868929e-05	1.957322092494e-05	7.20388925401494e-06	1.24068801596877e-05	0.999958634376526	3.48405010299757e-05	6.78466449244297e-06	9.21402715903241e-06	2.15278123505414e-05	8.25395272840979e-06	2.87392995232949e-05	0.000406816572649404
tr|A0A654BTI8|A0A654BTI8_9GAMM	0.9939685	6.50254924039473e-06	4.38301003669039e-06	1.64226548804436e-05	2.63630463450681e-05	2.74797876045341e-05	1.16484161480912e-05	0.000127557112136856	7.50041290302761e-05	3.08273811242543e-05	2.95159388770116e-05	1.0122864296136e-05	1.1919803910132e-05	0.999970197677612	2.60656070167897e-05	7.01682120052283e-06	1.0973259122693e-05	3.88387743441854e-05	7.99244207883021e-06	0.000100407436548267	0.00074008759111166
tr|A0A653KHW3|A0A653KHW3_AERSA	0.9999348	5.76322963752318e-06	3.8437838156824e-06	1.1937083399971e-05	1.46195989145781e-05	1.3633502931043e-05	1.08144649857422e-05	0.000124482088722289	2.99539296975126e-05	3.76630523533095e-05	4.82769064547028e-05	7.20388925401494e-06	9.73425903794123e-06	0.999956846237183	1.86725883395411e-05	5.76812362851342e-06	8.90565934241749e-06	3.14439821522683e-05	6.65311517877853e-06	3.4461023460608e-05	0.000236670224694535
tr|A0A143QIQ4|A0A143QIQ4_9NOCA	0.006802591	0	0	0	0	0	0	0	0	0	0	0	0	0	0	0	0	0	0	0	0
tr|A0A2X4U2V2|A0A2X4U2V2_9NOCA	0.012231345	0	0	0	0	0	0	0	0	0	0	0	0	0	0	0	0	0	0	0	0
tr|A0A117E639|A0A117E639_9ACTN	0.009918932	0	0	0	0	0	0	0	0	0	0	0	0	0	0	0	0	0	0	0	0
tr|A0A143QF71|A0A143QF71_9NOCA	0.0060921693	0	0	0	0	0	0	0	0	0	0	0	0	0	0	0	0	0	0	0	0
tr|A0A0J8YP81|A0A0J8YP81_9GAMM	0.00027600996	0	0	0	0	0	0	0	0	0	0	0	0	0	0	0	0	0	0	0	0
tr|R1GGA2|R1GGA2_9PSEU	0.95242167	9.75880720943678e-06	1.44062123581534e-05	0.998468339443207	0.000318706093821675	5.82134380238131e-05	6.19550628471188e-05	0.000487307988805696	0.000141040625749156	0.00113211595453322	0.00148354435805231	0.000480173155665398	5.47687523066998e-05	0.000243453498114832	0.000339291756972671	4.47801648988388e-05	0.000197430170373991	0.00186902075074613	9.05904162209481e-05	0.000339110818458721	0.00294437329284847
tr|A0A5E8PNS0|A0A5E8PNS0_9MYCO	0.9364238	0.000110800661786925	0.000533336889930069	0.0174786020070314	0.000738148577511311	1.3007289453526e-05	0.0164279695600271	0.0263655595481396	9.75527582340874e-05	3.79333941964433e-05	0.00333616463467479	2.94592773570912e-05	5.8984755014535e-05	0.000337539240717888	0.0128584029152989	7.23748644304578e-06	0.000926610780879855	3.86115461878944e-05	7.28359300410375e-05	0.0258868783712387	0.757264614105225
tr|A0A1H6F1R3|A0A1H6F1R3_9ACTN	0.1756051	0	0	0	0	0	0	0	0	0	0	0	0	0	0	0	0	0	0	0	0
tr|D9T258|D9T258_MICAI	0.2355291	0	0	0	0	0	0	0	0	0	0	0	0	0	0	0	0	0	0	0	0
tr|A0A7K2UUQ1|A0A7K2UUQ1_RHOER	0.11055325	0	0	0	0	0	0	0	0	0	0	0	0	0	0	0	0	0	0	0	0
tr|A0A1G3R0E1|A0A1G3R0E1_9SPIR	0.9121817	1.52540305862203e-05	6.28076168140979e-06	0.998300611972809	0.00128897652029991	4.25545185862575e-05	3.96629802708048e-05	0.00111382210161537	8.98962971405126e-05	0.00036778356297873	0.000502696959301829	0.000347682245774195	2.38767861446831e-05	0.000118223520985339	0.000110307395516429	2.17594806599664e-05	0.000121829645649996	0.000658500066492707	6.83846446918324e-05	0.000359355646651238	0.00509569747373462
tr|L7V9U6|L7V9U6_MYCL1	0.13923264	0	0	0	0	0	0	0	0	0	0	0	0	0	0	0	0	0	0	0	0
tr|K0F3P7|K0F3P7_9NOCA	0.62531614	0.00433372566476464	0.00416467757895589	0.000235523548326455	0.0183788314461708	0.000280789157841355	0.00473644118756056	0.00563336815685034	0.000259409658610821	0.000277261453447863	0.00437554903328419	1.23146292025922e-05	2.55237828241661e-05	0.00102778582368046	0.00103061553090811	1.37274646476726e-05	0.000843245477881283	0.000592813594266772	0.000206361844902858	0.974658608436584	0.00940276496112347
tr|T0PAZ5|T0PAZ5_9CLOT	0.9999845	6.60045316180913e-06	3.64596826329944e-06	3.99709279008675e-06	3.851761448459e-06	4.02205432692426e-06	4.4286443880992e-06	8.69808445713716e-06	6.74948068990489e-06	1.10724931801087e-05	7.44857197787496e-06	1.50413206938538e-05	5.67519418837037e-06	0.999993324279785	1.01241193988244e-05	8.4798793977825e-06	4.84084830532083e-06	5.32037256562035e-06	4.41232123193913e-06	1.02992617030395e-05	3.74239971279167e-05
tr|A0A5M3W2V4|A0A5M3W2V4_9ACTN	0.99693155	6.31935790806892e-06	6.64162780594779e-06	0.996884286403656	0.000411541579524055	3.8851001590956e-05	2.83972549368627e-05	0.000349752692272887	5.3577809012495e-05	0.000464492361061275	0.000383690465241671	0.000114605165435933	6.35221877018921e-05	5.66172893741168e-05	9.72935667959973e-05	2.00022677745437e-05	7.86626842455007e-05	0.000559404259547591	3.16414625558536e-05	0.000221377122215927	0.000995781971141696
tr|A0A1E8FQ49|A0A1E8FQ49_9MICC	0.24863562	0	0	0	0	0	0	0	0	0	0	0	0	0	0	0	0	0	0	0	0
tr|A0A4R8WUI7|A0A4R8WUI7_9MICO	0.99961746	9.91573688224889e-06	1.50325586218969e-05	1.42210337799042e-05	2.43882750510238e-05	8.84914788912283e-06	5.31419618710061e-06	2.29577890422661e-05	1.06706102087628e-05	4.39028117398266e-05	2.45659120992059e-05	7.59051272325451e-06	5.59217733098194e-06	0.999975800514221	2.55953236774076e-05	5.18540355187724e-06	1.03197317002923e-05	3.30931652570143e-05	8.16570809547557e-06	4.82797149743419e-05	6.12574294791557e-05
tr|A0A6L8E1C8|A0A6L8E1C8_9BACT	0.9993093	1.97616245714016e-05	1.18099460451049e-05	2.00693521037465e-05	4.35442671005148e-05	2.49608492595144e-05	2.72580928140087e-05	0.000107192849100102	5.41068184247706e-05	0.994421303272247	0.999913930892944	1.06073393908446e-05	1.39834673973382e-05	1.65828350873198e-05	5.57082166778855e-05	0.000244242342887446	1.59540468303021e-05	0.997695028781891	2.1168327293708e-05	5.04067429574206e-05	0.000291538162855431
tr|A0A5B8DED1|A0A5B8DED1_9PROT	0.9999838	1.16414748845273e-05	9.24238338484429e-06	4.41280508312047e-06	7.51191055314848e-06	4.12546842198935e-06	3.2356967949454e-06	1.11713670776226e-05	7.0239916567516e-06	1.56548449012917e-05	6.85827308188891e-06	1.19338164950022e-05	4.91457194584655e-06	0.999988198280334	1.35410891743959e-05	7.00126656738576e-06	4.20503874920541e-06	1.29046647998621e-05	5.49341666555847e-06	1.23365143736009e-05	3.37831042998005e-05
tr|A0A5M3VSM7|A0A5M3VSM7_9ACTN	0.58178633	0.000112244590127375	0.000195366723346524	0.000288703042315319	0.00216588866896927	3.77527358068619e-05	5.41548724868335e-05	0.00228700134903193	0.00115728785749525	0.0019770513754338	0.00241987989284098	1.11884792204364e-05	4.46398044005036e-05	0.0917254090309143	0.00174308568239212	8.48069175845012e-05	0.000902364554349333	0.000294254103209823	1.8225942767458e-05	0.0213508363813162	0.110768392682076
tr|A0A0Q8W9G2|A0A0Q8W9G2_9ACTN	0.58491963	3.21015577355865e-05	0.000265513401245698	0.000874621444381773	0.00207157665863633	0.00014198463759385	0.000134915564558469	0.0793093740940094	0.000926699955016375	0.00906343571841717	0.0133862029761076	3.83943624910899e-05	0.000153003478772007	0.0174629110842943	0.000498883367981762	3.75226263713557e-05	0.000364474835805595	0.000607469468377531	1.5784698916832e-05	0.00913512427359819	0.0165105070918798
tr|A0A545AUG5|A0A545AUG5_9ACTN	0.3434399	0	0	0	0	0	0	0	0	0	0	0	0	0	0	0	0	0	0	0	0
tr|A0A4Z0Y261|A0A4Z0Y261_9FIRM	0.62833774	8.41864894027822e-05	8.4341001638677e-05	0.00133658736012876	0.993052542209625	2.06480799533892e-05	7.27016595192254e-05	0.000262823770754039	0.00147675629705191	0.00175182882230729	0.00237126904539764	8.44561964186141e-06	1.69834147527581e-05	0.00106473243795335	0.000595470075495541	1.7294130884693e-05	0.000342929066391662	0.000688101281411946	1.59123374032788e-05	0.00308031542226672	0.00150215032044798
tr|A0A1E8FVN0|A0A1E8FVN0_9MICC	0.027270447	0	0	0	0	0	0	0	0	0	0	0	0	0	0	0	0	0	0	0	0
tr|A0A562DCW7|A0A562DCW7_MICEC	0.0102138445	0	0	0	0	0	0	0	0	0	0	0	0	0	0	0	0	0	0	0	0
tr|A0A5E8PCL7|A0A5E8PCL7_9MYCO	0.1789801	0	0	0	0	0	0	0	0	0	0	0	0	0	0	0	0	0	0	0	0
tr|T0PBG7|T0PBG7_9CLOT	0.99943596	1.17443996714428e-05	3.46223314409144e-05	0.998857736587524	2.04313637368614e-05	3.03991400869563e-05	2.89248109766049e-05	0.000152807828271762	0.000207454606425017	0.000182162402779795	0.000112704270577524	2.5987375920522e-05	3.48428293364123e-05	9.52549162320793e-05	2.48028900386998e-05	4.92119979753625e-05	1.41095188155305e-05	8.89122093212791e-05	9.5537243396393e-06	2.9760396500933e-05	0.000170088300365023
tr|A0A6H9IM74|A0A6H9IM74_9BACI	0.9781862	7.25780773791485e-06	6.17503201283398e-06	1.52996162796626e-05	6.41539081698284e-05	6.10970073466888e-06	6.70224562782096e-06	1.44768364407355e-05	2.34758135775337e-05	1.26136574181146e-05	1.38356826937525e-05	8.94055756361922e-06	5.64041374673252e-06	0.999974370002747	2.16857933992287e-05	1.46014162965002e-05	7.570119578304e-06	1.41917435030336e-05	6.68037137074862e-06	2.53751313721295e-05	9.0083027316723e-05
tr|A0A545AKN3|A0A545AKN3_9ACTN	0.20524195	0	0	0	0	0	0	0	0	0	0	0	0	0	0	0	0	0	0	0	0
tr|A0A2H5VGW4|A0A2H5VGW4_9BACT	0.96663797	8.13244514574762e-06	7.55078917791252e-06	0.99860018491745	0.00025823651230894	2.0457000573515e-05	6.95032795192674e-05	0.000158954804646783	0.000124568410683423	0.000310146831907332	0.0129501717165112	0.000130570071632974	2.11120186577318e-05	8.45432005007751e-05	0.000125199556350708	2.38986995100277e-05	0.000184111690032296	0.000381817721063271	2.06109762075357e-05	0.000185920769581571	0.0019169234437868
tr|A0A010ZRX0|A0A010ZRX0_9ACTN	0.02434787	0	0	0	0	0	0	0	0	0	0	0	0	0	0	0	0	0	0	0	0
tr|A0A345RNE9|A0A345RNE9_9PSED	0.999731	7.57657653593924e-06	8.52219000080368e-06	1.56790047185495e-05	2.25279491132824e-05	1.54212739289505e-05	1.27176417663577e-05	0.000140461095725186	1.38081068143947e-05	0.994829833507538	0.99996554851532	8.62616616359446e-06	9.49722198129166e-06	2.02553037524922e-05	4.40901058027521e-05	6.54379391562543e-06	1.06252500700066e-05	0.998182654380798	1.71433894138318e-05	8.44800233608112e-05	0.00015540856111329
tr|A0A1H3JRD3|A0A1H3JRD3_9PSEU	0.52513313	0.000188872902072035	0.000105839848401956	0.000142653807415627	0.000495781830977648	2.44484726863448e-05	0.000283535511698574	0.000793787359725684	0.000999580719508231	0.00136031128931791	0.00830376986414194	4.64978475065436e-05	2.31070607696893e-05	0.000897528778295964	0.000242309775785543	2.45683950197417e-05	0.000100192897662055	0.000676107301842421	1.61605257744668e-05	0.0804096162319183	0.0170943196862936
tr|A0A3D6AGH0|A0A3D6AGH0_9BURK	0.6031455	0.000103269194369204	9.40326644922607e-05	0.000551117293071002	0.934885621070862	7.95950982137583e-05	0.000180629285750911	0.00707490742206573	0.00041288961074315	0.000913223077077419	0.00162794278003275	8.29379951028386e-06	1.53554701682879e-05	0.000503318791743368	0.00016357479034923	1.09448628791142e-05	4.57617243228015e-05	0.000365682179108262	5.00734313391149e-05	0.00280341063626111	0.00719292974099517
tr|A0A7D4U5L5|A0A7D4U5L5_9MICO	0.6188363	5.73107026866637e-05	4.48146820417605e-05	0.000142419085022993	0.000770663260482252	3.41228842444252e-05	3.24046159221325e-05	0.00209396402351558	0.000557598599698395	0.0321940332651138	0.00296625075861812	1.12832549348241e-05	2.47503885475453e-05	0.0760716050863266	0.000590461073443294	1.52756638271967e-05	3.1498846510658e-05	0.00721101695671678	3.54360818164423e-05	0.018396932631731	0.0534938313066959
tr|A0A545AM41|A0A545AM41_9ACTN	0.15610826	0	0	0	0	0	0	0	0	0	0	0	0	0	0	0	0	0	0	0	0
tr|A0A545AZ09|A0A545AZ09_9ACTN	0.11215093	0	0	0	0	0	0	0	0	0	0	0	0	0	0	0	0	0	0	0	0
tr|A0A7D4Q1T1|A0A7D4Q1T1_9MICO	0.017019562	0	0	0	0	0	0	0	0	0	0	0	0	0	0	0	0	0	0	0	0
tr|A0A7C5Z1E2|A0A7C5Z1E2_9BACT	0.9995066	1.87543773790821e-05	2.54788174061105e-05	7.00879172654822e-05	4.709022687166e-05	8.52018274599686e-06	4.73496493214043e-06	6.1317223298829e-05	2.96747257380048e-05	2.23876049858518e-05	2.23252009163843e-05	1.34979491122067e-05	2.37348049267894e-05	0.999910116195679	1.91434992302675e-05	1.24065381896798e-05	1.13819914986379e-05	2.09801946766675e-05	2.25704861804843e-05	0.000121747434604913	0.00227864971384406
tr|A0A5M3WIF3|A0A5M3WIF3_9ACTN	0.23965414	0	0	0	0	0	0	0	0	0	0	0	0	0	0	0	0	0	0	0	0
tr|A0A543N087|A0A543N087_9MICO	0.01223017	0	0	0	0	0	0	0	0	0	0	0	0	0	0	0	0	0	0	0	0
tr|A0A7L6HJ98|A0A7L6HJ98_9ENTR	0.9998944	1.73468233697349e-05	1.56922887981636e-05	8.33040667203022e-06	4.70588929601945e-05	1.48512090163422e-05	3.23314307024702e-05	0.000161545962328091	2.42537971644197e-05	3.89060587622225e-05	6.73638714943081e-05	8.06099069450283e-06	3.70189918612596e-05	0.99996292591095	5.13313207193278e-05	1.74612614500802e-05	2.29218658205355e-05	2.59230455412762e-05	3.39419202646241e-05	0.000103407648566645	0.0001921093207784
tr|K0ESJ7|K0ESJ7_9NOCA	0.59234244	9.43233753787354e-05	0.000652648508548737	0.00288073858246207	0.0214893836528063	0.000793659535702318	0.00349979801103473	0.0167773384600878	0.000284449604805559	0.000464947748696432	0.000943970400840044	1.32854793264414e-05	6.11207724432461e-05	0.000669682922307402	0.00108007597737014	8.72548389452277e-06	0.000540263077709824	0.000936911092139781	0.00437855813652277	0.95066910982132	0.0237105879932642
tr|F2UVL0|F2UVL0_ACTVI	0.047368787	0	0	0	0	0	0	0	0	0	0	0	0	0	0	0	0	0	0	0	0
tr|A0A2T0XUE6|A0A2T0XUE6_9MICO	0.042813692	0	0	0	0	0	0	0	0	0	0	0	0	0	0	0	0	0	0	0	0
tr|A0A7C2TMA7|A0A7C2TMA7_9DELT	0.46714506	0	0	0	0	0	0	0	0	0	0	0	0	0	0	0	0	0	0	0	0
tr|A0A2D5FJG9|A0A2D5FJG9_9GAMM	0.9968071	1.12816096589086e-05	1.52755183080444e-05	2.38545253523625e-05	9.67093437793665e-05	6.01674582867417e-06	1.0681045750971e-05	1.28812662296696e-05	1.02117192000151e-05	3.6854424251942e-05	3.19315258821007e-05	1.19628393804305e-05	5.18580418429337e-06	0.999892115592957	2.50388584390748e-05	7.15029636921827e-06	1.29948912217515e-05	2.42388614424272e-05	9.42886981647462e-06	5.66849812457804e-05	0.000158417329657823
tr|A0A0D4DHQ8|A0A0D4DHQ8_9ACTN	0.102041036	0	0	0	0	0	0	0	0	0	0	0	0	0	0	0	0	0	0	0	0
tr|A0A542ZAG6|A0A542ZAG6_9ACTN	0.7654476	8.58420244185254e-05	8.41495639178902e-05	0.000153868881170638	0.0002171169326175	0.000153065353515558	7.87532771937549e-05	0.000580436259042472	0.00151938165072352	0.00185113691259176	0.00141993642318994	2.78785773843993e-05	0.000338429526891559	0.00135416758712381	0.000377075630240142	1.5489042198169e-05	4.351305324235e-05	0.000242110225372016	1.54498011397664e-05	0.0274784620851278	0.031740952283144
tr|A0A0N0SEI9|A0A0N0SEI9_9ACTN	0.76599306	3.5482273233356e-05	0.00454196613281965	0.014800176024437	0.033850833773613	0.00617355713620782	0.0137107344344258	0.00476815039291978	0.000220692600123584	0.00050305447075516	0.00395616423338652	1.61289026436862e-05	3.91582034353632e-05	0.00497902045026422	0.00705204578116536	1.01757796073798e-05	0.000975080591160804	0.000565635447856039	0.00238527962937951	0.449373781681061	0.00808406621217728
tr|A0A6B2Y2Q9|A0A6B2Y2Q9_9ACTN	0.03451325	0	0	0	0	0	0	0	0	0	0	0	0	0	0	0	0	0	0	0	0
tr|A0A239GB43|A0A239GB43_9PSED	0.98040205	4.9808353651315e-05	5.73648321733344e-05	1.55614288814832e-05	0.000158044218551368	1.9592513126554e-05	2.84345169347944e-05	0.000739181181415915	4.33898603660055e-05	6.86583007336594e-05	0.00010439963079989	7.74074578657746e-06	2.28649696509819e-05	0.999303102493286	9.97698734863661e-05	1.57997892529238e-05	1.87714831554331e-05	4.76212080684491e-05	4.42729651695117e-05	0.000139326977659948	0.000237525207921863
tr|A0A2V7Z3I7|A0A2V7Z3I7_9BACT	0.6396439	0.000116728064313065	0.000112480418465566	0.000777994457166642	0.951454520225525	4.43855387857184e-05	0.000359660683898255	0.00498214922845364	0.0015829304466024	0.00133188755717129	0.00793672539293766	7.04941157891881e-06	1.73289827216649e-05	0.00114026630762964	0.000634436204563826	1.8496790289646e-05	0.000108155320049264	0.0021190857514739	0.000142308039357886	0.001409882446751	0.00161915004719049
tr|A0A4Q2WSP1|A0A4Q2WSP1_9FIRM	0.98952264	1.49094184962451e-05	5.64923175261356e-06	1.7248983567697e-05	1.31698161567328e-05	7.25175323168514e-06	8.08926051831804e-06	8.37225888972171e-06	1.56108362716623e-05	2.05832220672164e-05	4.31433327321429e-05	7.27787983123562e-06	5.21698484590161e-06	0.999976873397827	2.25795502046822e-05	1.07102077890886e-05	8.91775289346697e-06	3.38862264470663e-05	5.91370644542621e-06	4.04362072004005e-05	0.0001497194316471
tr|K9CSA2|K9CSA2_SPHYA	0.99998474	4.64714867121074e-06	4.42557939095423e-06	4.78941319670412e-06	5.02415059600025e-06	7.82706956670154e-06	3.81059930987249e-06	1.44984860526165e-05	6.49361300020246e-06	1.00718762041652e-05	8.18984517536592e-06	1.86512479558587e-05	4.70816939923679e-06	0.999989867210388	8.02344766270835e-06	6.67337326376582e-06	4.12559802498436e-06	6.67056065140059e-06	5.82216807742952e-06	7.9170285971486e-06	3.83338483516127e-05
tr|F2UZT1|F2UZT1_ACTVI	0.07138597	0	0	0	0	0	0	0	0	0	0	0	0	0	0	0	0	0	0	0	0
tr|A0A498Q4J5|A0A498Q4J5_9MYCO	0.99989486	7.30889451006078e-06	7.64567721489584e-06	9.72558336798102e-06	2.60435681411764e-05	5.01250178785995e-06	1.18542129712296e-05	7.20609168638475e-05	8.66010941535933e-06	2.24047544179484e-05	5.69212133996189e-05	1.01202094811015e-05	5.75679132452933e-06	0.999945759773254	2.95962727250298e-05	5.28039436176186e-06	1.2817398783227e-05	1.70491530298023e-05	6.35311835139873e-06	4.46921076218132e-05	0.000156443973537534
tr|R6YHV0|R6YHV0_9FIRM	0.96119153	1.55883572006132e-05	1.10832688733353e-05	3.35560944222379e-05	7.2678507422097e-05	1.32537034005509e-05	4.6246492274804e-05	0.000165044199093245	4.12046174460556e-05	0.00016245455481112	5.09112360305153e-05	1.38977302412968e-05	1.4739009202458e-05	2.9435661417665e-05	5.01169051858597e-05	6.46867329123779e-06	1.78033060365124e-05	3.31467963405885e-05	1.73933713085717e-05	0.997605562210083	0.00880168937146664
tr|A0A7D4U6I2|A0A7D4U6I2_9MICO	0.10193884	0	0	0	0	0	0	0	0	0	0	0	0	0	0	0	0	0	0	0	0
tr|A0A1Q9V4N2|A0A1Q9V4N2_9MICO	0.99982363	7.49067885408294e-06	9.97074494080152e-06	1.14590156954364e-05	1.15546936285682e-05	6.13864585830015e-06	6.75753062751028e-06	2.36431751545751e-05	9.61308433033992e-06	2.11532515095314e-05	1.79353228304535e-05	5.76482898395625e-06	5.59906629860052e-06	0.999983906745911	1.43317083711736e-05	5.00607666253927e-06	8.09958146419376e-06	1.37878960231319e-05	6.84324686517357e-06	3.37750170729123e-05	5.33906786586158e-05
tr|A0A2D5RK88|A0A2D5RK88_9GAMM	0.8832743	0.000106306848465465	4.52295134891756e-05	7.31828549760394e-05	0.981511890888214	7.19134623068385e-05	0.000917919387575239	0.00706962402909994	0.000714587571565062	0.000118199175631162	0.000167367470567115	8.52485663926927e-06	1.05327562778257e-05	0.000242814625380561	0.000238404827541672	1.87159803317627e-05	3.58333345502615e-05	4.99879824928939e-05	0.000103265454526991	0.000907183974049985	0.00378581718541682
tr|A0A318KBM9|A0A318KBM9_9NOCA	0.9968124	0.000288880633888766	0.000186258082976565	0.220650359988213	0.00427480973303318	1.60773633979261e-05	0.000501972215715796	0.00101581180933863	0.000118122778076213	8.78235878190026e-05	0.00177825859282166	9.53873950493289e-06	6.49583162157796e-05	0.00508364103734493	0.00676943315193057	1.30666312543326e-05	0.00335531355813146	3.46238521160558e-05	1.34711244754726e-05	0.322048932313919	0.0821459144353867
tr|A0A2T0Y5S8|A0A2T0Y5S8_9MICO	0.53112507	0.00011586761684157	0.000142142045660876	0.00014881081006024	0.00441533979028463	0.000107526393549051	0.000289618037641048	0.00218787463381886	0.00181342766154557	0.00199009501375258	0.00150920869782567	3.40865881298669e-05	3.43065839842893e-05	0.00536991097033024	0.000142785676871426	1.96055207197787e-05	0.000128051891806535	0.00342504517175257	4.47536513092928e-05	0.2461266964674	0.0196878742426634
tr|A0A0M8ST86|A0A0M8ST86_9ACTN	0.7056905	5.26654803252313e-05	0.000188518111826852	0.000107283965917304	0.000273059617029503	9.10475937416777e-05	0.00346609554253519	0.0262553188949823	0.000921077211387455	0.000954755872953683	0.00400692922994494	0.000249226111918688	7.67281308071688e-05	0.00144263368565589	0.000152548542246222	1.84736272785813e-05	0.000119074320537038	0.000248843105509877	1.3266261703393e-05	0.419550985097885	0.0142771620303392
tr|A0A3D1YQ87|A0A3D1YQ87_9GAMM	0.92533106	5.40031542186625e-05	3.39447651640512e-05	8.44351598061621e-05	0.990359425544739	6.88766085659154e-05	0.000257309002336115	0.00717048021033406	0.000679581193253398	0.000727820792235434	0.000182707226485945	1.14251661216258e-05	1.24805164887221e-05	0.000206214128411375	0.000177819543750957	3.88497428502887e-05	4.02266268793028e-05	0.000126437793369405	0.000124441139632836	0.000443065306171775	0.00248620449565351
tr|H0JVD8|H0JVD8_9NOCA	0.30529702	0	0	0	0	0	0	0	0	0	0	0	0	0	0	0	0	0	0	0	0
tr|V5XC52|V5XC52_MYCNE	0.55861783	8.48671843414195e-05	0.000341238919645548	0.00023786626115907	0.000427713588578627	9.46646032389253e-05	0.000666251697111875	0.00139213807415217	0.0011769711272791	0.00391541328281164	0.00739096384495497	5.53688369109295e-05	9.33068367885426e-05	0.0297165960073471	0.000567142153158784	2.66899805865251e-05	4.89755220769439e-05	0.000148729246575385	1.66752906807233e-05	0.141117051243782	0.0157019104808569
tr|A0A3E0PD01|A0A3E0PD01_9BACT	0.9999659	1.01413097581826e-05	9.70718065218534e-06	8.56390397530049e-06	1.41647951750201e-05	5.32306239620084e-06	2.78089464700315e-06	2.88391529466026e-05	1.03606362245046e-05	1.87361056305235e-05	1.52957800310105e-05	6.79016056892578e-06	4.44311217506765e-06	0.999977707862854	1.26445856949431e-05	8.04846968094353e-06	4.19988873545662e-06	8.61091939441394e-06	6.05849663770641e-06	3.54348667315207e-05	0.000174898683326319
tr|A0A1H3HI65|A0A1H3HI65_9PSEU	0.19379765	0	0	0	0	0	0	0	0	0	0	0	0	0	0	0	0	0	0	0	0
tr|A0A4S2SAP6|A0A4S2SAP6_9ACTN	0.99940264	8.5929459601175e-06	1.14434860734036e-05	1.37564911710797e-05	1.96166110981721e-05	5.43259693586151e-06	1.20546737889526e-05	3.2988242310239e-05	7.66064658819232e-06	1.36819417093648e-05	2.07851899176603e-05	5.76482898395625e-06	4.56423731520772e-06	0.999948382377625	2.8332875444903e-05	7.30102192392224e-06	8.64341836859239e-06	2.61057084571803e-05	7.94965944805881e-06	7.7344331657514e-05	0.000187613957677968
tr|A0A1F4FEG9|A0A1F4FEG9_9PROT	0.9681349	0.000439139927038923	7.6554119004868e-05	5.44712311238982e-05	0.991076111793518	5.19663371960633e-05	0.000195255721337162	0.00657385867089033	0.000796632724814117	0.000108045234810561	0.000114977119665127	1.19526321213925e-05	1.30678026835085e-05	0.000424512749304995	0.000213133491342887	4.21133845520671e-05	1.85181816050317e-05	8.02608701633289e-05	7.9020406701602e-05	0.0005545798339881	0.00497630471363664
tr|A0A2V8UU13|A0A2V8UU13_9BACT	0.01003765	0	0	0	0	0	0	0	0	0	0	0	0	0	0	0	0	0	0	0	0
tr|A0A1Q9UPJ5|A0A1Q9UPJ5_9MICO	0.015627459	0	0	0	0	0	0	0	0	0	0	0	0	0	0	0	0	0	0	0	0
tr|A0A1X1R1B3|A0A1X1R1B3_9MYCO	0.007646927	0	0	0	0	0	0	0	0	0	0	0	0	0	0	0	0	0	0	0	0
tr|A0A7C4HTH1|A0A7C4HTH1_9BACT	0.9996111	4.5173910621088e-06	7.64055221225135e-06	0.00138846377376467	0.999395608901978	7.10211270416039e-06	7.99266308604274e-06	0.000178738511749543	1.6275644156849e-05	4.01619654439855e-05	1.53257569763809e-05	1.23931986308889e-05	6.6815437094192e-06	1.62547494255705e-05	4.58176182291936e-05	6.87375222696573e-06	1.51260755956173e-05	2.48971155087929e-05	8.50361448101467e-06	1.2324873750913e-05	4.54875735158566e-05
tr|A0A2V8ZK20|A0A2V8ZK20_9BACT	0.87420726	2.37831573031144e-05	1.95153115782887e-05	3.60105441359337e-05	8.50472861202434e-05	3.55136544385459e-05	2.1580679458566e-05	0.000149216473801062	3.08842027152423e-05	0.992762386798859	0.999705493450165	1.09691472971463e-05	1.29069167087437e-05	1.69521517818794e-05	0.000162714524776675	0.00015974763664417	8.29595301183872e-05	0.995512068271637	2.37340573221445e-05	8.04299634182826e-05	0.00092425080947578
tr|A0A1H6EJM9|A0A1H6EJM9_9ACTN	0.67720497	5.95796991547104e-05	0.000186157063581049	0.00029563027783297	0.000270124815870076	2.32458169193706e-05	0.000255947845289484	0.000992116751149297	0.000172978645423427	0.00479958578944206	0.0033574141561985	5.98097358306404e-05	3.83785481972154e-05	0.00216856668703258	0.000290669471723959	2.4705275791348e-05	6.2955507019069e-05	0.000312654563458636	1.49305487866513e-05	0.589348971843719	0.0325974188745022
tr|T0PK46|T0PK46_9CLOT	0.99998224	1.03737065728637e-05	6.06028197580599e-06	6.26523114988231e-06	1.41427663038485e-05	5.83219889449538e-06	1.53391647472745e-05	2.58333602687344e-05	1.55322941282066e-05	6.03011358180083e-06	8.61769694893155e-06	5.76482898395625e-06	1.22014689623029e-05	0.9999840259552	4.42678538092878e-05	8.72731561685214e-06	1.43445204230375e-05	7.5595503403747e-06	4.96810935146641e-06	8.9353765361011e-05	0.000300836836686358
tr|A0A2D6R1B2|A0A2D6R1B2_9BACT	0.09889235	0	0	0	0	0	0	0	0	0	0	0	0	0	0	0	0	0	0	0	0
tr|A0A318KBN4|A0A318KBN4_9NOCA	0.7203111	0.000222197602852248	4.76741915917955e-05	0.000279099156614393	0.00082580663729459	1.49917714225012e-05	7.17995790182613e-05	0.00146784575190395	0.000546840950846672	0.0107599282637239	0.00703933509066701	1.23147819977021e-05	3.94834933103994e-05	0.0510169602930546	0.000554614176508039	7.40363393560983e-05	7.50781255192123e-05	0.00486349454149604	1.77976198756369e-05	0.020970007404685	0.0543737672269344
tr|A0A2V9YT45|A0A2V9YT45_9BACT	0.9934001	2.60097622231115e-05	2.76994305750122e-05	2.09401187021285e-05	7.24498750059865e-05	2.84260840999195e-05	1.83891497727018e-05	0.000193725820281543	2.01358579943189e-05	0.99298894405365	0.998978972434998	9.38086759560974e-06	1.00492425190168e-05	2.16480639210204e-05	0.000121409138955642	5.55284623260377e-06	9.89352192846127e-05	0.991186678409576	1.79442540684249e-05	6.03983680775855e-05	0.000763401039876044
tr|A0A1X1R6J8|A0A1X1R6J8_9MYCO	0.30043426	0	0	0	0	0	0	0	0	0	0	0	0	0	0	0	0	0	0	0	0
tr|A0A545AGM2|A0A545AGM2_9ACTN	0.99998665	6.60224714010837e-06	3.90374498238089e-06	4.79919299323228e-06	1.09248940134421e-05	4.98966619488783e-06	3.07817776956654e-06	1.78576847247314e-05	5.10196969116805e-06	9.58898544922704e-06	4.98407825944014e-06	5.76482898395625e-06	4.93551078761811e-06	0.99999213218689	1.27579969557701e-05	5.32436706635053e-06	6.87671581545146e-06	1.26312916108873e-05	4.3526438275876e-06	1.03047541415435e-05	3.0143084586598e-05
tr|D9T291|D9T291_MICAI	0.7967893	8.16827378002927e-05	0.000281061278656125	0.00022303155856207	0.000992381479591131	2.30134646699298e-05	0.000414065201766789	0.00406576599925756	8.17911568447016e-05	0.00508004892617464	0.0036646923981607	4.76148088637274e-05	0.000124661091831513	0.00352107873186469	0.000870324263814837	2.8068969186279e-05	0.00017132812354248	0.000541525194421411	3.99478631152306e-05	0.423844993114471	0.0209451802074909
tr|A0A3N5Z3M5|A0A3N5Z3M5_9BACT	0.98506016	1.41430900839623e-05	1.12539382826071e-05	3.48111425410025e-05	5.90000017837156e-05	4.78726396977436e-05	1.42159215101856e-05	0.000138522751512937	5.16731961397454e-05	0.99889874458313	0.999879479408264	9.07144749362487e-06	1.23372683447087e-05	1.54707813635468e-05	9.9424461950548e-05	2.51982019108254e-05	0.000136988397571258	0.998538136482239	3.10051655105781e-05	7.00040909578092e-05	0.000369370740372688
tr|A0A416XZX8|A0A416XZX8_9FIRM	0.8189564	2.2795342374593e-05	7.20996513337013e-06	0.163023680448532	0.000823852606117725	1.75799596036086e-05	5.74381847400218e-05	0.000997232622466981	0.000599560153204948	0.000651482376269996	0.000194535634364001	0.00115663383621722	1.30734988488257e-05	0.111488528549671	8.87667556526139e-05	5.94514931435697e-05	2.62244320765603e-05	0.000152822540258057	1.0789226507768e-05	0.000196258610230871	0.00432571675628424
tr|A0A5M3VQ35|A0A5M3VQ35_9ACTN	0.19084425	0	0	0	0	0	0	0	0	0	0	0	0	0	0	0	0	0	0	0	0
tr|A0A545AHS7|A0A545AHS7_9ACTN	0.10903512	0	0	0	0	0	0	0	0	0	0	0	0	0	0	0	0	0	0	0	0
tr|A0A509Y3U1|A0A509Y3U1_MICLU	0.09464593	0	0	0	0	0	0	0	0	0	0	0	0	0	0	0	0	0	0	0	0
tr|W1IWE6|W1IWE6_9GAMM	0.98598236	4.3409520003479e-05	3.20412473229226e-05	8.8453438365832e-05	0.994872868061066	6.20193168288097e-05	0.000353410112438723	0.00466937152668834	0.000344947911798954	0.00100609904620796	0.000156229158164933	9.87271869234974e-06	1.19645164886606e-05	0.000288139330223203	8.76652702572756e-05	3.05940848193131e-05	6.72999231028371e-05	0.000277628336334601	0.000115441602247301	0.000404374906793237	0.00451619829982519
tr|H0JVD2|H0JVD2_9NOCA	0.5800197	4.54958608315792e-05	0.00022148372954689	0.000114266993477941	0.000313953903969377	2.38339252973674e-05	0.000507450778968632	0.000972778361756355	0.00144824362359941	0.0141974305734038	0.00245465151965618	7.79268957558088e-05	9.3641814601142e-05	0.00176023598760366	0.000326931301970035	1.4300060684036e-05	9.16239077923819e-05	0.000439172552432865	1.72074505826458e-05	0.803964972496033	0.0124744419008493
tr|A0A1Q2HL76|A0A1Q2HL76_9BACT	0.007145163	0	0	0	0	0	0	0	0	0	0	0	0	0	0	0	0	0	0	0	0
tr|A0A1C4U9D1|A0A1C4U9D1_MICEC	0.042813495	0	0	0	0	0	0	0	0	0	0	0	0	0	0	0	0	0	0	0	0
tr|A0A1S2HTL8|A0A1S2HTL8_9MICO	0.49941537	0	0	0	0	0	0	0	0	0	0	0	0	0	0	0	0	0	0	0	0
tr|A0A4R8WIZ8|A0A4R8WIZ8_9MICO	0.015942678	0	0	0	0	0	0	0	0	0	0	0	0	0	0	0	0	0	0	0	0
tr|A0A4Y8KCF6|A0A4Y8KCF6_9MICO	0.99986374	8.49280422698939e-06	1.16669043563888e-05	1.18758243843331e-05	1.69107515830547e-05	8.71257998369401e-06	4.45342493549106e-06	1.91860835911939e-05	9.72938687482383e-06	4.482117947191e-05	1.91358867596136e-05	5.76482898395625e-06	4.98975668961066e-06	0.999976873397827	1.8507766071707e-05	5.18540355187724e-06	1.10051087176544e-05	3.72844660887495e-05	8.16570809547557e-06	5.00696150993463e-05	6.85563645674847e-05
tr|V1DKE9|V1DKE9_9GAMM	0.99996877	4.57514988738694e-06	3.7286940823833e-06	2.24023624468828e-05	0.999977111816406	3.69591793969448e-06	4.16119246438029e-06	1.67447687999811e-05	1.44745572470129e-05	1.13947644422296e-05	6.77259549775044e-06	7.50095841794973e-06	4.32136312156217e-06	5.60923172088224e-06	1.30688749777619e-05	7.44589442547294e-06	5.13305803906405e-06	6.91686318532447e-06	5.09096116729779e-06	1.34944102683221e-05	1.85135013452964e-05
tr|A0A2U3D1W7|A0A2U3D1W7_9RHIZ	0.8109337	2.46510771830799e-05	2.21445625356864e-05	0.556559979915619	0.00128992705140263	0.000125533319078386	5.36408952029888e-05	0.00155460753012449	0.00140053557697684	0.00193106115330011	0.0021525239571929	3.23956883221399e-05	0.000104251696029678	0.000345400854712352	0.000488014105940238	3.16786608891562e-05	0.000217400927795097	0.00225221901200712	0.00014759085024707	0.000844843976665288	0.00638649938628078
tr|A0A024Z227|A0A024Z227_9ACTN	0.40743953	0	0	0	0	0	0	0	0	0	0	0	0	0	0	0	0	0	0	0	0
tr|A0A429F421|A0A429F421_9PSEU	0.40637854	0	0	0	0	0	0	0	0	0	0	0	0	0	0	0	0	0	0	0	0
tr|A0A385SV65|A0A385SV65_9BACT	0.9999858	9.64648461376783e-06	3.24694224218547e-06	4.09160338676884e-06	5.04328545503085e-06	5.54056850887719e-06	4.94387722937972e-06	1.38940595206805e-05	6.06097000854788e-06	7.09373307472561e-06	9.05546585272532e-06	5.76482898395625e-06	4.49398157797987e-06	0.9999920129776	9.04344324226258e-06	7.10907261236571e-06	6.43311432213522e-06	9.50040157476906e-06	4.96909979119664e-06	1.70196362887509e-05	5.17178596055601e-05
tr|A0A0R2JC18|A0A0R2JC18_9LACO	0.96036077	2.22703401959734e-05	3.29493159370031e-05	0.000839185959193856	0.00395806459710002	9.28046847548103e-06	0.000210616402910091	0.000692241475917399	4.43852004536893e-05	0.000199633373995312	0.00053543591639027	1.73647658812115e-05	1.38428749778541e-05	0.977497518062592	7.96042804722674e-05	1.16247128971736e-05	1.91346280189464e-05	4.52448693977203e-05	1.34357642309624e-05	0.00380121008493006	0.00155767402611673
tr|A0A517NI76|A0A517NI76_9BACT	0.99718153	1.68297465279466e-05	7.40563473300426e-06	1.60156487254426e-05	2.8696469598799e-05	7.68472000345355e-06	6.81945448377519e-06	1.55700236064149e-05	1.35409854919999e-05	2.12051818380132e-05	2.84295292658499e-05	1.19201786219492e-05	6.1352334341791e-06	0.999958992004395	1.87925652426202e-05	7.17537295713555e-06	1.26033528431435e-05	2.81997963611502e-05	8.62471006257692e-06	9.30898095248267e-05	0.000378482916858047
tr|A0A5J5K432|A0A5J5K432_9ACTN	0.14653888	0	0	0	0	0	0	0	0	0	0	0	0	0	0	0	0	0	0	0	0
tr|A0A5M8BKH0|A0A5M8BKH0_CLOSY	0.8027884	6.01446190557908e-05	3.36418706865516e-05	9.92334098555148e-05	0.995128750801086	2.38925476878649e-05	7.27456208551303e-05	0.00198495737276971	0.000556726357899606	0.000313761789584532	0.00140527449548244	9.78989464783808e-06	8.83634675119538e-06	0.000911088078282773	0.000469245249405503	1.30576254377957e-05	0.000474022817797959	0.000471861829282716	5.31271325598937e-05	0.0021647762041539	0.00642215786501765
tr|A0A2N3W5C5|A0A2N3W5C5_9ACTN	0.011056487	0	0	0	0	0	0	0	0	0	0	0	0	0	0	0	0	0	0	0	0
tr|A0A7C5LQ66|A0A7C5LQ66_9RHOB	0.9999752	1.28470264826319e-05	5.99674240220338e-06	4.2205506360915e-06	6.70212421027827e-06	5.24117604072671e-06	5.47630133951316e-06	8.85272766026901e-06	1.28244291772717e-05	9.51539823290659e-06	9.17350280360552e-06	8.95078574103536e-06	1.28744131870917e-05	0.999992966651917	4.23867777499254e-06	9.51433685258962e-06	4.9763648348744e-06	4.8151564442378e-06	4.9986533667834e-06	2.69261781795649e-05	6.07517758908216e-05
tr|A0A3M3TBA9|A0A3M3TBA9_PSECI	0.9970392	1.41005466502975e-05	1.81624036486028e-05	3.27064772136509e-05	4.63666947325692e-05	3.70174384443089e-05	1.53561722981976e-05	0.000147615763125941	1.41381942739827e-05	0.998757004737854	0.998905420303345	7.56474355512182e-06	1.4658128748124e-05	1.95006505236961e-05	6.40771104372106e-05	6.08769232712802e-06	9.36727883527055e-06	0.999170541763306	1.57064805534901e-05	5.55498118046671e-05	0.00184766342863441
tr|A0A3M9M9Z3|A0A3M9M9Z3_9MICO	0.9999161	7.22318600310246e-06	8.51842014526483e-06	7.88841225585202e-06	9.37770983000519e-06	8.25289771455573e-06	6.02445697950316e-06	1.7598244085093e-05	8.8315364337177e-06	3.65910746040754e-05	1.28431183838984e-05	5.76482898395625e-06	4.84666861666483e-06	0.999989628791809	1.35433110699523e-05	5.46408364243689e-06	6.61304784443928e-06	1.95555530808633e-05	7.13894496584544e-06	3.31479968735948e-05	7.01161989127286e-05
tr|A0A1H1QAL1|A0A1H1QAL1_9ACTN	0.98399854	7.9719193308847e-06	1.24973930724082e-05	0.998611807823181	0.000113297559437342	2.81924258160871e-05	2.44397051574197e-05	0.000183378826477565	0.000119059906865004	0.000695772003382444	0.000524362141732126	7.82990391599014e-05	6.11183859291486e-05	6.87250503688119e-05	0.000133862195070833	3.66433159797452e-05	5.07682161696721e-05	0.00087784870993346	3.18621714541223e-05	0.000278418534435332	0.000982376164756715
tr|A0A1H1TMX7|A0A1H1TMX7_9ACTN	0.62381744	3.87977961509023e-05	0.00028116928297095	0.000154807639773935	0.000231104859267361	3.9372724131681e-05	0.000727162871044129	0.0225537642836571	0.00315368245355785	0.00191634695511311	0.00492409663274884	0.00016071813297458	6.10402203164995e-05	0.00169608823489398	0.000258045038208365	2.49640888796421e-05	6.77635325700976e-05	0.000336722063366324	1.28495994431432e-05	0.604854464530945	0.0153465373441577
tr|A0A4Q8AS89|A0A4Q8AS89_9MICO	0.37294456	0	0	0	0	0	0	0	0	0	0	0	0	0	0	0	0	0	0	0	0
tr|A0A0H3AAH5|A0A0H3AAH5_DESVV	0.92782956	7.65844961279072e-05	4.23952915298287e-05	0.000416436145314947	0.995831668376923	7.53526910557412e-05	0.000532266334630549	0.00170709448866546	0.000608000031206757	0.000611517461948097	0.000249745615292341	1.45071717270184e-05	1.81832183443476e-05	0.00064013700466603	0.000147243510582484	2.16404259845149e-05	5.50924778508488e-05	0.000211416772799566	0.000184199132490903	0.000572738703340292	0.00437113735824823
tr|A0A429EVX1|A0A429EVX1_9PSEU	0.65668815	4.95857493660878e-05	0.000301999534713104	0.000128330473671667	0.00019341942970641	2.94823512376752e-05	0.000675072602462023	0.00461133569478989	0.00110242783557624	0.00515850959345698	0.00339955603703856	0.000106634477560874	0.000121662713354453	0.00145167135633528	0.00045847546425648	2.53890721069183e-05	6.88431828166358e-05	0.000889350078068674	1.52713382703951e-05	0.6651771068573	0.030008178204298
tr|A0A0Q8FY08|A0A0Q8FY08_9CAUL	0.9999175	2.42648411585833e-06	1.15823631858802e-05	2.5449651730014e-05	0.999919652938843	9.55980431172065e-06	5.32705416844692e-06	7.07476719981059e-05	1.0364776244387e-05	1.62492324307095e-05	1.07080022644368e-05	6.52632479614113e-06	7.50185245124158e-06	4.5514275370806e-06	1.274682017538e-05	6.39066593066673e-06	5.47225545233232e-06	2.10369144042488e-05	6.50059018880711e-06	6.16353554505622e-06	4.92490398755763e-05
tr|A0A1D2IHH0|A0A1D2IHH0_9ACTN	0.44121364	0	0	0	0	0	0	0	0	0	0	0	0	0	0	0	0	0	0	0	0
tr|A0A1D2I9Z9|A0A1D2I9Z9_9ACTN	0.48662427	0	0	0	0	0	0	0	0	0	0	0	0	0	0	0	0	0	0	0	0
tr|A0A1H4HGT1|A0A1H4HGT1_9BACL	0.9848684	6.41983388049994e-06	5.59205500394455e-06	0.997331500053406	0.000102364938356914	2.55618306255201e-05	4.40398907812778e-05	0.000248556199949235	0.000101566474768333	0.00070662604412064	0.000629558751825243	0.000194692445802502	1.86568704521051e-05	6.97321229381487e-05	0.000171235195011832	1.59644423547434e-05	0.000184582924703136	0.000221565700485371	1.9345190594322e-05	0.000361345708370209	0.00126639858353883
tr|A0A6I6FUE7|A0A6I6FUE7_9GAMM	0.98861945	1.23838653962594e-05	8.5104547906667e-06	0.986016929149628	7.69632897572592e-05	1.90167284017662e-05	5.71728160139173e-05	0.000327198824379593	0.000133076187921688	0.0004890420823358	0.000274952297331765	4.0125560190063e-05	2.88718183583114e-05	6.7180983023718e-05	9.79803953669034e-05	7.40823406886193e-06	1.4064955394133e-05	0.000383947684895247	5.72928047404275e-06	0.000243967486312613	0.00113558140583336
tr|A0A6G6S8E1|A0A6G6S8E1_9GAMM	0.99932766	7.0623113970214e-06	4.35368156104232e-06	1.1261239706073e-05	1.85397748282412e-05	2.08724504773272e-05	8.88624799699755e-06	9.05393753782846e-05	4.54169676231686e-05	3.92389083572198e-05	2.37830663536442e-05	7.20388925401494e-06	1.21081811812473e-05	0.999950766563416	3.8936977944104e-05	5.29633643964189e-06	9.32412422116613e-06	4.77701250929385e-05	9.8951159088756e-06	3.81099744117819e-05	0.000248910975642502
tr|A0A429FN01|A0A429FN01_9PSEU	0.9997085	9.25306358112721e-06	9.38713219511556e-06	4.18859672208782e-05	0.999889135360718	1.15462335088523e-05	8.56742462929105e-06	0.0001696592225926	8.23365280666621e-06	6.58193748677149e-05	3.12502997985575e-05	7.87534099799814e-06	6.34255411569029e-06	4.47534284830908e-06	2.11900205613347e-05	4.52030872111209e-06	2.05179403565126e-05	2.32663769565988e-05	3.08736925944686e-05	0.000100579927675426	8.20808782009408e-05
tr|A0A1D2I4Z7|A0A1D2I4Z7_9ACTN	0.5076404	0.000135996786411852	0.000263509777141735	0.00110672204755247	0.00143035885412246	0.000148462160723284	0.000150787804159336	0.0112088741734624	0.000725849124137312	0.00825745053589344	0.00350063131190836	6.15659373579547e-05	6.33543168078177e-05	0.00125515868421644	0.000755820714402944	2.31061567319557e-05	0.000172617976204492	0.000851071148645133	7.353304681601e-05	0.0122803412377834	0.0330535471439362
tr|K2LT95|K2LT95_9PROT	0.9712522	8.79862855072133e-05	2.79826163023245e-05	6.78195137879811e-05	0.987876057624817	4.67008867417462e-05	0.000216630171053112	0.00109821150545031	0.000462694617453963	0.000194010499399155	8.67314083734527e-05	7.41330131859286e-06	1.06789784695138e-05	0.000360610691132024	0.000175699839019217	3.0816448997939e-05	0.000102603975392412	0.000122034056403209	7.54473803681321e-05	0.000423820310970768	0.00540049793198705
tr|A0A1E4NXX4|A0A1E4NXX4_9PROT	0.9766501	0.000182932257303037	2.67525920207845e-05	7.09374362486415e-05	0.988739490509033	7.46507794247009e-05	0.000266624527284876	0.00700656464323401	0.000460851413663477	0.000201710892724805	0.000200982714886777	8.96674555406207e-06	1.29554437080515e-05	0.000276091566774994	0.000362644175766036	2.54629794653738e-05	6.52822927804664e-05	0.00021093814575579	6.85795093886554e-05	0.000766299723181874	0.00454290211200714
tr|A0A414NYP8|A0A414NYP8_9FIRM	0.9999906	6.92368075760896e-06	3.40062501891225e-06	3.29986755787104e-06	4.0884519876272e-06	4.5728465920547e-06	5.57328758077347e-06	1.15565344458446e-05	5.57593011762947e-06	6.12365965935169e-06	1.05775698102661e-05	5.76482898395625e-06	4.95333506478346e-06	0.999995589256287	1.17433128252742e-05	5.94100902162609e-06	3.90109107684111e-06	4.23868596044485e-06	4.44404031441081e-06	9.68311360338703e-06	4.29145657108165e-05
tr|A0A6G8CA91|A0A6G8CA91_9BACT	0.99998605	1.83901320269797e-05	5.20652747582062e-06	5.01093427374144e-06	5.50008962818538e-06	5.35510434929165e-06	7.92396258475492e-06	1.15760576591128e-05	7.11449820300913e-06	9.10302696865983e-06	1.02288931884686e-05	7.59051272325451e-06	5.6283242884092e-06	0.999995112419128	7.61349519962096e-06	6.49441835776088e-06	7.71457598602865e-06	7.78441517468309e-06	5.39988513992284e-06	1.62248124979669e-05	3.61051061190665e-05
tr|A0A200HKM2|A0A200HKM2_9ACTN	0.30580932	0	0	0	0	0	0	0	0	0	0	0	0	0	0	0	0	0	0	0	0
tr|A0A366DVA5|A0A366DVA5_9NOCA	0.46907118	0	0	0	0	0	0	0	0	0	0	0	0	0	0	0	0	0	0	0	0
tr|A0A7K3UDU3|A0A7K3UDU3_9RHIZ	0.6757579	0.00120641500689089	0.0138917798176408	0.00247491896152496	0.0540188886225224	0.00345506984740496	0.00257532764226198	0.00560719845816493	7.37181908334605e-05	0.000179632770596072	0.0148293348029256	1.50424539242522e-05	4.40705189248547e-05	0.00216925423592329	0.0234369579702616	6.06643470746349e-06	9.81756747933105e-05	0.000411503919167444	0.00202771229669452	0.927265226840973	0.0156820248812437
tr|A0A0C5FV04|A0A0C5FV04_9ACTN	0.6954805	2.70317923423136e-05	0.0002481238625478	0.000132989938720129	0.000300660787615925	0.000112286870717071	0.000313802796881646	0.00205920403823256	0.000649619265459478	0.00181478157173842	0.0070348740555346	4.16106267948635e-05	7.37318987376057e-05	0.00439493544399738	0.000225123367272317	2.19918147195131e-05	8.21899811853655e-05	0.00129821768496186	1.56742953549838e-05	0.667484879493713	0.0444677248597145
tr|A0A1D2ILR2|A0A1D2ILR2_9ACTN	0.99873513	1.23601494124159e-05	1.10449991552741e-05	1.9259705368313e-05	2.10412072192412e-05	5.83792461839039e-06	1.11650942926644e-05	2.05156902666204e-05	7.00665759723051e-06	1.24347998280427e-05	1.91533781617181e-05	6.59669558444875e-06	5.2487093853415e-06	0.99996018409729	2.1008265321143e-05	7.92326773080276e-06	9.12775885808514e-06	2.37633867072873e-05	7.89200203143992e-06	5.44804825040046e-05	0.000199960646568798
tr|A0A6F8T636|A0A6F8T636_9GAMM	0.9610812	6.43758758087642e-05	4.56325578852557e-05	0.00014655728591606	0.992078959941864	9.4857437943574e-05	0.00101116800215095	0.00674761878326535	0.000571863783989102	0.000333598232828081	0.000535303261131048	1.77176370925736e-05	6.88775571688893e-06	0.000350802263710648	0.00016789605433587	1.53688160935417e-05	3.01459585898556e-05	0.000514797575306147	8.94435288500972e-05	0.00118052714969963	0.0144083900377154
tr|A0A6B8TRS6|A0A6B8TRS6_9CORY	0.17190915	0	0	0	0	0	0	0	0	0	0	0	0	0	0	0	0	0	0	0	0
tr|A0A144LXJ0|A0A144LXJ0_BRELN	0.008703687	0	0	0	0	0	0	0	0	0	0	0	0	0	0	0	0	0	0	0	0
tr|A0A366DGN4|A0A366DGN4_9NOCA	0.43048057	0	0	0	0	0	0	0	0	0	0	0	0	0	0	0	0	0	0	0	0
tr|A0A5B8SY20|A0A5B8SY20_LEUPS	0.9807499	1.16087367132423e-05	2.14767951547401e-05	0.00425894465297461	0.000125083199236542	1.34043066282175e-05	2.20423735299846e-05	0.00117836555000395	8.32792720757425e-05	0.000448363891337067	0.000117319497803692	1.76823086803779e-05	3.01134587061824e-05	0.9936363697052	4.25962134613656e-05	8.10288838692941e-06	9.27293967833975e-06	6.00685525569133e-05	1.15195080070407e-05	0.000475813052617013	0.00275656441226602
tr|A0A0Q7RV67|A0A0Q7RV67_9BACL	0.9595555	8.68683491717093e-06	6.23941923549864e-06	0.998134315013885	0.000202561990590766	3.43022002198268e-05	4.07107654609717e-05	0.000275672296993434	0.000119873278890736	0.000244192749960348	0.000387582345865667	0.00016109125863295	2.22585968003841e-05	4.8967769544106e-05	7.3769100708887e-05	3.45250045938883e-05	0.000147411381476559	0.000312056305119768	2.95122808893211e-05	0.000256215687841177	0.00130616885144264
tr|A0A1X0IKQ8|A0A1X0IKQ8_MYCRH	0.09145016	0	0	0	0	0	0	0	0	0	0	0	0	0	0	0	0	0	0	0	0
tr|A0A1I4XL78|A0A1I4XL78_9FLAO	0.992853	1.27002385852393e-05	6.56803331366973e-06	1.21668435895117e-05	3.39797770720907e-05	6.25792836217443e-06	8.67694052431034e-06	1.30323087432771e-05	2.55782179010566e-05	3.70464331354015e-05	3.88593398383819e-05	7.76998149376595e-06	5.69564599572914e-06	0.99997079372406	2.21833888645051e-05	1.11635608845972e-05	1.02184021670837e-05	2.54699025390437e-05	5.51841003471054e-06	1.59035844262689e-05	0.000127912891912274
tr|A0A640Q4E9|A0A640Q4E9_9FLAO	0.98833084	6.78349397276179e-06	1.28079163914663e-05	2.28874632739462e-05	5.39934189873748e-05	7.40536643206724e-06	5.59366526431404e-06	1.33419807752944e-05	3.32694798999e-05	5.9562262322288e-05	3.09702663798817e-05	1.36402532007196e-05	5.03589853906306e-06	0.999968886375427	1.8330354578211e-05	9.59643239184516e-06	9.46216277952772e-06	2.83641547866864e-05	6.25755774308345e-06	3.58849392796401e-05	9.53827984631062e-05
tr|A0A3M9MBK7|A0A3M9MBK7_9MICO	0.09134238	0	0	0	0	0	0	0	0	0	0	0	0	0	0	0	0	0	0	0	0
tr|A0A7C5LW96|A0A7C5LW96_9RHOB	0.9891806	6.40607959212502e-06	1.64703669724986e-05	0.999122202396393	0.00100649602245539	6.76929994369857e-05	2.01057500817114e-05	0.000589932547882199	0.000101311299658846	0.000700554228387773	0.000325528933899477	0.000142596560181119	2.93235316348728e-05	4.39165451098233e-05	0.000138328061439097	1.67187281476799e-05	0.000149162980960682	0.000621439015958458	5.38359927304555e-05	0.000282183347735554	0.00105662748683244
tr|A0A2H1ICH6|A0A2H1ICH6_BRELN	0.28066722	0	0	0	0	0	0	0	0	0	0	0	0	0	0	0	0	0	0	0	0
tr|A0A2N3VU37|A0A2N3VU37_9ACTN	0.1969681	0	0	0	0	0	0	0	0	0	0	0	0	0	0	0	0	0	0	0	0
tr|N9WLB4|N9WLB4_CLOIN	0.95330715	9.57130669121398e-06	9.62535887083504e-06	0.742750465869904	4.9314974603476e-05	1.37411643663654e-05	5.4678679589415e-05	0.00320371799170971	0.000343704916303977	0.000488254416268319	0.000288696435745806	0.00070457550464198	2.01567781914491e-05	0.306469053030014	7.21100659575313e-05	4.03498816012871e-05	2.33350619964767e-05	0.000211644874070771	9.58718374022283e-06	0.000147254453622736	0.0052362703718245
tr|A0A494RRU0|A0A494RRU0_9CORY	0.9826189	0.000101079225714784	0.00031849805964157	0.00996763911098242	0.000233760409173556	2.46657509705983e-05	0.00402006227523088	0.0110378582030535	0.000429192295996472	7.53465064917691e-05	0.00166905298829079	3.79906668968033e-05	0.000107042695162818	0.000614938035141677	0.018745381385088	1.30703338072635e-05	0.00158855633344501	5.10788158862852e-05	2.00482718355488e-05	0.0369496420025826	0.80147647857666
tr|A0A5R9J027|A0A5R9J027_9ENTR	0.9999703	8.51214281283319e-06	7.99491954239784e-06	8.33718513604254e-06	1.60772870003711e-05	1.50354690049426e-05	1.98173529497581e-05	7.27891310816631e-05	1.82835137820803e-05	0.355928957462311	0.999966859817505	8.62616616359446e-06	9.28143253986491e-06	1.28879255498759e-05	2.39223445532843e-05	1.21777193271555e-05	1.14733174996218e-05	0.185019716620445	1.49069446706562e-05	3.18811980832834e-05	7.89807018009014e-05
tr|A0A0J8AD04|A0A0J8AD04_9SPHN	0.64375883	9.31971953832544e-05	0.0189057476818562	0.000597424514126033	0.0576066710054874	0.00508286943659186	0.0126326084136963	0.00977255497127771	4.32445376645774e-05	0.000496200518682599	0.00352906645275652	2.3326872906182e-05	2.21569189307047e-05	0.000634087366051972	0.00239684036932886	5.93515323998872e-06	0.00200937525369227	0.000574694131501019	0.00336905964650214	0.360553711652756	0.0340492129325867
tr|A0A1X0IMM4|A0A1X0IMM4_MYCRH	0.37423307	0	0	0	0	0	0	0	0	0	0	0	0	0	0	0	0	0	0	0	0
tr|A0A5R9RBL8|A0A5R9RBL8_9PSED	0.99980205	2.63765487034107e-05	2.33096398005728e-05	1.24331527331378e-05	4.55546396551654e-05	2.6563855499262e-05	2.87825532723218e-05	0.000364570238161832	3.61871461791452e-05	2.42030109802727e-05	7.75106091168709e-05	8.06099069450283e-06	3.24896464007907e-05	0.999906301498413	6.55938638374209e-05	1.15426564661902e-05	1.2358157619019e-05	3.66275562555529e-05	6.37523116893135e-05	9.24341729842126e-05	0.000246331706875935
tr|R5FY99|R5FY99_9CLOT	0.99998796	6.54764562568744e-06	6.55720623399247e-06	4.44628267359803e-06	5.44621389053646e-06	5.52156325284159e-06	4.8119250095624e-06	2.50023513217457e-05	5.81367339691496e-06	7.56091321818531e-06	5.29758926859358e-06	9.56705389398849e-06	5.75234616917442e-06	0.999992370605469	1.32525292428909e-05	7.68229438108392e-06	5.09670326209744e-06	3.0584728847316e-06	5.23481730851927e-06	1.02185586001724e-05	5.55235455976799e-05
tr|A0A0B9ASZ7|A0A0B9ASZ7_BRELN	0.9597357	0.000126114129670896	0.00059125991538167	0.000380732031771913	0.0147256040945649	0.00112057372462004	0.00450842920690775	0.00795193016529083	0.000138212431920692	0.000187578902114183	0.00904444046318531	1.31137448988738e-05	2.49688037001761e-05	0.000461316434666514	0.00240869401022792	1.1193314094271e-05	0.000608986534643918	0.000269569602096453	0.000694995978847146	0.988798677921295	0.00247884215787053
tr|A0A3M4VF33|A0A3M4VF33_PSECI	0.9996687	8.89267448656028e-06	9.47007993090665e-06	2.08046640182147e-05	2.34054896282032e-05	1.76180419657612e-05	1.48235867527546e-05	0.000116786752187181	1.56522182805929e-05	0.987199246883392	0.999941945075989	8.62616616359446e-06	1.12097868623096e-05	1.75074164872058e-05	3.55591691914015e-05	5.75184731133049e-06	9.79818833002355e-06	0.998131096363068	1.25413162095356e-05	8.00454727141187e-05	0.000109457840153482
tr|A0A4S2U9X1|A0A4S2U9X1_9ACTN	0.14131883	0	0	0	0	0	0	0	0	0	0	0	0	0	0	0	0	0	0	0	0
tr|A0A1H8V3E3|A0A1H8V3E3_9ACTN	0.01399005	0	0	0	0	0	0	0	0	0	0	0	0	0	0	0	0	0	0	0	0
tr|A0A3D9NMF2|A0A3D9NMF2_9ACTN	0.67460835	0.00017585871682968	0.00246081943623722	0.00401593092828989	0.0133634321391582	0.0103887943550944	0.0248689409345388	0.00733501370996237	0.000182651303475723	0.000269783806288615	0.00151226867455989	5.16651198267937e-05	1.88500562217087e-05	0.000534669437911361	0.00116813136264682	1.14066469905083e-05	0.000725082121789455	0.000221799025894143	0.00163615355268121	0.752704441547394	0.0331084690988064
tr|A0A4R1TEY6|A0A4R1TEY6_9MICO	0.03938528	0	0	0	0	0	0	0	0	0	0	0	0	0	0	0	0	0	0	0	0
tr|A0A373KTJ9|A0A373KTJ9_9FIRM	0.99908686	2.00332506210543e-05	7.575810286653e-06	3.48520006809849e-05	0.000160036099259742	5.35530352863134e-06	9.32520015339833e-06	6.8474626459647e-05	8.32008445286192e-05	1.92142979358323e-05	1.68934875546256e-05	7.76998149376595e-06	1.48138788063079e-05	0.999971628189087	3.29054200847168e-05	1.80635652213823e-05	8.96652363735484e-06	1.58867733262014e-05	6.18492731518927e-06	0.000139033814775757	0.000207387158297934
tr|A0A496PDU1|A0A496PDU1_9FIRM	0.9959371	1.56244932441041e-05	9.21470473258523e-06	1.30331291074981e-05	5.59369582333602e-05	1.29155605463893e-05	2.71261524176225e-05	0.000137937531690113	4.23396959376987e-05	0.999494910240173	0.999894499778748	9.07144749362487e-06	1.50523846969008e-05	1.3879306607123e-05	5.2820447308477e-05	1.86208926606923e-05	2.93063676508609e-05	0.999074697494507	1.31434935610741e-05	6.02336367592216e-05	0.000234345076023601
tr|A0A429FPP3|A0A429FPP3_9PSEU	0.079829164	0	0	0	0	0	0	0	0	0	0	0	0	0	0	0	0	0	0	0	0
tr|A0A1H1XJ87|A0A1H1XJ87_9ACTN	0.41940367	0	0	0	0	0	0	0	0	0	0	0	0	0	0	0	0	0	0	0	0
tr|A0A429FPH1|A0A429FPH1_9PSEU	0.21666387	0	0	0	0	0	0	0	0	0	0	0	0	0	0	0	0	0	0	0	0
tr|A0A0K0GB93|A0A0K0GB93_9FIRM	0.9998883	7.70795759308385e-06	5.3561825552606e-06	1.39939647851861e-05	1.23362333397381e-05	7.8603943620692e-06	1.06118122857879e-05	6.06104658800177e-05	5.50089571333956e-05	1.25722363009118e-05	2.61347304331139e-05	1.07415689853951e-05	7.64374544814928e-06	2.2502912543132e-05	3.66261629096698e-05	1.35909758682828e-05	1.0064194611914e-05	1.21060684250551e-05	8.45699923957e-06	2.44081456912681e-05	0.999818742275238
tr|C7XD01|C7XD01_9BACT	0.09619337	0	0	0	0	0	0	0	0	0	0	0	0	0	0	0	0	0	0	0	0
tr|A0A6A8UE94|A0A6A8UE94_STRSL	0.9204935	2.41566413023975e-05	0.00013697351096198	0.00225776457227767	0.000280680222203955	3.27149937220383e-05	0.000393403228372335	0.00139420304913074	0.00031427014619112	0.000160787880304269	0.000278894061921164	1.60275649250252e-05	1.11970939542516e-05	0.992681205272675	0.000127042556414381	9.18597834242973e-06	1.68093902175315e-05	7.32246699044481e-05	2.34544677368831e-05	0.00432279333472252	0.00423051277175546
tr|A0A095YEN4|A0A095YEN4_9MICC	0.25183025	0	0	0	0	0	0	0	0	0	0	0	0	0	0	0	0	0	0	0	0
tr|A0A067W9W1|A0A067W9W1_9RHIZ	0.9844862	3.66440108336974e-05	2.81772390735568e-05	0.00032199444831349	0.996644496917725	3.36422854161356e-05	0.000157725356984884	0.00628605857491493	0.000427607592428103	0.000331558578182012	0.000739717797841877	8.48330819280818e-06	1.73231164808385e-05	0.00043573894072324	0.000262442685198039	2.36259547818918e-05	5.13405720994342e-05	0.000166011712281033	0.000113910486106761	0.00111803971230984	0.00253583979792893
tr|A0A6L9EH79|A0A6L9EH79_9FLAO	0.9982345	9.64440641837427e-06	1.51351814565714e-05	2.74185349553591e-05	0.992436468601227	1.57254853547784e-05	1.85969875019509e-05	0.000721883669029921	5.96901954850182e-05	7.17560469638556e-05	2.4398323148489e-05	1.05517183328629e-05	6.46101580059621e-06	3.00110859825509e-05	0.000105381819594186	1.03479669633089e-05	3.16069308610167e-05	3.64333063771483e-05	1.20819859148469e-05	0.000671275542117655	0.000759298563934863
tr|A0A1H3ESQ6|A0A1H3ESQ6_9PSEU	0.15036483	0	0	0	0	0	0	0	0	0	0	0	0	0	0	0	0	0	0	0	0
tr|K0EVZ1|K0EVZ1_9NOCA	0.33487242	0	0	0	0	0	0	0	0	0	0	0	0	0	0	0	0	0	0	0	0
tr|A0A1G5I0K0|A0A1G5I0K0_9FIRM	0.9999678	7.59663225835538e-06	6.62199636281002e-06	9.76117189566139e-06	9.93443063634913e-06	7.08687639416894e-06	6.96315282766591e-06	0.000101113255368546	1.50651221701992e-05	1.0454308721819e-05	1.07736086647492e-05	7.59051272325451e-06	7.49882019590586e-06	0.99998950958252	1.7718346498441e-05	7.61692308515194e-06	1.2325590432738e-05	1.7238706277567e-05	4.82891073261271e-06	1.14370050141588e-05	7.72909479564987e-05
tr|A0A2T0Y815|A0A2T0Y815_9MICO	0.3848003	0	0	0	0	0	0	0	0	0	0	0	0	0	0	0	0	0	0	0	0
tr|A0A545AIE5|A0A545AIE5_9ACTN	0.020034509	0	0	0	0	0	0	0	0	0	0	0	0	0	0	0	0	0	0	0	0
tr|A0A1H3SJB3|A0A1H3SJB3_9PSEU	0.009711361	0	0	0	0	0	0	0	0	0	0	0	0	0	0	0	0	0	0	0	0
tr|A0A0Q8V8R4|A0A0Q8V8R4_9ACTN	0.27688292	0	0	0	0	0	0	0	0	0	0	0	0	0	0	0	0	0	0	0	0
tr|H0JQI2|H0JQI2_9NOCA	0.88620406	0.000162016600370407	0.00056505564134568	0.0144381392747164	0.000439362891484052	1.50355981531902e-05	0.00922437105327845	0.0145032657310367	0.000203040573978797	3.97622789023444e-05	0.0109010525047779	3.69424997188617e-05	5.07000913785305e-05	0.000405376107664779	0.0208192113786936	7.23748644304578e-06	0.000342086597811431	2.74540398095269e-05	6.87434658175334e-05	0.0191165283322334	0.785465955734253
tr|R1HKV6|R1HKV6_9PSEU	0.3144007	0	0	0	0	0	0	0	0	0	0	0	0	0	0	0	0	0	0	0	0
tr|H0JLJ7|H0JLJ7_9NOCA	0.3659799	0	0	0	0	0	0	0	0	0	0	0	0	0	0	0	0	0	0	0	0
tr|K9CXK9|K9CXK9_SPHYA	0.9998596	3.4695947306318e-06	9.15901910047978e-06	9.76482406258583e-05	0.999963045120239	2.16451317101019e-05	1.57867307279957e-05	0.000478658505016938	9.90138323686551e-06	3.37566634698305e-05	1.76783778442768e-05	6.83064899931196e-06	6.64189383314806e-06	8.14168743090704e-06	2.03741383302258e-05	6.65901234242483e-06	5.54951066078502e-06	2.43823233176954e-05	1.22296023619128e-05	2.71709686785471e-05	6.5836007706821e-05
tr|A0A3N1GH03|A0A3N1GH03_9ACTN	0.48295018	0	0	0	0	0	0	0	0	0	0	0	0	0	0	0	0	0	0	0	0
tr|A0A562DET2|A0A562DET2_MICEC	0.22775042	0	0	0	0	0	0	0	0	0	0	0	0	0	0	0	0	0	0	0	0
tr|A0A2G2GZ37|A0A2G2GZ37_9GAMM	0.99868673	1.25840033433633e-05	8.15243311080849e-06	1.51821923282114e-05	2.31903304666048e-05	1.4250820640882e-05	2.24886898649856e-05	0.000185835873708129	2.22061644308269e-05	0.99788111448288	0.999910473823547	2.19952962652314e-05	8.13241422292776e-06	1.14371032395866e-05	3.87980180676095e-05	1.25868964460096e-05	1.06485913420329e-05	0.998587906360626	1.49632469401695e-05	5.72524149902165e-05	0.000279031839454547
tr|A0A4P8HIT0|A0A4P8HIT0_MICLU	0.99949694	9.86706254479941e-06	1.55531488417182e-05	1.42221733767656e-05	1.82655985554447e-05	7.95894447946921e-06	4.28124531026697e-06	2.46179060923168e-05	8.40841767058009e-06	3.97724397771526e-05	2.56673101830529e-05	7.59051272325451e-06	5.63698313271743e-06	0.999977231025696	1.79846174432896e-05	4.95141739520477e-06	9.02493775356561e-06	3.08690978272352e-05	8.033171070565e-06	4.16862894780934e-05	6.98407966410741e-05
tr|A0A6G5QMH7|A0A6G5QMH7_CAMRE	0.99974746	9.47680109675275e-06	6.80411676512449e-06	2.13048078876454e-05	1.86660163308261e-05	1.44529849421815e-05	1.6921381757129e-05	0.000251458754064515	5.50913719052915e-05	0.99957674741745	0.999800026416779	7.56474355512182e-06	9.87253133644117e-06	3.01640466204844e-05	1.87329624168342e-05	3.69076369679533e-05	1.35282989504049e-05	0.999771416187286	9.47632270253962e-06	6.61480808048509e-05	0.000198066511075012
tr|A0A061P0H7|A0A061P0H7_9BACL	0.97889817	7.05651473253965e-06	8.52747416502098e-06	0.995042681694031	0.000225505340495147	3.96370778616983e-05	2.89945746771991e-05	0.000454116758191958	3.76852549379691e-05	0.000677629315759987	0.000621520157437772	0.00015590236580465	1.71872452483512e-05	0.000148814637213945	5.0404774810886e-05	2.04509160539601e-05	5.52292440261226e-05	0.000940922764129937	2.12324976018863e-05	0.000303725362755358	0.000600964645855129
tr|A0A520RWK1|A0A520RWK1_9GAMM	0.84746194	0.000175051172845997	4.47828533651773e-05	0.000110423483420163	0.992588400840759	5.62481181987096e-05	0.000370699563063681	0.00574885914102197	0.000349799374816939	0.000181545794475824	9.60597244556993e-05	1.25200458569452e-05	1.21863167805714e-05	0.000273927114903927	0.000312205986119807	3.43268402502872e-05	0.000231589248869568	7.52046616980806e-05	0.000140908610774204	0.000338026642566547	0.0116557897999883
tr|A0A2T0ZN19|A0A2T0ZN19_9PSED	0.99981946	2.98397408187157e-05	1.97012013813946e-05	1.47955397551414e-05	3.85927742172498e-05	2.15711734199431e-05	3.35477125190664e-05	8.31628494779579e-05	2.15066775126616e-05	4.21000950154848e-05	6.37169359833933e-05	8.76124704518588e-06	2.95647314487724e-05	0.999942660331726	5.43812893738504e-05	1.43601791933179e-05	1.60545350809116e-05	2.96569869533414e-05	5.34005557710771e-05	7.95658052084036e-05	0.000192675055586733
tr|A0A2M9LCL4|A0A2M9LCL4_9ACTN	0.81177574	2.1049216229585e-05	0.000190050384844653	0.000217752560274675	0.000155835776240565	5.10492573084775e-05	0.000521021371241659	0.00877476949244738	0.00132438587024808	0.00148626137524843	0.00509231397882104	3.90353525290266e-05	8.35000173537992e-05	0.00419907830655575	8.63000968820415e-05	2.18050336115994e-05	0.000100467957963701	0.000816902727819979	1.64163448062027e-05	0.337575405836105	0.0178336072713137
tr|R1HZU0|R1HZU0_9PSEU	0.6848475	0.000131772190798074	0.0012598040048033	0.000224519753828645	0.000149019819218665	2.87773964373628e-05	0.000447113794507459	0.0303767714649439	0.00515170861035585	0.0168142691254616	0.00604437012225389	0.000112377070763614	0.000151528365677223	0.00436371425166726	0.000184744043508545	2.44841703533893e-05	0.000125241102068685	0.00119259930215776	1.76268986251671e-05	0.322620809078217	0.00985442847013474
tr|A0A1H3QQX7|A0A1H3QQX7_9PSEU	0.18640542	0	0	0	0	0	0	0	0	0	0	0	0	0	0	0	0	0	0	0	0
tr|A0A252EN69|A0A252EN69_SHEPU	0.99974936	7.11285611032508e-06	1.47295677379589e-05	0.999958038330078	3.37106284860056e-05	2.50618395511992e-05	1.06928991954192e-05	5.84054978389759e-05	3.74020164599642e-05	2.60990873357514e-05	5.04575291415676e-05	1.04981791082537e-05	7.21476899343543e-05	2.62484008999309e-05	0.000100929646578152	1.11796689452603e-05	2.2274543880485e-05	2.57141291513108e-05	3.26699409924913e-05	3.5688433854375e-05	0.000369545246940106
tr|A0A4Q2WEU2|A0A4Q2WEU2_9FIRM	0.99999	7.38094286134583e-06	5.80775486014318e-06	4.74961416330189e-06	6.62032289255876e-06	4.34340927313315e-06	3.1228134957928e-06	1.63056429300923e-05	7.40717405278701e-06	6.43329303784412e-06	4.08523283113027e-06	6.79792901792098e-06	4.18964737036731e-06	0.999991416931152	1.15815346362069e-05	6.02808904659469e-06	5.97996358919772e-06	3.87247564503923e-06	4.97111886943458e-06	8.98010421224171e-06	2.46756553679006e-05
tr|A0A554VHA1|A0A554VHA1_9FLAO	0.9984401	1.39654748636531e-05	9.37852291826857e-06	1.26026552607073e-05	6.98118237778544e-05	1.3895119082008e-05	2.02871251531178e-05	0.000204585303436033	7.64707219786942e-05	0.998203277587891	0.999899625778198	1.03925694929785e-05	1.15960237963009e-05	1.27489838632755e-05	3.87144900741987e-05	2.25070562009932e-05	1.29603495224728e-05	0.997845768928528	2.09218342206441e-05	7.07254803273827e-05	0.000164698183652945
tr|A0A6M4MDT6|A0A6M4MDT6_9ALTE	0.96814317	7.87500994192669e-06	2.70223590632668e-05	1.55497382365866e-05	3.20533181366045e-05	1.02516478364123e-05	1.09039719973225e-05	1.26652466860833e-05	9.33804130909266e-06	2.14123538171407e-05	3.49199035554193e-05	1.59496812557336e-05	6.65362267682212e-06	0.998398244380951	4.78484071209095e-05	5.56256145500811e-06	8.73113640409429e-06	2.91160213237163e-05	6.70004146741121e-06	3.61657585017383e-05	0.000989159801974893
tr|A0A120FA56|A0A120FA56_9ACTN	0.20049363	0	0	0	0	0	0	0	0	0	0	0	0	0	0	0	0	0	0	0	0
tr|A0A5M3WAX5|A0A5M3WAX5_9ACTN	0.04503825	0	0	0	0	0	0	0	0	0	0	0	0	0	0	0	0	0	0	0	0
tr|A0A7L6HKH5|A0A7L6HKH5_9ENTR	0.99995565	7.78018511482514e-06	1.0902360372711e-05	1.4323592040455e-05	1.84489963430678e-05	1.50497862705379e-05	1.29596319311531e-05	6.64410399622284e-05	1.11372419269173e-05	0.0696091577410698	0.999965071678162	8.62616616359446e-06	9.76629235083237e-06	1.01187233667588e-05	3.0288050766103e-05	1.21777193271555e-05	1.03277852758765e-05	0.0531763099133968	1.08361446109484e-05	4.46632657258306e-05	7.49344981159084e-05
tr|A0A1C4Z985|A0A1C4Z985_MICEC	0.2540248	0	0	0	0	0	0	0	0	0	0	0	0	0	0	0	0	0	0	0	0
tr|A0A522LZ29|A0A522LZ29_9BACT	0.9996482	9.35359457798768e-06	9.53643848333741e-06	2.81310858554207e-05	1.91640665434534e-05	1.96673736354569e-05	1.38025779961026e-05	7.33010310796089e-05	1.83809806912905e-05	0.993601381778717	0.999941825866699	8.62616616359446e-06	1.15931925392943e-05	1.85733442776836e-05	2.7088877686765e-05	1.2405082998157e-05	1.23621412058128e-05	0.988174319267273	1.46062484418508e-05	4.66805395262782e-05	0.000144070290843956
tr|A0A4R5PY61|A0A4R5PY61_9MYCO	0.8998399	6.11817158642225e-05	0.000455672590760514	0.0116766495630145	0.00081774580758065	1.5378418538603e-05	0.00349709345027804	0.0303319562226534	0.000164717494044453	2.83396311715478e-05	0.00721519254148006	3.35661425197031e-05	6.84033657307737e-05	0.00054555427050218	0.00948234461247921	7.08699099050136e-06	0.00105457287281752	4.09959066018928e-05	6.10366114415228e-05	0.0234229117631912	0.87406063079834
tr|A0A011AIB2|A0A011AIB2_9ACTN	0.6179345	4.46487865701783e-05	7.91855272836983e-05	0.000213830440770835	0.000585711561143398	7.24119527149014e-05	0.000774023763369769	0.000734740227926522	0.000738692178856581	0.000394064030842856	0.00138929102104157	1.31935248646187e-05	0.000130736385472119	0.0134828360751271	0.000522147922310978	0.000208789511816576	0.0002685880754143	0.000462534575490281	1.80556089617312e-05	0.0220253709703684	0.103409335017204
tr|A0A2K9D4H8|A0A2K9D4H8_9MICO	0.019368682	0	0	0	0	0	0	0	0	0	0	0	0	0	0	0	0	0	0	0	0
tr|K0F7H8|K0F7H8_9NOCA	0.5364243	0.000150053878314793	0.000287787639535964	0.000121557066449896	0.000408359104767442	3.33558928105049e-05	0.000759591290261596	0.00182561809197068	0.000141905329655856	0.0015359545359388	0.00579697545617819	0.000109401502413675	5.05014795635361e-05	0.00096190779004246	0.000297819875413552	2.18532040889841e-05	0.000133782712509856	0.002367242006585	1.23265308502596e-05	0.814632177352905	0.022248812019825
tr|A0A1W1X6J4|A0A1W1X6J4_9CLOT	0.96482694	6.58993667457253e-06	5.96559812038322e-06	0.982733368873596	0.000187057550647296	2.60208289546426e-05	5.04124182043597e-05	0.000304033601423725	7.89543482824229e-05	0.000731375825125724	0.00178060808684677	0.000136441783979535	1.97900626517367e-05	0.000134613568661734	5.11959042341914e-05	1.50316409417428e-05	6.23505111434497e-05	0.00120317365508527	2.06229105970124e-05	0.000570447300560772	0.000877128448337317
tr|A0A7K2UZ35|A0A7K2UZ35_RHOER	0.7266392	0.0013057142496109	0.000297825259622186	0.000898434838745743	0.0290611237287521	0.00315378280356526	0.00408191233873367	0.0155071998015046	0.000246885436354205	0.000211746795685031	0.0103671243414283	5.09871788381133e-05	4.57501191704068e-05	0.000529425975400954	0.00357443350367248	7.51193965697894e-06	0.000662633974570781	0.000175883033080027	0.00275654206052423	0.730212867259979	0.0118336006999016
tr|A0A5M3W1R7|A0A5M3W1R7_9ACTN	0.19543427	0	0	0	0	0	0	0	0	0	0	0	0	0	0	0	0	0	0	0	0
tr|N2BKJ3|N2BKJ3_9HELI	0.0019528368	0	0	0	0	0	0	0	0	0	0	0	0	0	0	0	0	0	0	0	0
tr|A0A375I3S5|A0A375I3S5_9ACTN	0.17549103	0	0	0	0	0	0	0	0	0	0	0	0	0	0	0	0	0	0	0	0
tr|A0A545AV51|A0A545AV51_9ACTN	0.63551927	7.53697167965584e-05	0.000745446945074946	0.000503217568621039	0.00110533181577921	0.000421376404119655	0.000181775991222821	0.00501055316999555	0.00152385234832764	0.00417917873710394	0.00975830666720867	1.87361783900997e-05	5.22817790624686e-05	0.0524019002914429	0.00107993755955249	2.41959951381432e-05	0.000207000543014146	0.000331944087520242	1.79002272489015e-05	0.00414214469492435	0.0421374700963497
tr|A0A1W1WXR9|A0A1W1WXR9_9CLOT	0.7679658	2.36781052080914e-05	6.77314483255032e-06	3.19075406878255e-05	5.27683878317475e-05	1.07735168057843e-05	4.39580289821606e-05	0.000161963471327908	4.13612251577433e-05	0.000226677613682114	8.6597035988234e-05	1.3523873349186e-05	1.43904608194134e-05	2.92331515083788e-05	7.40806935937144e-05	6.24817812422407e-06	2.47358057094971e-05	4.03784833906684e-05	1.67291909747291e-05	0.998398840427399	0.00163294526282698
tr|A0A5N5E7S3|A0A5N5E7S3_RHOER	0.020314325	0	0	0	0	0	0	0	0	0	0	0	0	0	0	0	0	0	0	0	0
tr|A0A1E8FVP5|A0A1E8FVP5_9MICC	0.03801954	0	0	0	0	0	0	0	0	0	0	0	0	0	0	0	0	0	0	0	0
tr|A0A1E8FL45|A0A1E8FL45_9MICC	0.039369527	0	0	0	0	0	0	0	0	0	0	0	0	0	0	0	0	0	0	0	0
tr|A0A318K331|A0A318K331_9NOCA	0.3990449	0	0	0	0	0	0	0	0	0	0	0	0	0	0	0	0	0	0	0	0
tr|C5C5C5|C5C5C5_BEUC1	0.07126992	0	0	0	0	0	0	0	0	0	0	0	0	0	0	0	0	0	0	0	0
tr|C5C2U5|C5C2U5_BEUC1	0.20330362	0	0	0	0	0	0	0	0	0	0	0	0	0	0	0	0	0	0	0	0
tr|K0F110|K0F110_9NOCA	0.09544324	0	0	0	0	0	0	0	0	0	0	0	0	0	0	0	0	0	0	0	0
tr|A0A545AIV4|A0A545AIV4_9ACTN	0.82429534	1.09972816062509e-05	3.2243366149487e-05	0.867421984672546	0.00120270787738264	0.000106665997009259	2.20929669012548e-05	0.00038828796823509	0.000137169961817563	0.00130773975979537	0.001549496431835	0.000120520395284984	4.14792921219487e-05	8.12702492112294e-05	0.000491680635605007	2.76592800219078e-05	5.68807299714535e-05	0.00141089456155896	7.28469749446958e-05	0.000343241583323106	0.0121211232617497
tr|A0A6L8JV73|A0A6L8JV73_VIRHA	0.99990916	7.29555813450133e-06	5.08659832121339e-06	1.49546021930291e-05	2.02062237804057e-05	6.16932811681181e-06	8.43481757328846e-06	2.72732777375495e-05	0.000101163786894176	3.65009800589178e-05	1.63529530254891e-05	9.83219433692284e-06	9.60463603405515e-06	2.4215480152634e-05	4.04707716370467e-05	1.23475438158493e-05	1.14645781650324e-05	1.83188567461912e-05	6.95454491506098e-06	2.52995723712957e-05	0.999798715114594
tr|A0A5M3W4K7|A0A5M3W4K7_9ACTN	0.5458407	1.62198466568952e-05	0.000103485079307575	0.000175910550751723	0.000793091719970107	1.52045058712247e-05	0.000275637867162004	0.00142960925586522	0.00103458703961223	0.00684585236012936	0.00585108622908592	2.85370915662497e-05	5.04803429066669e-05	0.00158407783601433	0.00027796920039691	1.58732946147211e-05	0.000179405440576375	0.000387617998057976	1.32316536110011e-05	0.740488767623901	0.0274670980870724
tr|A0A318K6Z7|A0A318K6Z7_9NOCA	0.93455875	7.13885820005089e-05	0.000226506701437756	0.0152176702395082	0.000284072069916874	1.1792400982813e-05	0.00369291799142957	0.0237512420862913	9.30536843952723e-05	0.000124128855532035	0.0023135703522712	4.39456198364496e-05	3.83001242880709e-05	0.000222540431423113	0.0120617151260376	8.0887284639175e-06	0.00061536073917523	2.56080929830205e-05	4.17051342083141e-05	0.0228489134460688	0.891065001487732
tr|A0A4R5Q4U5|A0A4R5Q4U5_9MYCO	0.99947745	8.85098779690452e-06	1.07503628896666e-05	9.61486330197658e-06	1.29340742205386e-05	7.2856159931689e-06	7.66259745432762e-06	2.68036637862679e-05	9.52338814386167e-06	2.49368440563558e-05	1.68603492056718e-05	1.01202094811015e-05	4.16837383454549e-06	0.999942779541016	3.60699341399595e-05	5.28039436176186e-06	7.43771079214639e-06	3.19388054776937e-05	7.05980573911802e-06	4.12134213547688e-05	8.56651531648822e-05
tr|A0A562DY59|A0A562DY59_MICEC	0.5750541	2.31451267609373e-05	0.000135213456815109	0.000165914389071986	0.000166947487741709	8.95106859388761e-05	0.000589547853451222	0.001079177018255	0.000725645455531776	0.00227947998791933	0.00432898988947272	2.49385320785223e-05	6.64366671117023e-05	0.00790653564035892	0.000151060085045174	1.3465228221321e-05	0.000120023461931851	0.00113547430373728	1.83796473720577e-05	0.64106160402298	0.00995362550020218
tr|R1FFQ0|R1FFQ0_9PSEU	0.7920264	4.4685548346024e-05	0.000429519132012501	0.000197359579033218	7.44144563213922e-05	8.82174936123192e-05	0.000829329539556056	0.0119726052507758	0.00211997120641172	0.00188719294965267	0.00631832145154476	4.05686114390846e-05	6.66047053528018e-05	0.00659851729869843	0.000130766435177065	2.40660447161645e-05	5.8947585785063e-05	0.00100468005985022	1.45482090374571e-05	0.326387465000153	0.0132766347378492
tr|A0A6G5QQQ8|A0A6G5QQQ8_CAMRE	0.051183384	0	0	0	0	0	0	0	0	0	0	0	0	0	0	0	0	0	0	0	0
tr|C5C5W4|C5C5W4_BEUC1	0.65546244	6.65920088067651e-05	0.000172388172359206	0.000173730237293057	0.000473733729450032	2.26976626436226e-05	0.000678396667353809	0.00508390413597226	0.00255261408165097	0.00658094370737672	0.00163319788407534	3.74566661776043e-05	3.9492948417319e-05	0.000853501784149557	0.000165367920999415	1.218049601448e-05	0.000102411897387356	0.0012533247936517	2.44646562350681e-05	0.570133090019226	0.00801183469593525
tr|L7V8D4|L7V8D4_MYCL1	0.99736184	5.92406795476563e-05	0.000500224763527513	0.00707594631239772	0.00131498312111944	1.84250311576761e-05	0.00326750078238547	0.00640050554648042	9.25626009120606e-05	9.18956066016108e-05	0.00546524301171303	2.42979913309682e-05	6.95939452270977e-05	0.00382410967722535	0.000413918955018744	1.13223723019473e-05	0.000248708878643811	2.32768743444467e-05	1.20382119348506e-05	0.00474505312740803	0.847531020641327
tr|A0A410FUM8|A0A410FUM8_9BACT	0.9670746	2.24526902457001e-05	1.21565790323075e-05	6.51056616334245e-05	5.94167468079831e-05	9.49949571804609e-06	1.42353219416691e-05	2.65637536358554e-05	1.83266329258913e-05	4.79866830573883e-05	4.39687210018747e-05	8.05925355962245e-06	6.62434604237205e-06	0.999805986881256	2.11266415135469e-05	7.16981185178156e-06	1.54875360749429e-05	8.21725043351762e-05	1.36085100166383e-05	0.000135350579512306	0.000114495502202772
tr|A0A2D0I9G4|A0A2D0I9G4_9PROT	0.00925352	0	0	0	0	0	0	0	0	0	0	0	0	0	0	0	0	0	0	0	0
tr|A0A3S9Y3M8|A0A3S9Y3M8_9ACTN	0.4059265	0	0	0	0	0	0	0	0	0	0	0	0	0	0	0	0	0	0	0	0
tr|A0A366DLX2|A0A366DLX2_9RHIZ	0.9842003	4.02617843064945e-05	0.00180327624548227	0.000867709750309587	0.00252637849189341	0.00194574473425746	0.00236829835921526	0.0138072408735752	3.87301479349844e-05	0.000405509810661897	0.00178574153687805	2.01414077309892e-05	6.07965157541912e-05	0.000645010499283671	0.00775838829576969	9.51753099798225e-06	0.000627126486506313	0.000265152921201661	0.00197368022054434	0.871422350406647	0.0531845316290855
tr|A0A0A7K5H4|A0A0A7K5H4_9FLAO	0.9998042	8.04788669483969e-06	1.3686222700926e-05	1.02181784313871e-05	0.999876618385315	1.1118511793029e-05	1.60472809511703e-05	0.000183014097274281	2.29011093324516e-05	1.66382615134353e-05	2.09077716135653e-05	7.27508995623793e-06	6.62379079585662e-06	2.04196949198376e-05	2.11473234230652e-05	1.15685425043921e-05	1.72938507603249e-05	1.38131517815054e-05	1.08239673863864e-05	0.000169542458024807	0.000620549195446074
tr|A0A2T0Y2A4|A0A2T0Y2A4_9MICO	0.8785222	0.000124697224237025	0.000676595547702163	0.000136060989461839	0.000676262599881738	3.31522023770958e-05	0.000480720424093306	0.00127682718448341	0.000147316546645015	0.0151703441515565	0.0114386975765228	2.43630529439542e-05	2.44043058046373e-05	0.00185697677079588	0.000331360439304262	2.53084072028287e-05	0.000113655951281544	0.00112466630525887	2.25394251174293e-05	0.757675647735596	0.00911070127040148
tr|A0A0R1Z655|A0A0R1Z655_9LACO	0.85721874	1.31604383568629e-05	6.8047397689952e-06	0.19589951634407	0.000141573793371208	1.47080218084739e-05	9.18193909456022e-05	0.00326449540443718	0.000169212828041054	0.000945332634728402	0.000296494574286044	0.000571696436963975	2.4777711587376e-05	0.156370043754578	3.68762921425514e-05	1.62320084200474e-05	2.43502781813731e-05	0.000338006822858006	1.2274459550099e-05	0.000357690965756774	0.00449880491942167
tr|A0A5M3W3R4|A0A5M3W3R4_9ACTN	0.22030963	0	0	0	0	0	0	0	0	0	0	0	0	0	0	0	0	0	0	0	0
tr|A0A7D4PQ27|A0A7D4PQ27_9MICO	0.026364734	0	0	0	0	0	0	0	0	0	0	0	0	0	0	0	0	0	0	0	0
tr|A0A1B1NAX8|A0A1B1NAX8_9MICO	0.10197065	0	0	0	0	0	0	0	0	0	0	0	0	0	0	0	0	0	0	0	0
tr|D6K1B2|D6K1B2_9ACTN	0.3210751	0	0	0	0	0	0	0	0	0	0	0	0	0	0	0	0	0	0	0	0
tr|K0F3K4|K0F3K4_9NOCA	0.6626028	6.210217543412e-05	0.000709190673660487	0.000271623983280733	0.000293674500426278	3.73175098502543e-05	0.000585274072363973	0.00232971669174731	0.0019828206859529	0.00389712862670422	0.0034371530637145	3.38742065650877e-05	5.27384072483983e-05	0.0039567151106894	0.000254814891377464	1.14491076601553e-05	3.71311070921365e-05	0.000763309770263731	1.16192704808782e-05	0.157071501016617	0.0228885021060705
tr|A0A239GB63|A0A239GB63_9PSED	0.0011186427	0	0	0	0	0	0	0	0	0	0	0	0	0	0	0	0	0	0	0	0
tr|A0A318JTY1|A0A318JTY1_9NOCA	0.45343527	0	0	0	0	0	0	0	0	0	0	0	0	0	0	0	0	0	0	0	0
tr|N2BRL9|N2BRL9_9HELI	0.0013272485	0	0	0	0	0	0	0	0	0	0	0	0	0	0	0	0	0	0	0	0
tr|A0A1F2PUT6|A0A1F2PUT6_RHOER	0.6646703	8.6245963757392e-05	0.00207708869129419	0.003287403145805	0.00591361336410046	0.00647973641753197	0.00480294181033969	0.00493393372744322	0.000107240906800143	0.000167278776643798	0.00142872799187899	4.31241205660626e-05	1.94536023627734e-05	0.000229336743359454	0.00110237172339112	1.10369337562588e-05	0.00533027853816748	0.000459102331660688	0.000909906986635178	0.945968687534332	0.0126613480970263
tr|A0A5M3VZ96|A0A5M3VZ96_9ACTN	0.095722206	0	0	0	0	0	0	0	0	0	0	0	0	0	0	0	0	0	0	0	0
tr|A0A2M9LDA0|A0A2M9LDA0_9ACTN	0.0029751782	0	0	0	0	0	0	0	0	0	0	0	0	0	0	0	0	0	0	0	0
tr|A0A0Q9QZL2|A0A0Q9QZL2_9BACL	0.5813894	3.78735021513421e-05	0.00682428479194641	0.00449546799063683	0.0290925819426775	0.00124896562192589	0.0026173188816756	0.00594010297209024	0.000329878996126354	0.000160248499014415	0.00394699815660715	1.92635798157426e-05	1.48565059134853e-05	0.00376260443590581	0.00313026458024979	6.80738821756677e-06	0.000408463238272816	0.000224966090172529	0.00235578091815114	0.922959983348846	0.0231226459145546
tr|A0A520SCD8|A0A520SCD8_9GAMM	0.94298786	9.5663548563607e-05	4.38912175013684e-05	0.000114559930807445	0.979407548904419	6.71772650093772e-05	0.000325577042531222	0.011796010658145	0.000530277495272458	0.000250573240919039	0.000124723752378486	1.17404915727093e-05	1.46141755976714e-05	0.00027611869154498	0.000325806468026713	3.43268402502872e-05	8.0741650890559e-05	0.000145884827361442	0.000140158459544182	0.000408238847739995	0.00453897891566157
tr|A0A075KIC7|A0A075KIC7_9FIRM	0.9953009	2.75044876616448e-05	1.25410888358601e-05	4.18452873418573e-05	6.00189086981118e-05	2.16484349948587e-05	2.3136673917179e-05	0.000162109776283614	3.2164592994377e-05	0.99844765663147	0.999913573265076	1.25082424347056e-05	1.154427354777e-05	1.97354638657998e-05	5.38524727744516e-05	1.35882937684073e-05	1.25724882309441e-05	0.999615073204041	3.00660012726439e-05	8.18279004306532e-05	0.00019012087432202
tr|D9SZ96|D9SZ96_MICAI	0.19491512	0	0	0	0	0	0	0	0	0	0	0	0	0	0	0	0	0	0	0	0
tr|A0A640YCB2|A0A640YCB2_9BACT	0.9993414	1.68925053003477e-05	1.790200076357e-05	7.30434430806781e-06	2.82442561001517e-05	1.07383430076879e-05	9.30012811295455e-06	2.76124737865757e-05	1.40769125209772e-05	1.47198779814062e-05	2.31915455515264e-05	6.59669558444875e-06	7.07186791260028e-06	0.999880075454712	2.87733073491836e-05	5.3061139624333e-06	1.00797551567666e-05	3.58385623258073e-05	8.28567226562882e-06	4.87659453938249e-05	7.26620783098042e-05
tr|A0A1H4S9H4|A0A1H4S9H4_9ACTN	0.22947025	0	0	0	0	0	0	0	0	0	0	0	0	0	0	0	0	0	0	0	0
tr|A0A0R1EJV2|A0A0R1EJV2_LACZE	0.914063	1.97359531739494e-05	4.8807655730343e-06	0.0985922291874886	0.000145233469083905	1.37363567773718e-05	3.06720503431279e-05	0.00139061349909753	0.000136615461087786	0.000111169589217752	8.10424899100326e-05	0.000824071350507438	1.69833820109488e-05	0.370665848255157	0.000111568471766077	8.33077137940563e-06	1.96214386960492e-05	4.30150757892989e-05	1.1716253538907e-05	0.000487499200971797	0.00318293902091682
tr|A0A6S6XXS8|A0A6S6XXS8_9PROT	0.9545594	8.21204157546163e-05	7.96329768490978e-05	5.32882331754081e-05	0.995442748069763	6.35946780676022e-05	0.000315978104481474	0.00847276765853167	0.000315132405376062	0.000374962866771966	0.000331602845108137	9.38810717343586e-06	1.14043195935665e-05	0.000322420528391376	0.000212509112316184	1.51371432366432e-05	2.30502973863622e-05	0.000274240446742624	0.00016198493540287	0.00138707144651562	0.00873792171478271
tr|A0A174F1J2|A0A174F1J2_CLOSY	0.023499334	0	0	0	0	0	0	0	0	0	0	0	0	0	0	0	0	0	0	0	0
tr|A0A2N3W160|A0A2N3W160_9ACTN	0.8572469	8.14140585134737e-05	0.000839398300740868	0.000231583282584324	0.000471770530566573	1.99242294911528e-05	0.000512220547534525	0.00599363353103399	0.000473082123789936	0.00302911922335625	0.00108908500988036	0.000115985902084503	4.9877129640663e-05	0.000582238717470318	0.000183563199243508	2.37386520893779e-05	9.62568665272556e-05	0.000756906578317285	1.73785483639222e-05	0.680330216884613	0.0323980860412121
tr|A0A1Q6JS80|A0A1Q6JS80_9FIRM	0.8531069	4.21516378992237e-05	1.86763809324475e-05	0.000156422785948962	0.975139379501343	2.50737939495593e-05	0.000113017333205789	0.00106887938454747	0.00268000271171331	0.000141424025059678	0.000300044543109834	8.30321732792072e-06	9.45550527831074e-06	0.000385432213079184	0.000210408048587851	2.26301872316981e-05	0.000146684920764528	0.0001269733911613	3.60226331395097e-05	0.00131370569579303	0.00269990623928607
tr|A0A1C0SLZ2|A0A1C0SLZ2_9RHIZ	0.999642	7.40790210329578e-06	1.03606162156211e-05	0.999951124191284	5.19477580382954e-05	2.16707630897872e-05	1.88190715562087e-05	4.78040310554206e-05	3.70133093383629e-05	1.45309450090281e-05	2.15565723920008e-05	1.05485087260604e-05	5.17259504704271e-05	4.39681716670748e-05	5.64798865525518e-05	1.37768547574524e-05	2.94127348752227e-05	2.91578398901038e-05	9.54855113377562e-06	4.94037485623267e-05	0.000235966799664311
tr|A0A429FWL5|A0A429FWL5_9PSEU	0.09683316	0	0	0	0	0	0	0	0	0	0	0	0	0	0	0	0	0	0	0	0
tr|A0A1G7V5X3|A0A1G7V5X3_9PROT	0.892694	8.32961177366087e-06	1.69897484738613e-05	1.73524495039601e-05	4.21975673816632e-05	1.1822263331851e-05	9.29035923036281e-06	3.99322489101905e-05	9.39329311222536e-06	2.26029878831469e-05	2.05341675609816e-05	1.19628393804305e-05	7.71683517086785e-06	0.999654412269592	2.57820956903743e-05	7.77137574914377e-06	8.22866059024818e-06	3.89162996725645e-05	1.28977499116445e-05	4.58082213299349e-05	0.000278052699286491
tr|A0A285CI62|A0A285CI62_9BACI	0.9997296	2.61306431639241e-05	1.42378476084559e-05	0.999774038791656	2.13966559385881e-05	1.46757402035291e-05	9.0017456386704e-06	0.000101306090073194	7.63097341405228e-05	0.000285735790384933	0.000112670102680568	1.74244851223193e-05	2.03445106308209e-05	3.87989421142265e-05	4.95820640935563e-05	0.000126167666167021	1.69052691489924e-05	0.000119938791613095	1.11674044092069e-05	1.48646131492569e-05	0.000316684105200693
tr|A0A1S0V6Q4|A0A1S0V6Q4_XYLFS	0.9999151	1.17403014883166e-05	1.10234377643792e-05	3.84560335078277e-05	4.19346470152959e-05	1.0482582183613e-05	1.57892463903408e-05	0.00011611759691732	3.1805979233468e-05	2.06794720725156e-05	1.45929097925546e-05	6.82171776134055e-06	1.00422203104245e-05	0.999946594238281	7.10108652128838e-05	6.15041244600434e-06	1.21785451483447e-05	6.53193455946166e-06	1.12823836388998e-05	0.000172643645782955	0.00112001609522849
tr|A0A177L8K9|A0A177L8K9_9BACI	0.9999862	7.51001289245323e-06	4.71839530291618e-06	5.16731597599573e-06	3.62921605301381e-06	6.82725658407435e-06	6.41359793007723e-06	1.56793776113773e-05	9.67869073065231e-06	9.27104701986536e-06	7.17895318302908e-06	5.76482898395625e-06	4.91730997964623e-06	0.999992370605469	7.6973128670943e-06	8.33418835100019e-06	5.77904711462907e-06	3.84058876079507e-06	4.86907765662181e-06	1.03092461358756e-05	4.50585575890727e-05
tr|A0A4U0YL71|A0A4U0YL71_9PSED	0.9998281	1.61858533829218e-05	2.10889174923068e-05	0.999933004379272	3.58029683411587e-05	3.53479917976074e-05	4.69815458927769e-05	0.000105401624750812	5.44743488717359e-05	0.000118959811516106	5.37406885996461e-05	2.51092551479815e-05	1.25936558106332e-05	2.0066041543032e-05	7.42464617360383e-05	1.85808221431216e-05	1.52783577505033e-05	2.87618931906763e-05	2.72179604507983e-05	3.18035527016036e-05	0.000304289656924084
tr|A0A6F8XEE8|A0A6F8XEE8_9GAMM	0.98080784	9.17653960641474e-06	2.23939896386582e-05	1.42076405609259e-05	2.47124171437463e-05	7.81059043220012e-06	1.11372310129809e-05	3.08733360725455e-05	9.94204128801357e-06	5.06086980749387e-05	3.06954316329211e-05	1.41480677484651e-05	6.40908547211438e-06	0.999877691268921	3.65255327778868e-05	5.72659337194636e-06	7.61135288485093e-06	4.48506398242898e-05	7.52327468944713e-06	8.0379584687762e-05	0.00012675927428063
tr|A0A366DHP2|A0A366DHP2_9NOCA	0.99741876	0.00014856482448522	0.00135119864717126	0.0730430111289024	0.00204253732226789	1.67109174071811e-05	0.0063654463738203	0.24237947165966	9.88135871011764e-05	0.000124091937323101	0.00639520725235343	0.000220224072108977	0.000109091575723141	0.000984827638603747	0.000864612287841737	1.03910033431021e-05	0.000197027722606435	3.56179152731784e-05	2.05248488782672e-05	0.00304206227883697	0.406801491975784
tr|A0A1Q4DZB0|A0A1Q4DZB0_9PSEU	0.11240327	0	0	0	0	0	0	0	0	0	0	0	0	0	0	0	0	0	0	0	0
tr|A0A1D2IGQ0|A0A1D2IGQ0_9ACTN	0.32544068	0	0	0	0	0	0	0	0	0	0	0	0	0	0	0	0	0	0	0	0
tr|A0A2I1ZA62|A0A2I1ZA62_STRSL	0.9999907	6.71529824103345e-06	7.15710484655574e-06	3.91425373891252e-06	5.65672553420882e-06	3.67674101653392e-06	3.83246606361354e-06	1.37845026983996e-05	6.16581064605271e-06	6.97276163919014e-06	6.39783684164286e-06	5.76482898395625e-06	7.12702740202076e-06	0.999995231628418	1.04662503872532e-05	5.51509583601728e-06	3.81456629838794e-06	3.44721979672613e-06	5.1980241551064e-06	8.55879261507653e-06	4.44241159129888e-05
tr|A0A4R9KB67|A0A4R9KB67_9LEPT	0.9999757	6.72913256494212e-06	5.14130306328298e-06	6.93734227752429e-06	7.39292636353639e-06	3.50812024407787e-06	7.26094413039391e-06	1.29542813738226e-05	1.14925915113417e-05	1.42164499266073e-05	7.64841934142169e-06	6.04764363743016e-06	7.57513180360547e-06	0.999987006187439	2.43891827267362e-05	5.96773224970093e-06	1.22394385471125e-05	9.86645954981213e-06	6.23868754701107e-06	2.54332007898483e-05	4.63903561467305e-05
tr|A0A429FH73|A0A429FH73_9PSEU	0.02208123	0	0	0	0	0	0	0	0	0	0	0	0	0	0	0	0	0	0	0	0
tr|A0A2T4R175|A0A2T4R175_STASI	0.9999286	1.68736187333707e-05	1.19791875476949e-05	9.76440151134739e-06	2.56449457083363e-05	6.70604367769556e-06	2.53667822107673e-05	3.97189614886884e-05	1.08541826193687e-05	2.4299428332597e-05	1.8672213627724e-05	6.31020384389558e-06	6.18584726908011e-06	0.99997878074646	3.4894732380053e-05	5.30245688423747e-06	8.60016098158667e-06	1.74118595168693e-05	6.14920418229303e-06	0.00010032197315013	0.000100929355539847
tr|A0A1H2LI62|A0A1H2LI62_9ACTO	0.04364968	0	0	0	0	0	0	0	0	0	0	0	0	0	0	0	0	0	0	0	0
tr|A0A0F4VQJ5|A0A0F4VQJ5_9CLOT	0.9999821	7.20779962648521e-06	3.88214857593994e-06	3.45108469446131e-06	5.97006646785303e-06	3.70659222426184e-06	3.94810740544926e-06	1.0535890396568e-05	6.66126697979053e-06	7.23960602044826e-06	5.16732097821659e-06	1.01202094811015e-05	8.78190894582076e-06	0.999994874000549	1.29547506730887e-05	9.06818604562432e-06	4.70434952148935e-06	5.58628744329326e-06	4.8793554014992e-06	7.92250466474798e-06	6.97913274052553e-05
tr|A0A1H5BIL7|A0A1H5BIL7_9ACTN	0.42402402	0	0	0	0	0	0	0	0	0	0	0	0	0	0	0	0	0	0	0	0
tr|A0A022LPF9|A0A022LPF9_9MICO	0.9997042	3.2170785289054e-06	7.31494037609082e-06	7.1413567638956e-05	0.999523997306824	1.08247731986921e-05	1.20365584734827e-05	7.99026383901946e-05	7.66392113291658e-05	5.19713430549018e-05	9.15171258384362e-05	6.45749241812155e-06	5.99598752160091e-06	7.91887123341439e-06	2.1792104234919e-05	4.75177967018681e-06	1.76040684891632e-05	4.86685676150955e-05	7.21209016774083e-06	1.63858912856085e-05	0.000102479309134651
tr|A0A5P9YXL5|A0A5P9YXL5_9ACTN	0.24373971	0	0	0	0	0	0	0	0	0	0	0	0	0	0	0	0	0	0	0	0
tr|A0A5P0WT34|A0A5P0WT34_9BACT	0.9999894	4.79431673738873e-06	3.67991196981166e-06	4.68510233986308e-06	4.91351784148719e-06	4.95489848617581e-06	4.84705242342898e-06	1.09603424789384e-05	1.37154911499238e-05	7.66355424275389e-06	6.16749275650363e-06	5.76482898395625e-06	5.62522245672881e-06	0.999995112419128	9.84846792562166e-06	5.73555144001148e-06	6.99627435096772e-06	5.28674809174845e-06	4.44929446530296e-06	1.00160323199816e-05	2.93748362309998e-05
tr|Q837P6|Q837P6_ENTFA	0.8571342	0.000105698840343393	0.000120014643471222	0.000738293456379324	0.0267688278108835	0.000828923832159489	0.00656040711328387	0.0055695865303278	0.000241593254031613	7.92594873928465e-05	0.00485248258337379	2.21809568756726e-05	9.73787682596594e-05	0.00111167714931071	0.00690045207738876	2.43954182224115e-05	0.00535178789868951	0.000107120613392908	0.00183771154843271	0.696447253227234	0.0512733906507492
tr|A0A0J8AV74|A0A0J8AV74_9SPHN	0.9997272	4.8142610467039e-06	1.11952676888905e-05	0.999909043312073	4.68923390144482e-05	1.57266404130496e-05	2.76797836704645e-05	2.77500366792083e-05	2.6445384719409e-05	5.71122218389064e-05	2.58190011663828e-05	1.99539881577948e-05	0.000168102880707011	2.20869624172337e-05	6.32110532023944e-05	1.31246542878216e-05	3.16719233524054e-05	4.51038285973482e-05	1.88305784831755e-05	5.0673075747909e-05	0.000470532337203622
tr|A0A1X0J2L9|A0A1X0J2L9_MYCRH	0.8233173	3.81118297809735e-05	0.000113867368781939	0.00052391947247088	0.00167624629102647	3.64863662980497e-05	0.000166064113727771	0.0010658954270184	0.000903801119420677	0.001388423377648	0.00176668004132807	1.0729407222243e-05	3.47575696650892e-05	0.00971487816423178	0.000241745074163191	3.80576748284511e-05	0.00033969568903558	0.000486139091663063	1.89743386727059e-05	0.0289655867964029	0.0580093078315258
tr|A0A378J5P6|A0A378J5P6_9GAMM	0.8948171	4.31242042395752e-05	3.6145000194665e-05	7.83866707934067e-05	0.991748452186584	3.88780208595563e-05	0.000147428814671002	0.00377235841006041	0.000601527688559145	0.000145655343658291	0.000764452270232141	9.38810717343586e-06	8.81385949469404e-06	0.000380928249796852	0.000263699010247365	2.91379928967217e-05	3.31141600327101e-05	6.9099165557418e-05	6.65103871142492e-05	0.00117951550055295	0.00221297983080149
tr|H0H8V9|H0H8V9_RHIRD	0.99998856	1.06679854070535e-05	5.46185401617549e-06	3.65429832527298e-06	5.46006276636035e-06	7.39962661100435e-06	2.26216593546269e-06	1.06254829006502e-05	5.11078906129114e-06	7.61629780754447e-06	7.78543926571729e-06	1.19338164950022e-05	4.46072726845159e-06	0.999995231628418	1.19862042993191e-05	6.12706480751513e-06	5.5145910664578e-06	8.25908591650659e-06	5.44274007552303e-06	8.9740433395491e-06	3.94728413084522e-05
tr|H5UY49|H5UY49_ATLHE	0.9994498	1.44661262311274e-05	1.74557844729861e-05	1.71882111317245e-05	7.02239267411642e-05	1.33721323436475e-05	2.18333534576232e-05	0.000100792785815429	2.03347353817662e-05	3.31319133692887e-05	6.95287308190018e-05	8.06099069450283e-06	2.54915285040624e-05	0.999967694282532	6.97995783411898e-05	2.26829724851996e-05	2.36257983488031e-05	3.65552550647408e-05	2.05820433620829e-05	0.000113560396130197	0.000108663203718606
tr|A0A1H6A426|A0A1H6A426_9BACL	0.9980648	2.90309872070793e-05	1.64102093549445e-05	0.996463358402252	2.34327580983518e-05	2.08467081392882e-05	1.98337074834853e-05	0.000303298817016184	4.47164093202446e-05	0.0002983154845424	0.00169406190980226	5.60727748961654e-05	5.55651240574662e-05	0.000149827392306179	0.000116888237243984	1.13534051706665e-05	1.75922541529872e-05	0.00104674173053354	6.91984587319894e-06	0.000100568700872827	0.0013565574772656
tr|A0A6B0PVC7|A0A6B0PVC7_9BACL	0.94201386	2.18005225178786e-05	1.61490497703198e-05	0.0047385566867888	0.000196088964003138	1.50513224070892e-05	3.54470321326517e-05	0.00115803221706301	4.48839673481416e-05	0.000294533354463056	0.00011547000030987	2.99894854833838e-05	1.2408218026394e-05	0.996189177036285	0.000113679569039959	9.16268800210673e-06	1.83149786607828e-05	0.000237873056903481	1.48216940942802e-05	0.000551086268387735	0.00259879883378744
tr|A0A3R8SKY3|A0A3R8SKY3_9ACTN	0.18304832	0	0	0	0	0	0	0	0	0	0	0	0	0	0	0	0	0	0	0	0
tr|A0A1I1GUP2|A0A1I1GUP2_9BACI	0.9357269	1.04008677226375e-05	1.2550326573546e-05	0.00217644451186061	0.000103416918136645	1.22525652841432e-05	3.2374377042288e-05	0.000247874151682481	0.000417782488511875	0.000129193867905997	0.000119908945634961	7.76998149376595e-06	1.10605678855791e-05	0.986126899719238	7.16785580152646e-05	1.06366151157999e-05	1.00248435046524e-05	8.5081352153793e-05	1.03205002233153e-05	0.00326487864367664	0.00205165799707174
tr|A0A177L6G4|A0A177L6G4_9BACI	0.9998424	5.31389196112286e-06	4.06992694479413e-06	2.95820755127352e-05	0.999943256378174	3.7285126381903e-06	1.23290701594669e-05	2.58187083090888e-05	3.01498403132427e-05	1.35433629111503e-05	7.2820243985916e-06	7.50095841794973e-06	4.97545397593058e-06	1.15591901703738e-05	1.81447448994732e-05	6.45139834887232e-06	6.64581602904946e-06	1.54305707837921e-05	4.82311179439421e-06	1.74293854797725e-05	2.13102339330362e-05
tr|A0A1C0SBQ9|A0A1C0SBQ9_9RHIZ	0.9999399	8.44306669023354e-06	7.5950238169753e-06	2.25277981371619e-05	2.42809455812676e-05	1.35853906613193e-05	1.43405122798868e-05	8.42176450532861e-05	3.69311201211531e-05	0.982674539089203	0.999947190284729	8.8090691860998e-06	1.10129294625949e-05	1.39210887937224e-05	2.13410439755535e-05	1.6123596651596e-05	9.63611364568351e-06	0.986967861652374	1.41116852319101e-05	7.68803292885423e-05	0.000120165917905979
tr|A0A1H1TMJ1|A0A1H1TMJ1_9ACTN	0.998247	1.64570519700646e-05	1.69898776221089e-05	0.992336571216583	0.000130386179080233	1.6757132470957e-05	3.68715082004201e-05	0.000264784845057875	5.76292768528219e-05	0.00273973657749593	0.000990984495729208	3.47962413798086e-05	2.58363434113562e-05	7.84842777648009e-05	0.000210796206374653	1.06563929875847e-05	2.99624698527623e-05	0.00422804057598114	6.98306257618242e-06	0.000264793925452977	0.00111573142930865
tr|A0A200HC40|A0A200HC40_9ACTN	0.5920266	9.02883111848496e-05	0.000113147805677727	0.000325510918628424	0.000784074305556715	1.8909038772108e-05	0.000766138778999448	0.0126275289803743	0.000468537939013913	0.00581026123836637	0.00630228873342276	6.83727776049636e-05	3.68945838999934e-05	0.000533048994839191	0.000142175529617816	2.78138886642409e-05	0.000201595918042585	0.000263466819887981	1.40432439366123e-05	0.272230207920074	0.0153854889795184
tr|A0A4Q8AJA2|A0A4Q8AJA2_9MICO	0.011090361	0	0	0	0	0	0	0	0	0	0	0	0	0	0	0	0	0	0	0	0
tr|A0A1M6QDZ4|A0A1M6QDZ4_9ALTE	0.9923528	8.98501275514718e-06	1.28607307487982e-05	1.87365349120228e-05	1.35767386382213e-05	6.1226669458847e-06	7.89191108196974e-06	1.93041851161979e-05	8.86493489815621e-06	2.35601437452715e-05	5.21082620252855e-05	1.19628393804305e-05	7.64146352594253e-06	0.99992048740387	1.18717371151433e-05	1.79784783540526e-05	1.07992427729187e-05	2.58785330515821e-05	8.11780046205968e-06	5.06571268488187e-05	0.000318977545248345
tr|A0A1H6AC70|A0A1H6AC70_9BACL	0.72293174	0.000281574117252603	0.000114473012217786	0.000163265169248916	0.918367266654968	9.30326641537249e-05	9.72750058281235e-05	0.00747871911153197	0.000560951826628298	0.000149527259054594	0.000395663228118792	3.16863661282696e-05	4.21840450144373e-05	0.000104077873402275	0.000226673713768832	1.91774852282833e-05	0.000273808313068002	0.000166072670253925	3.42876774084289e-05	0.000808924960438162	0.017097445204854
tr|A0A1H4QD43|A0A1H4QD43_9ACTN	0.999979	8.33136800793e-06	4.21037566411542e-06	6.15750150245731e-06	8.39931362861535e-06	4.46535796072567e-06	3.95690130972071e-06	3.04880959447473e-05	6.90965680405498e-06	1.74845572473714e-05	8.63213244883809e-06	5.76482898395625e-06	7.6091032497061e-06	0.999968767166138	6.2732551668887e-06	4.95141739520477e-06	1.05337712739129e-05	9.53261951508466e-06	5.46633555131848e-06	3.47641653206665e-05	0.000104652797745075
tr|A0A200HJI4|A0A200HJI4_9ACTN	0.5910191	7.3277966293972e-05	0.000396202609408647	0.000111963556264527	0.000497362052556127	4.58125032309908e-05	0.000202869312488474	0.00183982169255614	0.000531782046891749	0.012331273406744	0.00756222102791071	4.01128563680686e-05	7.50013423385099e-05	0.00599709432572126	0.00034622274688445	1.56930364028085e-05	7.16206850484014e-05	0.000272719305939972	1.64823250088375e-05	0.173765122890472	0.0317757166922092
tr|A0A3D0C750|A0A3D0C750_COLSX	0.9980539	6.63767059450038e-06	1.50725236380822e-05	1.64889752340969e-05	1.00594061223092e-05	9.6038938863785e-06	1.12671914394014e-05	1.54106146510458e-05	7.89691057434538e-06	1.8921862647403e-05	2.6859115678235e-05	8.05925355962245e-06	5.26214626006549e-06	0.999932646751404	3.32867457473185e-05	1.57300164573826e-05	9.21958326216554e-06	1.68381411640439e-05	7.96562653704314e-06	3.85795974580105e-05	0.000172868487425148
tr|A0A6P2CST0|A0A6P2CST0_9BACT	0.9999689	5.94144512433559e-06	4.59367356597795e-06	5.91684829487349e-06	5.26027451996924e-06	4.67161044070963e-06	3.64415723197453e-06	1.20096601676778e-05	5.90650870435638e-06	3.04551140288822e-05	1.47276286952547e-05	6.79792901792098e-06	5.32758758708951e-06	0.999988913536072	1.31187989609316e-05	6.96337156114168e-06	6.57764303468866e-06	1.35488662635908e-05	5.9085937209602e-06	3.80594938178547e-05	5.05239731865004e-05
tr|A0A4R6D9L6|A0A4R6D9L6_HAEHA	0.99983907	1.16277060442371e-05	6.9628936216759e-06	1.96281962416833e-05	2.81080774584552e-05	1.1287442248431e-05	1.33696958073415e-05	7.75084627093747e-05	4.23375131504145e-05	0.997012853622437	0.999916911125183	7.95523374108598e-06	9.70632936514448e-06	2.4665398086654e-05	2.41210746025899e-05	2.10878715733998e-05	1.45826288644457e-05	0.990829586982727	8.88311387825524e-06	3.95186762034427e-05	8.5642357589677e-05
tr|A0A069K245|A0A069K245_9ACTN	0.9985769	3.91186904380447e-06	1.37319411805947e-05	6.32153896731324e-05	0.998533248901367	1.59281426022062e-05	9.9174867500551e-06	0.000199322385014966	5.25509494764265e-05	9.67503874562681e-05	7.33406050130725e-05	7.29898192730616e-06	6.44907368041459e-06	1.00127854238963e-05	2.65767794189742e-05	7.156265382946e-06	1.01923187685315e-05	8.03667862783186e-05	8.084725777735e-06	4.99195302836597e-05	0.000362234015483409
tr|A0A4S2UF88|A0A4S2UF88_9ACTN	0.6257245	4.90706588607281e-05	0.000317922560498118	0.000213610153878108	0.000121780169138219	0.000138225354021415	0.00024562978069298	0.0149222444742918	0.00310549442656338	0.00168619106989354	0.00108842074405402	2.49385320785223e-05	0.000128289364511147	0.00443274434655905	0.000414871406974271	1.81875184352975e-05	0.000103773832961451	0.000409538974054158	1.30951611936325e-05	0.452808052301407	0.0291068200021982
tr|A0A3D0H730|A0A3D0H730_9DELT	0.99508	1.39673402372864e-05	8.02194881543983e-06	2.7213109206059e-05	7.43012860766612e-05	1.83430511242477e-05	1.2476863048505e-05	5.64318652322982e-05	3.14522621920332e-05	0.999395489692688	0.999900579452515	9.07144749362487e-06	1.8901033399743e-05	1.37832030304708e-05	4.0827439079294e-05	2.02942464966327e-05	1.23279887702665e-05	0.999301075935364	1.03731817944208e-05	5.7217705034418e-05	5.87066424486693e-05
tr|A0A069JS70|A0A069JS70_9ACTN	0.74162227	5.0983093387913e-05	5.10482350364327e-05	0.000343754887580872	0.000937849283218384	0.000135182242956944	0.000705463346093893	0.00117797718849033	0.00133697176352143	0.00186682655476034	0.000992369605228305	3.0010140108061e-05	5.03959781781305e-05	0.00128751515876502	0.000207926292205229	2.2294052541838e-05	0.000134736721520312	0.000310682487906888	1.70570237969514e-05	0.0609078481793404	0.0216569639742374
tr|A0A7G1L3H0|A0A7G1L3H0_AERHY	0.9995042	6.75432238494977e-06	8.41864039102802e-06	0.999946594238281	4.63548021798488e-05	2.00703852897277e-05	1.9274661099189e-05	8.36361359688453e-05	2.52797490247758e-05	4.56536690762732e-05	6.44376632408239e-05	1.52003440234694e-05	1.60836370923789e-05	4.11429718951695e-05	9.69287066254765e-05	1.12904672278091e-05	2.37623662542319e-05	2.87578604911687e-05	8.07813648862066e-06	5.4445888963528e-05	0.000244074282818474
tr|A0A318E7X0|A0A318E7X0_9GAMM	0.8381076	0.000118850519356783	0.000206437631277367	0.000664352613966912	0.9880730509758	5.89821647736244e-05	0.00172489008400589	0.00308197014965117	0.000368506531231105	0.000252620375249535	0.000812103098724037	2.67545801762026e-05	1.22014462249354e-05	0.00041150176548399	0.000295042904326692	3.6804693081649e-05	3.0901821446605e-05	0.000117156720079947	7.79016336309724e-05	0.00066064449492842	0.00633182842284441
tr|A0A255G836|A0A255G836_9ACTN	0.27771798	0	0	0	0	0	0	0	0	0	0	0	0	0	0	0	0	0	0	0	0
tr|A0A0B0ILJ6|A0A0B0ILJ6_9BACI	0.9994809	1.36140142785734e-05	1.07321902760305e-05	1.84090658876812e-05	2.4334911358892e-05	9.28398276300868e-06	9.60159559326712e-06	1.26845134218456e-05	9.97140978142852e-06	1.22208830362069e-05	3.44551408488769e-05	1.27763687487459e-05	7.27377209841507e-06	0.999959349632263	9.05600973055698e-06	1.65365163411479e-05	9.86444592854241e-06	2.96542420983315e-05	7.4650342867244e-06	1.42786257129046e-05	0.000125791062600911
tr|A0A6N0XFD5|A0A6N0XFD5_BACIU	0.9999473	7.17279408490867e-06	4.86405588162597e-06	1.50137911987258e-05	1.53021119331243e-05	6.96652023179922e-06	1.73110602190718e-05	5.01118411193602e-05	0.000175472814589739	2.32070779020432e-05	3.15308861900121e-05	9.15075906959828e-06	7.47424473956926e-06	2.69519987341482e-05	4.48160899395589e-05	1.16984347187099e-05	1.35425234475406e-05	1.14541317088879e-05	8.43607995193452e-06	3.76729294657707e-05	0.999821484088898
tr|A0A069JR81|A0A069JR81_9ACTN	0.06648278	0	0	0	0	0	0	0	0	0	0	0	0	0	0	0	0	0	0	0	0
tr|A0A5J5J2P4|A0A5J5J2P4_9MICO	0.6100407	7.35536668798886e-05	0.000369165296433493	0.000131230102851987	0.00056935305474326	3.38834142894484e-05	0.000246870360570028	0.00112782593350857	0.000212070081033744	0.00310088181868196	0.00155244045890868	3.0010140108061e-05	3.76763091480825e-05	0.00111558753997087	0.000287508999463171	2.53084072028287e-05	0.000112237627035938	0.000604952045250684	1.44917821671697e-05	0.85197913646698	0.00776352873072028
tr|A0A2N6SXL3|A0A2N6SXL3_9CORY	0.6019638	5.84763329243287e-05	5.98319275013637e-05	0.000777617911808193	0.99506014585495	0.000179569746251218	0.000120737102406565	0.000529592274688184	0.000434034736827016	0.000291158445179462	0.00189385493285954	1.017481827148e-05	5.43580026715063e-05	0.00156295136548579	0.000769394100643694	1.62571686814772e-05	0.000501117203384638	0.000114974369353149	1.91932940651895e-05	0.00067555985879153	0.00301884347572923
tr|A0A3D9N7T2|A0A3D9N7T2_9ACTN	0.99975485	8.92721527634421e-06	8.73623321240302e-06	1.34050869746716e-05	2.11717997444794e-05	4.64850063508493e-06	2.13240164157469e-05	2.55102786468342e-05	8.99313090485521e-06	1.19932701636571e-05	2.13050097954692e-05	5.76482898395625e-06	5.42544148629531e-06	0.999911785125732	2.47996958933072e-05	5.3926801228954e-06	5.73591796637629e-06	3.07350346702151e-05	6.42274244455621e-06	5.11320868099574e-05	0.000156239577336237
tr|A0A1I3ZTF2|A0A1I3ZTF2_9FIRM	0.9104998	1.04231894511031e-05	4.58150680060498e-06	0.0693206936120987	0.000230543213547207	1.89200418390101e-05	6.88103682477959e-05	0.000764172989875078	0.00325826578773558	0.000218531917198561	0.000420056108850986	0.000827962765470147	4.34082394349389e-05	0.180453538894653	5.73277575313114e-05	6.84627520968206e-05	1.61936804943252e-05	0.000621868879534304	2.0775163648068e-05	0.000280755164567381	0.00416310969740152
tr|A0A2X5SKD7|A0A2X5SKD7_9GAMM	0.9998975	1.48671078932239e-05	1.70594485098263e-05	1.78269037860446e-05	9.1953195806127e-05	1.54697336256504e-05	3.17064332193695e-05	0.000114184324047528	1.72783875314053e-05	3.69264380424283e-05	8.06936150183901e-05	8.76124704518588e-06	2.99171006190591e-05	0.999938368797302	5.98150400037412e-05	1.84251020982629e-05	1.66046411322895e-05	4.22710327256937e-05	3.70549132640008e-05	7.15671631041914e-05	0.000275639438768849
tr|A0A0B9A416|A0A0B9A416_BRELN	0.14131126	0	0	0	0	0	0	0	0	0	0	0	0	0	0	0	0	0	0	0	0
tr|A0A1H4FN95|A0A1H4FN95_9BACI	0.999754	1.29891795950243e-05	1.56911210069666e-05	0.999596774578094	2.62464509432903e-05	1.61296866281191e-05	1.66417521541007e-05	0.000150805790326558	3.26798181049526e-05	0.000228973614866845	0.000175552297150716	1.14168560685357e-05	1.98705492948648e-05	4.36219925177284e-05	2.3294973289012e-05	0.000100901161204092	1.8847880710382e-05	0.000478427420603111	1.04372147688991e-05	3.45705666404683e-05	0.000255331193329766
tr|A0A0H3DR84|A0A0H3DR84_EDWTF	0.9999746	5.65310710953781e-06	4.6152958930179e-06	3.89828346669674e-06	5.59617865292239e-06	4.90668116981396e-06	4.70117856821162e-06	1.43739216582617e-05	8.90064166014781e-06	8.12418966233963e-06	6.77770685797441e-06	8.95078574103536e-06	4.79801246910938e-06	0.999991655349731	1.10639748527319e-05	5.8203359003528e-06	5.75462854612852e-06	4.48031778432778e-06	4.26038377554505e-06	9.87847397482255e-06	4.08517043979373e-05
tr|W7WF10|W7WF10_9BURK	0.99999154	8.37725019664504e-06	3.15704596687283e-06	4.01413763029268e-06	7.48389538784977e-06	4.25003554482828e-06	2.57519377555582e-06	1.06653506009025e-05	8.72025157150347e-06	8.03245893621352e-06	8.21183675725479e-06	5.76482898395625e-06	4.03831245421316e-06	0.999992609024048	8.25035567686427e-06	6.7468481574906e-06	3.79131506633712e-06	4.92388880957151e-06	6.76094759910484e-06	1.35796790345921e-05	3.54282092303038e-05
tr|A0A0A0BI68|A0A0A0BI68_9GAMM	0.27805978	0	0	0	0	0	0	0	0	0	0	0	0	0	0	0	0	0	0	0	0
tr|U2S4H3|U2S4H3_9BACL	0.04663223	0	0	0	0	0	0	0	0	0	0	0	0	0	0	0	0	0	0	0	0
tr|A0A4Y8KIG0|A0A4Y8KIG0_9MICO	0.08862762	0	0	0	0	0	0	0	0	0	0	0	0	0	0	0	0	0	0	0	0
tr|A2RYX9|A2RYX9_BURM9	0.9997044	4.98482904731645e-06	7.10162476025289e-06	0.999910116195679	4.04865168093238e-05	1.2991657058592e-05	3.22569612762891e-05	9.29270609049127e-05	6.12458097748458e-05	3.31261326209642e-05	4.00501303374767e-05	1.15710690806736e-05	3.84617560484912e-05	2.99477032967843e-05	0.000105770523077808	8.30270982987713e-06	1.94528984138742e-05	1.92333300219616e-05	2.42629830609076e-05	7.18682131264359e-05	0.000415408605476841
tr|A0A1D2I7R2|A0A1D2I7R2_9ACTN	0.36716747	0	0	0	0	0	0	0	0	0	0	0	0	0	0	0	0	0	0	0	0
tr|A0A1I4ASC6|A0A1I4ASC6_9FIRM	0.99953556	8.36538674775511e-06	6.5166909735126e-06	2.66583356278716e-05	0.00219879136420786	5.75262083657435e-06	7.78437788540032e-06	2.52462123171426e-05	5.03138144267723e-05	1.03200663943426e-05	2.43622398556909e-05	8.37553307064809e-06	4.59898683402571e-06	0.999979734420776	1.17611334644607e-05	1.02904168670648e-05	9.8069849627791e-06	8.6057152657304e-06	7.89792738942197e-06	7.72566781961359e-05	0.000111964509414975
tr|A0A1H8SG64|A0A1H8SG64_9ACTN	0.60376626	3.42649618687574e-05	8.0475612776354e-05	0.000737194204702973	0.000640809303149581	3.45501648553181e-05	0.000125533799291588	0.0023015474434942	0.000912418123334646	0.0128937186673284	0.00934828724712133	2.42003115999978e-05	2.37394015130121e-05	0.00116382807027549	0.000432457047281787	3.26519730151631e-05	4.52176100225188e-05	0.00111900456249714	7.61053088353947e-05	0.0232355818152428	0.0471257753670216
tr|A0A1Z5IQD3|A0A1Z5IQD3_9LACO	0.9999887	6.07799893259653e-06	4.42549890067312e-06	4.75326169180335e-06	3.90680270356825e-06	4.15979593526572e-06	7.1248928179557e-06	3.82384096155874e-05	7.58403029976762e-06	7.97112079453655e-06	5.11533835378941e-06	5.76482898395625e-06	5.13198574481066e-06	0.999990940093994	1.08307731352397e-05	7.98603468865622e-06	5.86205942454399e-06	3.92611991628655e-06	3.94994140151539e-06	8.40377651911695e-06	5.88665279792622e-05
tr|A0A6G6STU1|A0A6G6STU1_9GAMM	0.99981457	1.51934900713968e-05	1.70799266925314e-05	2.67800041910959e-05	1.93767264136113e-05	1.19783071568236e-05	1.81460254680132e-05	4.54396249551792e-05	1.70785260706907e-05	2.25930107262684e-05	5.52708697796334e-05	3.64945408364292e-05	1.29333830045653e-05	2.06759614229668e-05	0.999903202056885	1.78631871676771e-05	9.65782510320423e-06	2.54273581958842e-05	1.14728691187338e-05	3.98769188905135e-05	0.000108482847281266
tr|A0A0Q8XSX5|A0A0Q8XSX5_9MICO	0.19584472	0	0	0	0	0	0	0	0	0	0	0	0	0	0	0	0	0	0	0	0
tr|A0A1H5I6J5|A0A1H5I6J5_9ACTN	0.24934568	0	0	0	0	0	0	0	0	0	0	0	0	0	0	0	0	0	0	0	0
tr|A0A3D9NEZ2|A0A3D9NEZ2_9ACTN	0.8388472	5.26689473190345e-05	0.000439783150795847	0.000278731109574437	0.000488982652314007	2.12624472624157e-05	0.000811199366580695	0.00108793808612972	0.00023126951418817	0.00761062186211348	0.00491835735738277	9.30801397771575e-05	4.0579674532637e-05	0.0023081440012902	0.000150127438246273	2.70940181508195e-05	0.000120296048407909	0.000435304711572826	1.64136981766205e-05	0.624808132648468	0.0380946472287178
tr|A0A7K3UCL9|A0A7K3UCL9_9RHIZ	0.9648597	0.000227247161092237	2.49504046223592e-05	7.25514328223653e-05	0.989087581634521	4.87562720081769e-05	0.000104402119177394	0.00505172042176127	0.000475745007861406	0.000434454850619659	0.000195112254004925	8.48330819280818e-06	2.33706505241571e-05	0.000801057438366115	0.000609747949056327	3.06955480482429e-05	8.15807579783723e-05	0.000395865878090262	9.04867265489884e-05	0.000524909701198339	0.00241332757286727
tr|A0A562IRJ1|A0A562IRJ1_9ACTN	0.7321276	3.54860312654637e-05	0.000353152659954503	0.000297481310553849	0.000721880525816232	4.24782519985456e-05	0.000894293945748359	0.00269790785387158	0.000113622139906511	0.00134985451586545	0.00705508142709732	7.16157665010542e-05	4.87746874568984e-05	0.00208774278871715	0.000103498794487678	1.64697703439742e-05	8.16251995274797e-05	0.000362972234142944	1.6832105757203e-05	0.686330437660217	0.0091681806370616
tr|D0WAU7|D0WAU7_NEILA	0.9999901	6.55766280033276e-06	3.13038708554814e-06	3.58625743501761e-06	4.39605446445057e-06	3.97345274905092e-06	2.39744667851483e-06	8.10082565294579e-06	7.19490208211937e-06	6.88180034558172e-06	7.0018550104578e-06	6.79792901792098e-06	4.2941874198732e-06	0.999995231628418	1.06065808722633e-05	5.84728013564018e-06	3.83415863325354e-06	6.13916108704871e-06	5.40473320143064e-06	6.85383338350221e-06	2.55243430729024e-05
tr|A0A6I5X142|A0A6I5X142_9SPHN	0.99998176	6.13772681390401e-06	3.92829588236054e-06	4.04684442401049e-06	7.65068034525029e-06	6.43834437141777e-06	2.30268597078975e-06	1.06566067188396e-05	5.30172292201314e-06	7.7035192589392e-06	4.5791789489158e-06	6.79792901792098e-06	4.85107102576876e-06	0.999990224838257	7.85264001024188e-06	5.32436706635053e-06	6.11330824540346e-06	8.19161869003437e-06	6.2595813687949e-06	9.34297622734448e-06	2.74177764367778e-05
tr|A0A2H0LF16|A0A2H0LF16_9BACT	0.99647176	2.33918981393799e-05	8.49794832902262e-06	2.75127767963568e-05	3.6922145227436e-05	1.89513903023908e-05	4.13876987295225e-05	6.30495269433595e-05	3.27421148540452e-05	0.99776029586792	0.999905586242676	7.95523374108598e-06	1.55158759298502e-05	1.60648578457767e-05	2.20500060095219e-05	1.72251002368284e-05	1.13960795715684e-05	0.998462915420532	3.93338814319577e-05	8.40727225295268e-05	5.93433651374653e-05
tr|A0A271LZY7|A0A271LZY7_9BACI	0.9999577	7.96562653704314e-06	3.94761809729971e-06	5.11974076289334e-06	6.89647049512132e-06	4.07732386520365e-06	3.38954191647645e-06	1.37338138301857e-05	5.81607446292765e-06	8.68416827870533e-06	6.53250799587113e-06	5.76482898395625e-06	4.67760173705756e-06	0.999993324279785	1.08641133920173e-05	5.32436706635053e-06	4.72250530947349e-06	5.19390641784412e-06	5.06896640217747e-06	9.77382114797365e-06	7.37597438273951e-05
tr|A0A542EDP7|A0A542EDP7_9MICO	0.07645928	0	0	0	0	0	0	0	0	0	0	0	0	0	0	0	0	0	0	0	0
tr|A0A429FBR9|A0A429FBR9_9PSEU	0.2623278	0	0	0	0	0	0	0	0	0	0	0	0	0	0	0	0	0	0	0	0
tr|A0A2T4QTT3|A0A2T4QTT3_STASI	0.1967451	0	0	0	0	0	0	0	0	0	0	0	0	0	0	0	0	0	0	0	0
tr|A0A7D5JE30|A0A7D5JE30_9MICO	0.025637517	0	0	0	0	0	0	0	0	0	0	0	0	0	0	0	0	0	0	0	0
tr|A0A7G5IHH2|A0A7G5IHH2_9SPHN	0.82501084	0.000551187666133046	0.000401880446588621	0.000396663119317964	0.987008035182953	0.000105852755950764	0.000624714069999754	0.00536388624459505	0.000509499514009804	0.00105972029268742	0.0018752213800326	1.39410713018151e-05	3.17305130010936e-05	0.000729457417037338	0.000536341336555779	1.05605358839966e-05	9.76096125668846e-05	0.000394892645999789	0.000121735363791231	0.00392590463161469	0.00686037912964821
tr|A0A1I4YH00|A0A1I4YH00_9FLAO	0.99915135	4.02854993808432e-06	4.07236120736343e-06	6.04871347604785e-05	0.999828815460205	1.09376433101716e-05	2.92837394226808e-05	7.13708795956336e-05	2.60342803812819e-05	9.58761447691359e-05	2.14771207538433e-05	1.31614297060878e-05	5.91983462072676e-06	4.07414481742308e-05	2.02716328203678e-05	7.10030462869327e-06	1.75918012246257e-05	2.47223870246671e-05	8.68424194777617e-06	7.53049171180464e-05	7.05845959600993e-05
tr|A0A5P9Z7C7|A0A5P9Z7C7_9ACTN	0.5562701	6.48879868094809e-05	5.46858755114954e-05	0.000762665586080402	0.000869794108439237	0.000131168810185045	0.000176873771124519	0.0145331202074885	0.000659202982205898	0.00503677781671286	0.00503598200157285	4.22592602262739e-05	2.59271728282329e-05	0.464168339967728	0.000691154098603874	6.19773418293335e-05	0.00106162601150572	0.000540804292540997	1.30488742797752e-05	0.00825862213969231	0.028151037171483
tr|A0A542EK28|A0A542EK28_9MICO	0.39435533	0	0	0	0	0	0	0	0	0	0	0	0	0	0	0	0	0	0	0	0
tr|A0A069JX72|A0A069JX72_9ACTN	0.81966805	4.330293086241e-05	0.00146683410275728	0.000389380700653419	0.000639496080111712	8.06790048955008e-05	0.000239776461967267	0.00467976974323392	0.000484435149701312	0.015979390591383	0.00451668910682201	2.27910604735371e-05	6.24921231064945e-05	0.00728819472715259	0.000392875721445307	2.02424253075151e-05	6.76394483889453e-05	0.000885324727278203	1.6017404050217e-05	0.396846950054169	0.00678945612162352
tr|A0A6J5G3R7|A0A6J5G3R7_9BURK	0.5309992	9.31859976844862e-05	6.24649546807632e-05	0.000179016540641896	0.987767994403839	5.59645486646332e-05	0.000174815999343991	0.00430948752909899	0.000118969568575267	0.000647232634946704	0.000425119767896831	7.04141575624817e-06	1.2176186828583e-05	0.00074767874320969	0.000568605435546488	1.52108732436318e-05	4.85188429593109e-05	0.000370736146578565	0.000103281796327792	0.00170561042614281	0.00919950287789106
tr|A0A3M9M6T7|A0A3M9M6T7_9MICO	0.8027054	8.9984641817864e-05	0.000100270321127027	0.000113522502942942	0.00215724017471075	2.94712190225255e-05	0.000646119879093021	0.00252718734554946	0.000205847187316976	0.00461009750142694	0.0040485542267561	3.47306668118108e-05	4.36335176345892e-05	0.00560744618996978	0.000321025843732059	1.60338331625098e-05	0.000170287734363228	0.000697811599820852	9.74275735643459e-06	0.8184934258461	0.00741446623578668
tr|A0A1Q7G844|A0A1Q7G844_9BACT	0.9943499	1.00736915555899e-05	1.07458836282603e-05	1.38328987304703e-05	5.66684429941233e-05	3.20083854603581e-05	1.91366707440466e-05	0.000176937013748102	4.00021126552019e-05	0.999194920063019	0.99989902973175	1.09691472971463e-05	1.13506439447519e-05	1.53292348841205e-05	8.25707465992309e-05	0.000295317877316847	3.57165918103419e-05	0.998617172241211	4.7572779294569e-05	7.31215404812247e-05	0.00047967248247005
tr|N9V1G1|N9V1G1_CLOIN	0.022107305	0	0	0	0	0	0	0	0	0	0	0	0	0	0	0	0	0	0	0	0
tr|A0A1I4AR19|A0A1I4AR19_9FIRM	0.6346712	7.26352009223774e-05	4.58986942248885e-05	0.000428964500315487	0.768292248249054	2.925437365775e-05	7.46828882256523e-05	0.00217296159826219	0.0131314694881439	0.000138110204716213	0.000875772617291659	7.76981869421434e-06	1.04126293081208e-05	0.000512032594997436	0.000198689187527634	3.49484180333093e-05	0.000149397848872468	0.000114570415462367	2.86232734652003e-05	0.00140904693398625	0.00452124094590545
tr|A0A1M5BY71|A0A1M5BY71_9FIRM	0.8735524	2.90684401988983e-05	2.41042871493846e-05	0.000104263723187614	0.99691915512085	1.93003743333975e-05	0.000269746757112443	0.000763942894991487	0.000468541751615703	0.000246997748035938	0.000350664166035131	1.32467666844605e-05	1.08471149360412e-05	0.000667743850499392	0.000190566992387176	2.1744730474893e-05	0.000221535257878713	0.000303824985167012	8.77754428074695e-05	0.00139993813354522	0.000980607466772199
tr|A0A0J7XPG6|A0A0J7XPG6_9SPHN	0.99998975	5.01806471220334e-06	4.32257911597844e-06	4.78565152661758e-06	5.69019539398141e-06	5.91550588069367e-06	2.74697117674805e-06	1.35421487357235e-05	5.96551853959681e-06	6.77310617902549e-06	7.94721199781634e-06	1.19338164950022e-05	4.79077471027267e-06	0.99999213218689	6.83166581438854e-06	6.24431777396239e-06	3.89387696486665e-06	7.57911311666248e-06	5.92103106100694e-06	9.58284272201126e-06	3.2132495107362e-05
tr|A0A1H8SIJ5|A0A1H8SIJ5_9ACTN	0.3886385	0	0	0	0	0	0	0	0	0	0	0	0	0	0	0	0	0	0	0	0
tr|A0A0L7CYV6|A0A0L7CYV6_9BIFI	0.9999331	7.02041597833158e-06	9.58040254772641e-06	1.53755736391759e-05	4.66473466076422e-05	5.25579662280506e-06	5.13668192070327e-06	1.84753880603239e-05	1.08830072349519e-05	2.27074924623594e-05	2.38320608332288e-05	5.76482898395625e-06	4.74258467875188e-06	0.999976634979248	9.72730867943028e-06	5.00607666253927e-06	6.02076397626661e-06	1.70632392837433e-05	6.44460942567093e-06	5.68676587135997e-05	0.000131643071654253
tr|A0A1I4FU41|A0A1I4FU41_9FIRM	0.9999845	6.52171456749784e-06	4.30681529905996e-06	3.22271012009878e-06	5.93896402278915e-06	3.80641517949698e-06	3.04364789371903e-06	1.30541138787521e-05	5.52723759028595e-06	7.39361712476239e-06	6.62617867419613e-06	7.59051272325451e-06	5.49270407645963e-06	0.99999475479126	9.92872901406372e-06	5.32436706635053e-06	5.89094906899845e-06	4.67823974759085e-06	3.97937628804357e-06	1.40398551593535e-05	6.02013678872027e-05
tr|A0A2E4QYR9|A0A2E4QYR9_9PROT	0.99954516	6.72393025524798e-06	1.07298164948588e-05	1.7477388610132e-05	3.74447045032866e-05	2.86575250356691e-05	2.1935889890301e-05	6.90649030730128e-05	2.86317117570434e-05	0.963833332061768	0.999949097633362	1.03145266621141e-05	1.85972730832873e-05	1.4001708223077e-05	3.47866189258639e-05	9.52662139752647e-06	5.84657973377034e-05	0.969094514846802	1.36601829581195e-05	7.50476319808513e-05	0.00011508131865412
tr|A0A3D9NA18|A0A3D9NA18_9ACTN	0.96636605	7.91877901065163e-05	0.000651285925414413	0.00143435900099576	0.0149621814489365	0.00123088166583329	0.00408644136041403	0.022840466350317	0.00114519358612597	0.000241804795223288	0.00480529712513089	2.14394276554231e-05	0.000135950103867799	0.000838218140415847	0.0072098015807569	9.10547532839701e-06	0.00113899901043624	0.000161560281412676	0.000300437561236322	0.983742356300354	0.00882311910390854
tr|A0A069K0L0|A0A069K0L0_9ACTN	0.14358725	0	0	0	0	0	0	0	0	0	0	0	0	0	0	0	0	0	0	0	0
tr|A0A7C6WKS6|A0A7C6WKS6_9FIRM	0.9669289	1.01702107713209e-05	7.84175790613517e-06	0.0414006114006042	0.000207012388273142	2.62816138274502e-05	6.81712772347964e-05	0.00237227184697986	7.96866879682057e-05	0.0013932102592662	0.000260899862041697	0.00119875348173082	5.08174271089956e-05	0.510702252388	0.000161311225383542	4.21461299993098e-05	1.83263873623218e-05	0.000177384499693289	1.12748757601366e-05	0.000332310155499727	0.00531240412965417
tr|A0A7D5EYK6|A0A7D5EYK6_9MICO	0.14522584	0	0	0	0	0	0	0	0	0	0	0	0	0	0	0	0	0	0	0	0
tr|A0A378J1Q8|A0A378J1Q8_9GAMM	0.99987984	1.50703817780595e-05	2.44956136157271e-05	0.999785721302032	2.72131601377623e-05	1.95066222659079e-05	1.12171337605105e-05	0.000151254527736455	3.58482720912434e-05	0.000178664064151235	0.000107253072201274	2.49211061600363e-05	1.48746094055241e-05	6.24741878709756e-05	3.58350080205128e-05	4.60177288914565e-05	1.07752421172336e-05	9.98266987153329e-05	1.11823355837259e-05	7.49694518162869e-05	0.000333281961502507
tr|A0A366DN09|A0A366DN09_9NOCA	0.31906295	0	0	0	0	0	0	0	0	0	0	0	0	0	0	0	0	0	0	0	0
tr|G5FCK6|G5FCK6_9CLOT	0.9999912	4.99286943522748e-06	5.8684017858468e-06	4.63377045889501e-06	4.35488573202747e-06	3.80487995244039e-06	5.30183478986146e-06	1.17672261694679e-05	6.08571326665697e-06	9.08911260921741e-06	9.59372391662328e-06	5.76482898395625e-06	5.33743786945706e-06	0.999993443489075	1.56812475324841e-05	7.9454985097982e-06	4.86665430798894e-06	3.76131583834649e-06	4.61560830444796e-06	1.44245504998253e-05	6.41318838461302e-05
tr|A0A1H1XL25|A0A1H1XL25_9ACTN	0.25021645	0	0	0	0	0	0	0	0	0	0	0	0	0	0	0	0	0	0	0	0
tr|A0A1D2I8F3|A0A1D2I8F3_9ACTN	0.58223844	5.40137662028428e-05	0.000352212227880955	0.00020767209935002	0.00265261018648744	2.50574194069486e-05	0.000901436025742441	0.0294261127710342	0.000469166785478592	0.00337992096319795	0.00426173582673073	2.8706841476378e-05	5.67503739148378e-05	0.000618365593254566	0.000188476391485892	1.218049601448e-05	0.000113598405732773	0.000720763171557337	2.3040014639264e-05	0.569920539855957	0.0162840895354748
tr|A0A366DJ93|A0A366DJ93_9NOCA	0.99982375	4.47407956016832e-06	1.03909042081796e-05	2.33307437156327e-05	0.999835014343262	4.98442022944801e-06	6.46426360617625e-06	0.000116492556117009	1.07823043435928e-05	4.13437155657448e-05	2.30470232054358e-05	6.40086409475771e-06	5.08082393935183e-06	7.12405062586186e-06	2.21774462261237e-05	4.74162106911535e-06	9.93006415228592e-06	1.53610490087885e-05	1.44662908496684e-05	1.2919404070999e-05	0.000323109503369778
tr|A0A069JXG0|A0A069JXG0_9ACTN	0.623524	7.94970910646953e-05	0.000223412964260206	0.000189262107596733	0.000304393237456679	2.95372574328212e-05	0.000191647530300543	0.0174905527383089	0.000283913395833224	0.00251675979234278	0.0021730805747211	2.96026519208681e-05	6.75970804877579e-05	0.00134313106536865	0.0002126165345544	2.39486871578265e-05	0.000111426539660897	0.000526831485331059	1.71853098436259e-05	0.260857969522476	0.0176525320857763
tr|A0A1H4HIQ9|A0A1H4HIQ9_9BACL	0.9830201	9.2914315246162e-06	5.88636612519622e-06	0.99714595079422	8.43843663460575e-05	2.77691233350197e-05	2.64109585259575e-05	0.000232895705266856	9.86710365395993e-05	0.000213493098272011	0.000549904070794582	7.15434798621573e-05	2.21428308577742e-05	3.64596162398811e-05	5.36083207407501e-05	3.34619217028376e-05	0.000143470111652277	0.000337775680236518	9.33089686441235e-05	0.00020086181757506	0.00128574250265956
tr|A0A271M5F5|A0A271M5F5_9BACI	0.9888415	1.16939063445898e-05	5.84139434067765e-06	0.992688059806824	0.000509804813191295	2.90979787678225e-05	9.88527972367592e-05	0.00033929874189198	5.12198785145301e-05	0.000676926807500422	0.00035955201019533	0.000206968979910016	3.48799621860962e-05	9.44669372984208e-05	0.000178303263965063	1.4441632629314e-05	8.59973661135882e-05	0.000386535539291799	5.19111636094749e-05	0.000494313833769411	0.000847030896693468
tr|A0A429ET79|A0A429ET79_9PSEU	0.53739095	2.76980044873198e-05	0.000156119247549213	0.000181595140020363	0.000402042525820434	9.16483768378384e-05	0.00121181830763817	0.0143130952492356	0.000278869876638055	0.0115346014499664	0.00193040410522372	7.01798126101494e-05	5.94355624343734e-05	0.00686987536028028	0.000291545962681994	1.54221270349808e-05	5.33481834281702e-05	0.000311311945552006	1.36411763378419e-05	0.458711624145508	0.0343860611319542
tr|A0A366DXC4|A0A366DXC4_9NOCA	0.4807664	0	0	0	0	0	0	0	0	0	0	0	0	0	0	0	0	0	0	0	0
tr|A0A6L5XS98|A0A6L5XS98_9ACTN	0.19848359	0	0	0	0	0	0	0	0	0	0	0	0	0	0	0	0	0	0	0	0
tr|A0A0C5GDX5|A0A0C5GDX5_9ACTN	0.81313413	4.23630772274919e-05	0.000168714046594687	0.000155550893396139	0.000234192979405634	0.000155933870701119	0.000272527482593432	0.0136312562972307	0.000299444131087512	0.00770626543089747	0.00215765298344195	3.50958398485091e-05	5.07628392369952e-05	0.00328766088932753	0.000177347130374983	2.3580105334986e-05	8.63899258547463e-05	0.00239979405887425	1.91912440641318e-05	0.500850975513458	0.0601746216416359
tr|A0A1M4UM89|A0A1M4UM89_9FIRM	0.9341328	8.00213638285641e-06	1.23336685646791e-05	1.59174214786617e-05	1.73800235643284e-05	8.86175712366821e-06	1.63363201863831e-05	1.493370928074e-05	8.74763918545796e-06	2.18810455407947e-05	2.57625324593391e-05	2.06955319299595e-05	7.92344872024842e-06	0.999825298786163	5.15849205839913e-05	8.44772966956953e-06	7.7220911407494e-06	2.96108391921734e-05	7.88338911661413e-06	6.55058538541198e-05	0.000369221263099462
tr|G5F779|G5F779_9CLOT	0.79761773	1.31617925944738e-05	9.40363588597393e-06	2.59092794294702e-05	0.000125031801871955	5.02069306094199e-05	3.91611902159639e-05	0.000126197133795358	1.32921841213829e-05	0.998567044734955	0.995200395584106	9.07144749362487e-06	1.42870712807053e-05	1.90614664461464e-05	7.93123399489559e-05	6.94667687639594e-05	0.00011079823889304	0.998830020427704	1.6006089936127e-05	0.000111576351628173	0.000762851326726377
tr|A0A3D9NGP5|A0A3D9NGP5_9ACTN	0.8754548	5.17347289132886e-05	0.000218904358916916	0.0003984872600995	0.000467982667032629	2.19938283407828e-05	0.000655339914374053	0.0592412725090981	0.00530712306499481	0.000985008315183222	0.00556960003450513	0.000130833534058183	8.24756061774679e-05	0.00318852183409035	0.00018193933647126	2.77702620223863e-05	0.000126146129332483	0.000336485245497897	2.12242575798882e-05	0.328917175531387	0.0111819002777338
tr|A0A1N6DG29|A0A1N6DG29_9GAMM	0.6295215	3.14008320856374e-05	9.52702685026452e-05	0.000264473754214123	0.980642020702362	3.67686625395436e-05	0.000830983277410269	0.00369689404033124	0.000437986047472805	0.00299080205149949	0.00315374718047678	5.51801076653646e-06	1.45014309964608e-05	0.00379302282817662	0.000379400298697874	1.29458467199584e-05	0.000122628509416245	0.000190676757483743	0.000501697883009911	0.000472365180030465	0.0116396127268672
tr|A0A6P1ENY2|A0A6P1ENY2_9LACO	0.9860023	1.20288823381998e-05	8.91061245056335e-06	2.6240242732456e-05	3.27832967741415e-05	9.05619072000263e-06	2.53309353865916e-05	0.000281522545265034	4.51812702522147e-05	0.00026094340137206	0.000143305631354451	1.03116253740154e-05	1.7042048057192e-05	4.32101551268715e-05	3.00063056783983e-05	9.10420749278273e-06	2.09244881261839e-05	4.69386868644506e-05	2.07857447094284e-05	0.997778952121735	0.00171881739515811
tr|A0A2H1HPL9|A0A2H1HPL9_BRELN	0.9999057	7.33652768758475e-06	7.43011150916573e-06	1.18699708764325e-05	1.41206510306802e-05	8.58509883983061e-06	5.33478169018053e-06	1.40586671477649e-05	1.27046714624157e-05	2.67116756731411e-05	1.52991196955554e-05	7.59051272325451e-06	4.82031600768096e-06	0.999983191490173	2.21532427531201e-05	5.65981736144749e-06	6.13378279012977e-06	2.53029757004697e-05	7.35903540771687e-06	4.18277304561343e-05	8.6976979218889e-05
tr|A0A3M9M674|A0A3M9M674_9MICO	0.0397109	0	0	0	0	0	0	0	0	0	0	0	0	0	0	0	0	0	0	0	0
tr|A0A429FGS6|A0A429FGS6_9PSEU	0.9996531	8.76105514180381e-06	1.81086852535373e-05	1.42684566526441e-05	2.07657139981166e-05	8.09022549219662e-06	5.74783325646422e-06	1.8463006199454e-05	8.82067888596794e-06	2.17467422771733e-05	2.31986687140306e-05	7.59051272325451e-06	5.25977293364122e-06	0.999858260154724	2.00679951376515e-05	5.46408364243689e-06	1.16385672299657e-05	4.05236787628382e-05	7.75388889451278e-06	5.14638486492913e-05	7.64336145948619e-05
tr|A0A1Q6M3T3|A0A1Q6M3T3_9CLOT	0.69955313	7.22343384040869e-06	5.29730095877312e-06	0.951786875724792	0.000314394215820357	3.12003321596421e-05	3.15506767947227e-05	0.000244807946728542	9.58483506110497e-05	0.00057262706104666	0.00149128283374012	6.46186963422224e-05	2.32443544518901e-05	7.10020030965097e-05	6.59799989080057e-05	1.45761223393492e-05	0.000108176471258048	0.000499135465361178	3.79629964299966e-05	0.000248276715865359	0.00338729028590024
tr|A0A1Q4DCH2|A0A1Q4DCH2_9PSEU	0.33035168	0	0	0	0	0	0	0	0	0	0	0	0	0	0	0	0	0	0	0	0
tr|A0A7D5ETY6|A0A7D5ETY6_9MICO	0.9997551	7.7092145147617e-06	1.31026063172612e-05	9.41565212997375e-06	1.78485934156924e-05	8.89832426764769e-06	4.48670562036568e-06	2.1168205421418e-05	1.04271366581088e-05	3.23059721267782e-05	2.43132453761064e-05	5.76482898395625e-06	5.35252092959126e-06	0.999975562095642	2.11391561606433e-05	1.21444463729858e-05	6.73432623443659e-06	2.76609425782226e-05	7.90160356700653e-06	5.33106467628386e-05	7.35740104573779e-05
tr|A0A0Q8XZD0|A0A0Q8XZD0_9MICO	0.19079089	0	0	0	0	0	0	0	0	0	0	0	0	0	0	0	0	0	0	0	0
tr|A0A1H1GXX0|A0A1H1GXX0_9ACTN	0.6720559	3.4835949918488e-05	0.000218493980355561	0.000101492798421532	0.000393609196180478	5.64637848583516e-05	0.000388449407182634	0.0182633493095636	0.000572673452552408	0.00535410596057773	0.00367256836034358	4.0671686292626e-05	0.000130687767523341	0.0057684313505888	0.000543359608855098	1.67400739883306e-05	8.25671304482967e-05	0.00103244301863015	1.54899134940933e-05	0.733811974525452	0.00839378591626883
tr|A0A1F1QCN1|A0A1F1QCN1_9PSED	0.9998975	5.29848830410629e-06	4.31460966865416e-06	8.20386867417255e-06	0.999918580055237	5.24343613506062e-06	1.57564700202784e-05	0.00088700168998912	6.43688281343202e-06	1.69570030266186e-05	7.54441180106369e-06	1.59437204274582e-05	4.34509956903639e-06	1.69221730175195e-05	8.87603437149664e-06	7.02139323038864e-06	4.3757554522017e-06	9.13008261704817e-06	1.01885489129927e-05	9.93093544821022e-06	0.000292543292744085
tr|A0A1R4IYG3|A0A1R4IYG3_9GAMM	0.9840709	8.14745908428449e-06	2.60157921729842e-05	2.95674653898459e-05	2.99692983389832e-05	6.89376838636235e-06	1.48405470099533e-05	1.28060237329919e-05	8.19808974483749e-06	2.04897060029907e-05	5.33805978193413e-05	1.39383855639608e-05	5.44276599612203e-06	0.998322784900665	3.58732031600084e-05	1.1299945981591e-05	1.0069004019897e-05	3.81206955353264e-05	7.1324602686218e-06	4.9790211051004e-05	0.0007929727435112
tr|A0A4R8WJ73|A0A4R8WJ73_9MICO	0.999977	9.15159671421861e-06	3.48891921930772e-06	4.0943555177364e-06	6.33779563941061e-06	4.01178795073065e-06	3.60418243872118e-06	1.13776613943628e-05	5.45619514014106e-06	2.48279757215641e-05	6.69715427648043e-06	6.79792901792098e-06	5.20348021382233e-06	0.999993681907654	6.78747392157675e-06	7.68477821111446e-06	5.22738400832168e-06	8.5999226939748e-06	4.73735917694285e-06	1.06129455161863e-05	2.96495236398187e-05
tr|A0A0Q7HPC0|A0A0Q7HPC0_9ACTN	0.09483287	0	0	0	0	0	0	0	0	0	0	0	0	0	0	0	0	0	0	0	0
tr|A0A2N0CFF6|A0A2N0CFF6_9LEPT	0.99996996	6.54630957797053e-06	4.20433298131684e-06	6.02757199885673e-06	9.13224266696488e-06	4.26632004746352e-06	2.29243823923753e-06	2.38255161093548e-05	1.4876964087307e-05	1.51150015881285e-05	7.06108585291076e-06	6.32422961643897e-06	8.37532570585608e-06	0.99998140335083	1.99294554477092e-05	1.21346874948358e-05	6.89495209371671e-06	7.93923481978709e-06	5.12487986270571e-06	1.42351591421175e-05	5.30990218976513e-05
tr|A0A366CWF3|A0A366CWF3_9NOCA	0.75091326	7.29212697478943e-05	0.000124967802548781	0.000177329202415422	0.000700154399964958	1.79062699317001e-05	0.000125568039948121	0.00723229860886931	0.00137772201560438	0.0025990386493504	0.0235413126647472	2.85370915662497e-05	4.81706265418325e-05	0.0269444361329079	0.000514059152919799	1.15634129542741e-05	4.95779968332499e-05	0.00035886318073608	1.14972726805718e-05	0.145575389266014	0.0115411272272468
tr|A0A1X0J372|A0A1X0J372_MYCRH	0.7239528	5.08597549924161e-05	4.89680496684741e-05	0.000355382187990472	0.00113599689211696	2.05933920369716e-05	9.65733197517693e-05	0.000834567239508033	0.000606678193435073	0.0240608677268028	0.00424846867099404	1.45131498356932e-05	6.49181311018765e-05	0.00173511554021388	0.00030531341326423	2.42250189330662e-05	0.000316123914672062	0.00103709800168872	1.36704784381436e-05	0.00906786508858204	0.0345462672412395
tr|A0A1H2LCB7|A0A1H2LCB7_9ACTO	0.09171397	0	0	0	0	0	0	0	0	0	0	0	0	0	0	0	0	0	0	0	0
tr|A0A174HGT9|A0A174HGT9_CLOSY	0.9781994	1.72675663634436e-05	1.10602832137374e-05	5.63254652661271e-05	4.46188205387443e-05	1.78127647814108e-05	6.11104624113068e-05	0.000281181622995064	4.20611286244821e-05	0.000451541709480807	0.000139670562930405	1.38977302412968e-05	1.42234612212633e-05	0.000139619442052208	9.03110412764363e-05	8.81670075614238e-06	2.06075965252239e-05	5.52343553863466e-05	2.09099853236694e-05	0.993843555450439	0.00967141706496477
tr|A0A429FBA3|A0A429FBA3_9PSEU	0.1309904	0	0	0	0	0	0	0	0	0	0	0	0	0	0	0	0	0	0	0	0
tr|A0A373L031|A0A373L031_9FIRM	0.94840276	8.4538223745767e-06	6.12146413914161e-06	0.0267111714929342	0.000216887463466264	3.14582030114252e-05	3.19648861477617e-05	0.000559602922294289	0.000557849241886288	0.00528284441679716	8.59040155773982e-05	0.00071312632644549	2.69684005616e-05	0.572654962539673	9.91766573861241e-05	2.29532779485453e-05	2.23306305997539e-05	0.000656243646517396	1.66619211086072e-05	0.00134501093998551	0.0026228700298816
tr|A0A3M3YQ10|A0A3M3YQ10_9PSED	0.0010959917	0	0	0	0	0	0	0	0	0	0	0	0	0	0	0	0	0	0	0	0
tr|A0A3M9MDV2|A0A3M9MDV2_9MICO	0.9917523	2.307030990778e-05	3.29457689076662e-05	1.95521406567423e-05	2.864599446184e-05	1.20135318866232e-05	1.55807174451184e-05	5.59033687750343e-05	4.73293403047137e-06	7.90497942944057e-05	4.48464052169584e-05	5.76482898395625e-06	6.54079258310958e-06	0.815768659114838	3.46401648130268e-05	5.28230339114089e-06	6.84384667692939e-06	2.81696902675321e-05	8.21364665171131e-06	4.81279712403193e-05	0.001573555637151
tr|A0A069JZV4|A0A069JZV4_9ACTN	0.12838693	0	0	0	0	0	0	0	0	0	0	0	0	0	0	0	0	0	0	0	0
tr|A0A6G6STL6|A0A6G6STL6_9GAMM	0.0019867558	0	0	0	0	0	0	0	0	0	0	0	0	0	0	0	0	0	0	0	0
tr|A0A429FPC5|A0A429FPC5_9PSEU	0.374482	0	0	0	0	0	0	0	0	0	0	0	0	0	0	0	0	0	0	0	0
tr|A0A3M9MA46|A0A3M9MA46_9MICO	0.056993954	0	0	0	0	0	0	0	0	0	0	0	0	0	0	0	0	0	0	0	0
tr|A0A2N0UE35|A0A2N0UE35_AERHY	0.9996145	1.88244212040445e-05	1.78500577021623e-05	1.00870056485292e-05	6.88059662934393e-05	1.09487464214908e-05	3.78956829081289e-05	0.000153086948557757	4.64082768303342e-05	3.58236648025922e-05	8.98744401638396e-05	8.76124704518588e-06	2.57325500570005e-05	0.999969244003296	6.05051900492981e-05	1.96824985323474e-05	2.03422205231618e-05	3.91677640436683e-05	3.66903113899752e-05	8.43570160213858e-05	0.000181353418156505
tr|H5V4T3|H5V4T3_ATLHE	0.9999869	4.39665382145904e-06	6.7066257543047e-06	8.65713718667394e-06	0.999980211257935	4.59760531157372e-06	6.72765008857823e-06	2.24141167564085e-05	9.14778411242878e-06	2.22086418943945e-05	1.20671074910206e-05	6.99239899404347e-06	6.3110887822404e-06	3.87940235668793e-06	6.72383384880959e-06	6.11938048677985e-06	4.08776577387471e-06	2.42283003899502e-05	6.28616680842242e-06	5.84804411118967e-06	3.33379248331767e-05
tr|A0A6B0Q167|A0A6B0Q167_9BACL	0.7382291	1.96004002646077e-05	1.09900265670149e-05	0.00266388314776123	0.000253928941674531	1.02592466646456e-05	8.01617352408357e-05	0.00187936809379607	0.00037551877903752	6.71395391691476e-05	0.000147772370837629	8.75292062119115e-06	1.1790095413744e-05	0.924255013465881	6.40190846752375e-05	1.23006020658067e-05	2.91976302833064e-05	7.61835108278319e-05	8.86439465830335e-06	0.000535941682755947	0.00259094592183828
tr|A0A1Z5ITK9|A0A1Z5ITK9_9LACO	0.9596712	3.10553259623703e-05	1.25227561511565e-05	9.49206005316228e-05	0.000150893101817928	1.29402924358146e-05	3.98571501136757e-05	0.000333417963702232	3.29425638483372e-05	0.000650951464194804	0.000176255736732855	1.3523873349186e-05	1.48179206007626e-05	3.3924250601558e-05	5.13348932145163e-05	6.55120584269753e-06	2.6617310140864e-05	7.3654176958371e-05	2.4441942514386e-05	0.999650239944458	0.0131014101207256
tr|A0A317L295|A0A317L295_9BACI	0.99981755	2.33845385082532e-05	1.96161818166729e-05	0.999822556972504	4.0166596591007e-05	3.85063431167509e-05	1.37063761940226e-05	0.000184419855941087	8.35917235235684e-05	6.06193134444766e-05	0.000135065260110423	1.39026742544957e-05	2.48214400926372e-05	7.21739052096382e-05	5.22002228535712e-05	0.00013172130275052	1.24913631225354e-05	3.91064058931079e-05	2.46418621827615e-05	3.13112141157035e-05	0.000224736068048514
tr|A0A1G7UZZ0|A0A1G7UZZ0_9PROT	0.90405715	9.02636566024739e-06	1.00239922176115e-05	0.843804657459259	9.28485824260861e-05	3.90631321351975e-05	1.65415312949335e-05	4.43235694547184e-05	0.000323171727359295	0.00163599930237979	0.00102027819957584	0.000110463501187041	2.76891314570094e-05	9.03967738850042e-05	7.35581561457366e-05	3.41673330694903e-05	9.58669988904148e-05	0.000991743989288807	2.44991406361805e-05	0.000238643624470569	0.00285107525996864
tr|A0A1Q4DZ04|A0A1Q4DZ04_9PSEU	0.2740168	0	0	0	0	0	0	0	0	0	0	0	0	0	0	0	0	0	0	0	0
tr|A0A4Q8APA8|A0A4Q8APA8_9MICO	0.008305403	0	0	0	0	0	0	0	0	0	0	0	0	0	0	0	0	0	0	0	0
tr|V1DQ12|V1DQ12_9GAMM	0.9999571	5.59727823201683e-06	5.30934812559281e-06	5.79013021706487e-06	0.999980568885803	4.71530029244605e-06	7.54359916754765e-06	6.42781524220482e-05	7.32200351194479e-06	1.16865703603253e-05	9.11247661861125e-06	6.52632479614113e-06	4.11215660278685e-06	5.87469048696221e-06	2.03195377252996e-05	4.49992967332946e-06	4.64736149297096e-06	1.35225836856989e-05	9.22439357964322e-06	1.0425675100123e-05	0.000122647674288601
tr|A0A7C3ZPI4|A0A7C3ZPI4_9RHOB	0.9781043	0.000153501794557087	2.66500501311384e-05	9.77810268523172e-05	0.95700478553772	5.71645286981948e-05	0.000964402919635177	0.00472160149365664	0.000261321081779897	0.000172446380020119	0.000289485789835453	1.51759531945572e-05	1.23916743177688e-05	0.000577881059143692	0.000317150290356949	2.463244345563e-05	0.000118671130621806	9.70369947026484e-05	0.000159649120178074	0.000743605429306626	0.00596634624525905
tr|A0A5B8S3J1|A0A5B8S3J1_9SPHN	0.9999856	6.22213337919675e-06	3.19099603984796e-06	4.07281959269312e-06	4.64275899503264e-06	6.45011277811136e-06	2.42713213083334e-06	1.14665144792525e-05	5.96306153965998e-06	5.55708402316668e-06	5.06132482769317e-06	6.79792901792098e-06	4.70520217277226e-06	0.999995112419128	1.08945860120002e-05	5.32436706635053e-06	5.93562344874954e-06	4.61299896414857e-06	6.08291657044902e-06	6.90114211465698e-06	4.20473734266125e-05
tr|A0A0L7CXY0|A0A0L7CXY0_9BIFI	0.0191277	0	0	0	0	0	0	0	0	0	0	0	0	0	0	0	0	0	0	0	0
tr|A0A1H1DNV1|A0A1H1DNV1_9ACTN	0.9991283	7.66209268476814e-06	1.93125270016026e-05	6.06548201176338e-05	9.62609046837315e-05	4.93250845465809e-05	2.65644139290089e-05	0.000128461717395112	0.000166275014635175	0.999623656272888	0.99973076581955	1.39462426886894e-05	2.1597397790174e-05	5.13428713020403e-05	6.28037960268557e-05	1.20370177683071e-05	5.09869350935332e-05	0.999876022338867	2.88187547994312e-05	6.60275181871839e-05	0.000399081647628918
tr|A0A0K2J4X4|A0A0K2J4X4_PORGN	0.97490394	5.38595759280724e-06	5.74598607272492e-06	5.15117244503926e-05	0.999860048294067	3.66002200280491e-06	8.21688263386022e-06	0.000284048786852509	2.13763432839187e-05	6.41564765828662e-05	1.86949127964908e-05	1.3145924640412e-05	6.14280997979222e-06	2.19409539568005e-05	3.21804254781455e-05	7.11549591869698e-06	3.68414221156854e-05	1.34302435981226e-05	9.09623213374289e-06	7.30901665519923e-05	7.77234017732553e-05
tr|A0A0K0H8K5|A0A0K0H8K5_SALBC	0.9999609	5.99566737946589e-06	9.06721743376693e-06	2.01429247681517e-05	2.39878645516001e-05	1.41422133310698e-05	1.4646936506324e-05	8.33813828648999e-05	1.27115063150995e-05	0.0249875746667385	0.999960541725159	8.62616616359446e-06	9.77359650278231e-06	1.65032124641584e-05	2.10713478736579e-05	1.64274952112464e-05	9.30069563764846e-06	0.0147678935900331	1.3955197573523e-05	3.90024943044409e-05	5.87709510000423e-05
tr|A0A5J5J4S8|A0A5J5J4S8_9MICO	0.017313411	0	0	0	0	0	0	0	0	0	0	0	0	0	0	0	0	0	0	0	0
tr|A0A1I1LFC2|A0A1I1LFC2_9BACI	0.7856215	1.61445532285143e-05	1.15381653813529e-05	0.990684747695923	0.0374118015170097	5.1930321205873e-05	7.63025309424847e-05	0.00122909375932068	0.00011810555588454	0.000979334348812699	0.0016890421975404	0.000218351953662932	1.75259756360902e-05	0.000265204493189231	0.000147096157888882	1.46495913213585e-05	6.57452255836688e-05	0.00101699808146805	5.62579880352132e-05	0.000771548715420067	0.0027663866057992
tr|A0A0K0G7P2|A0A0K0G7P2_9FIRM	0.998979	7.76312299421988e-06	5.11260213897913e-06	1.37723236548482e-05	2.59032494795974e-05	7.11773554940009e-06	6.94943310008966e-06	1.92625520867296e-05	5.38891035830602e-05	4.04569027523394e-06	9.2864529506187e-06	6.79016056892578e-06	5.48842081116163e-06	0.999976515769958	1.97677309188293e-05	7.5187704169366e-06	8.92441494215745e-06	1.95539487322094e-05	5.7006564020412e-06	1.8869624909712e-05	7.9177443694789e-05
tr|A0A553EQQ8|A0A553EQQ8_9BACE	0.9999926	4.88949126520311e-06	3.75700324184436e-06	4.45879641119973e-06	4.67979270979413e-06	4.82318546346505e-06	3.40331757797685e-06	9.89843738352647e-06	6.13068323218613e-06	8.5660112745245e-06	4.61233912574244e-06	7.95336018200032e-06	4.44234547103406e-06	0.999993681907654	1.31780452647945e-05	5.73555144001148e-06	5.70010206502047e-06	4.8849469749257e-06	4.91129230795195e-06	8.65220954437973e-06	3.38276258844417e-05
tr|A0A366D906|A0A366D906_9NOCA	0.25566858	0	0	0	0	0	0	0	0	0	0	0	0	0	0	0	0	0	0	0	0
tr|A0A285VRC4|A0A285VRC4_9GAMM	0.8938036	7.44604476494715e-05	2.08890178328147e-05	7.05354759702459e-05	0.987143933773041	3.2955918868538e-05	0.000280949025182053	0.005299330689013	0.000381163466954604	9.57565425778739e-05	0.000194456632016227	7.04941157891881e-06	9.62578087637667e-06	0.000372517621144652	0.000223203867790289	2.30132682190742e-05	5.08618868479971e-05	2.82040709862486e-05	6.01633728365414e-05	0.00216013565659523	0.00329637085087597
tr|A0A3M2QE16|A0A3M2QE16_9STAP	0.9578087	1.25388887681765e-05	1.32619343276019e-05	0.00821738038212061	0.000195826636627316	1.28632327687228e-05	3.70053348888177e-05	0.000307636015349999	0.000248373777139932	0.000104793201899156	0.00012622530630324	7.86857126513496e-05	1.08276954051689e-05	0.992567300796509	0.000111724446469452	1.47140117405797e-05	2.61859477177495e-05	8.14971717773005e-05	1.02717194749857e-05	0.00303744082339108	0.000880738778505474
tr|A0A3D9NPL7|A0A3D9NPL7_9ACTN	0.26707578	0	0	0	0	0	0	0	0	0	0	0	0	0	0	0	0	0	0	0	0
tr|K2MC95|K2MC95_9PROT	0.81670785	7.80779828346567e-06	1.99263213289669e-05	1.47259852383286e-05	1.92952411453007e-05	6.00506928094546e-06	1.11251829366665e-05	2.13850489672041e-05	9.84912458079634e-06	4.0761187847238e-05	4.54251057817601e-05	1.19628393804305e-05	5.93921322433744e-06	0.999871253967285	2.31179710681317e-05	7.04800004314166e-06	1.09712818812113e-05	3.04416389553808e-05	1.04874015960377e-05	4.45258192485198e-05	0.000475696724606678
tr|T2INI6|T2INI6_CROWT	0.9949957	1.65153978741728e-05	4.65786652057432e-05	6.1560538597405e-05	0.000358479883288965	1.8816774172592e-05	1.56139030877966e-05	0.000180811417521909	3.79234115825966e-05	0.000155679386807606	2.68533258349635e-05	6.82171776134055e-06	9.85747828963213e-06	0.995757281780243	9.88213214441203e-05	5.59657382837031e-06	1.36806374939624e-05	6.61651138216257e-05	1.44824834933388e-05	0.000100588651548605	0.00110819691326469
tr|H5V3C8|H5V3C8_ATLHE	0.9828046	0.000127801205962896	3.1900723115541e-05	7.67463570809923e-05	0.994465410709381	6.7275861511007e-05	0.000200495604076423	0.00251294276677072	0.000230078105232678	0.000352905946783721	0.00015231582801789	1.19526321213925e-05	1.1186793926754e-05	0.000233852711971849	0.000252772646490484	2.61389668594347e-05	5.77672726649325e-05	6.28806228633039e-05	8.14444210845977e-05	0.000601216219365597	0.00430982559919357
tr|A0A517NCM2|A0A517NCM2_9BACT	0.69169575	8.72660093591549e-05	0.000839783519040793	0.0010720023419708	0.00778695940971375	0.00376578746363521	0.00242739566601813	0.00596041604876518	0.000525605631992221	0.000453070184448734	0.000826724572107196	4.13384332205169e-05	3.38171084877104e-05	0.000413210713304579	0.000812184356618673	6.38916071693529e-06	0.000329780275933444	0.000704279111232609	0.000291054922854528	0.875723302364349	0.0110674621537328
tr|A0A3D8P8J2|A0A3D8P8J2_9THEO	0.8645483	3.09650968119968e-05	5.93629447394051e-05	0.0552012920379639	0.000283061759546399	2.5693710995256e-05	8.06144744274206e-05	0.00241047074086964	0.00277386442758143	0.00128781015519053	0.00165499979630113	0.000823349168058485	2.07086995942518e-05	0.729299306869507	0.000150795851368457	1.01498335425276e-05	3.68352048099041e-05	0.000521540059708059	1.87933874258306e-05	0.000855722872074693	0.017489405348897
tr|A0A2N1ZT80|A0A2N1ZT80_9GAMM	0.9686366	2.85013011307456e-05	1.84362961590523e-05	5.17264925292693e-05	0.987686812877655	5.61111810384318e-05	0.000311782729113474	0.00945158116519451	0.000305829948047176	0.000265393464360386	0.000573894183617085	5.51801076653646e-06	1.04375731098116e-05	0.000530272198375314	0.000199697897187434	3.37462333845906e-05	0.000133955414639786	0.000227337746764533	6.25469110673293e-05	0.000688195053953677	0.00184545654337853
tr|A0A426UQI2|A0A426UQI2_9ACTN	0.37176064	0	0	0	0	0	0	0	0	0	0	0	0	0	0	0	0	0	0	0	0
tr|A0A1H1QDZ5|A0A1H1QDZ5_9ACTN	0.6772	8.98727557796519e-06	3.5330027458258e-05	0.973265111446381	0.000484824151499197	3.05918656522408e-05	8.75171826919541e-05	0.000585072208195925	0.000246671552304178	0.00058377900859341	0.00222995947115123	6.20877835899591e-05	4.70559316454455e-05	0.000119521740998607	0.000337741570547223	2.11597307497868e-05	8.12367798062041e-05	0.00050561415264383	2.84516590909334e-05	0.000219080175156705	0.00106161588337272
tr|A0A3M4LYS5|A0A3M4LYS5_PSECI	0.9672601	0.000252931291470304	4.65382145193871e-05	0.000126668164739385	0.993063986301422	6.34945099591278e-05	0.001109603443183	0.00600356748327613	0.000440623698523268	0.000984150916337967	0.000111798079160508	1.17404915727093e-05	1.19530768643017e-05	0.000303767039440572	0.000189343161764555	2.4699222194613e-05	0.000122834593639709	0.00016359677829314	0.000155739806359634	0.000438780902186409	0.00632021063938737
tr|A0A3R7UJ51|A0A3R7UJ51_9BACT	0.98864055	2.11138121812837e-05	7.47648346077767e-06	2.20099009311525e-05	7.10043677827343e-05	5.36111383553362e-06	9.0923895186279e-06	1.10824557850719e-05	2.91203232336557e-05	6.92151006660424e-05	7.39158567739651e-05	2.28798908210592e-05	4.6201930672396e-06	0.999954581260681	2.82079981843708e-05	1.3082229088468e-05	1.29283280330128e-05	3.18174461426679e-05	5.87518343309057e-06	2.40031749854097e-05	9.472384408582e-05
tr|A0A261GGQ3|A0A261GGQ3_9GAMM	0.8482085	8.57975464896299e-06	2.6185796741629e-05	2.14226893149316e-05	1.81449358933605e-05	7.69846610637615e-06	1.03552711152588e-05	1.48147119034547e-05	7.86780401540454e-06	2.23456700041424e-05	4.54110340797342e-05	1.59496812557336e-05	6.2625072132505e-06	0.999771416187286	3.97135045204777e-05	5.88303873882978e-06	1.02643452919438e-05	4.52419808425475e-05	9.05420438357396e-06	6.13978481851518e-05	0.000421790551627055
tr|A0A255GGB0|A0A255GGB0_9ACTN	0.25239122	0	0	0	0	0	0	0	0	0	0	0	0	0	0	0	0	0	0	0	0
tr|A0A5F2D004|A0A5F2D004_9LEPT	0.99998796	5.08222910866607e-06	5.98852420807816e-06	6.82061227053055e-06	9.2436703198473e-06	4.78175070384168e-06	5.16501040692674e-06	2.73980167548871e-05	1.28280498756794e-05	1.55825018737232e-05	6.46165062789805e-06	5.76482898395625e-06	7.60483726480743e-06	0.999984383583069	1.5934690964059e-05	1.15163993541501e-05	5.66299195270403e-06	6.85536997480085e-06	5.48058551430586e-06	1.99003807210829e-05	8.43694069772027e-05
tr|A0A5P9YIA8|A0A5P9YIA8_9ACTN	0.5188075	4.99692032462917e-05	0.000493960338644683	0.000236432955716737	0.000318624690407887	0.000103787097032182	0.00118935981299728	0.00120312266517431	0.00159717618953437	0.00257016741670668	0.00366912945173681	0.000186694058356807	4.71261628263164e-05	0.0160432998090982	0.00020969686738681	3.03967062791344e-05	0.0001459640043322	0.000380823301384225	1.60522995429346e-05	0.38058277964592	0.0157468914985657
tr|A0A376DJG6|A0A376DJG6_9GAMM	0.99992204	4.85412056150381e-06	5.5015375437506e-06	1.39045705509488e-05	1.47788141475758e-05	1.67211674124701e-05	2.10695598070743e-05	0.000106218081782572	4.15305476053618e-05	1.51538843056187e-05	3.9902442949824e-05	8.21468074718723e-06	1.14155382107128e-05	0.999975323677063	2.37091499002418e-05	5.16739009981393e-06	1.06110428532702e-05	1.59281571541214e-05	1.14994545583613e-05	2.13919429370435e-05	0.000520729168783873
tr|A0A200HJK8|A0A200HJK8_9ACTN	0.3878691	0	0	0	0	0	0	0	0	0	0	0	0	0	0	0	0	0	0	0	0
tr|A0A653JJV1|A0A653JJV1_9BURK	0.8616368	7.54209104343317e-05	6.17743062321097e-05	0.000177590118255466	0.98894739151001	5.47849995200522e-05	0.000167451275046915	0.00579204130917788	7.93426734162495e-05	0.000270407734205946	0.000586969254072756	7.04141575624817e-06	1.84091695700772e-05	0.000490552396513522	0.00017018303333316	1.09266129584284e-05	6.21600047452375e-05	0.000165692588780075	0.000111865156213753	0.000513091799803078	0.00527838384732604
tr|A0A6I0DII3|A0A6I0DII3_OCHAN	0.99998	1.23234749480616e-05	6.23340611127787e-06	3.7644990698027e-06	7.54219627197017e-06	4.21227923652623e-06	4.32493743574014e-06	8.65365382196615e-06	8.20808691059938e-06	5.80499181523919e-06	5.34063019586029e-06	6.79792901792098e-06	7.35534467821708e-06	0.999994993209839	4.82157565784291e-06	5.83324435865507e-06	7.57495854486478e-06	5.55867973162094e-06	4.74738135380903e-06	1.22883620861103e-05	3.32467388943769e-05
tr|A0A2T3VXB1|A0A2T3VXB1_9GAMM	0.99429953	9.84336838882882e-06	1.54730842041317e-05	0.000172991669387557	3.45530970662367e-05	9.75914663285948e-05	1.61142961587757e-05	0.000165119112352841	0.00751536386087537	5.48443822481204e-05	0.000371940637705848	2.31123722187476e-05	1.76690246007638e-05	5.2131374104647e-05	0.000466013763798401	1.29047011796501e-05	7.08623920218088e-05	9.28135341382585e-05	1.18795742309885e-05	0.000191407569218427	0.185154020786285
tr|A0A419S991|A0A419S991_9SPHI	0.9999826	1.27090706882882e-05	3.31566229760938e-06	3.8892599150131e-06	5.99795475864084e-06	4.70900431537302e-06	7.45139232094516e-06	1.14957256300841e-05	1.48369672388071e-05	5.3594112614519e-06	1.56368805619422e-05	8.95078574103536e-06	4.91293667437276e-06	0.999993920326233	1.35483351186849e-05	7.10907261236571e-06	1.00138076959411e-05	4.49193748863763e-06	4.81100232718745e-06	1.34924803205649e-05	4.83627045468893e-05
tr|A0A0B4FK87|A0A0B4FK87_9RHOB	0.9998491	8.66465325088939e-06	1.11708341137273e-05	1.64036064234097e-05	0.999964356422424	4.9186751311936e-06	5.71636246604612e-06	6.05084787821397e-05	4.33548266300932e-05	9.66281004366465e-06	9.07989488041494e-06	6.55506119073834e-06	4.87034094476257e-06	1.32356162794167e-05	6.7241802753415e-05	5.82827851758339e-06	7.22273125575157e-06	8.64767207531258e-06	6.37644461676246e-06	1.25647811728413e-05	0.000121528792078607
tr|A0A3R8RZ93|A0A3R8RZ93_9ACTN	0.6993238	6.60449004499242e-05	0.000306116387946531	0.000132368615595624	0.000778860121499747	4.4181986595504e-05	0.000728033715859056	0.00425681378692389	0.000197778907022439	0.0329921059310436	0.00248475023545325	6.78263677400537e-05	4.73293330287561e-05	0.00129106396343559	0.000140317191835493	2.63152214756701e-05	0.000163623772095889	0.00194181688129902	1.83143838512478e-05	0.769120633602142	0.0157266184687614
tr|A0A6I0DKP5|A0A6I0DKP5_OCHAN	0.99990845	1.48349299706751e-05	1.21080311146216e-05	0.999921321868896	2.69664978986839e-05	2.85606711258879e-05	2.15502641367493e-05	0.000131464941659942	4.29808351327665e-05	0.000170314684510231	8.83274260559119e-05	1.12070720206248e-05	1.29342715808889e-05	3.82418365916237e-05	3.06011133943684e-05	4.30529908044264e-05	1.14060385385528e-05	2.53789312409936e-05	1.23797090054723e-05	4.32790693594143e-05	0.000196063716430217
tr|A0A4R8WQD1|A0A4R8WQD1_9MICO	0.9997842	9.66790776146809e-06	1.32014292830718e-05	1.72351719811559e-05	2.49045478994958e-05	8.89832426764769e-06	5.31781597601366e-06	2.46113104367396e-05	9.7640477179084e-06	4.40652220277116e-05	1.65739802469034e-05	8.07963169791037e-06	4.90733646074659e-06	0.999974370002747	2.59154330706224e-05	5.00607666253927e-06	8.94545246410416e-06	3.43636238540057e-05	8.16570809547557e-06	4.28127423219848e-05	9.20062520890497e-05
tr|A0A1T1BFX5|A0A1T1BFX5_9DEIO	0.91750735	6.07536185270874e-06	1.8490123693482e-05	0.965997457504272	0.000319106533424929	5.03490955452435e-05	3.18700731440913e-05	0.00012181176134618	0.000107363492134027	0.000607493740972131	0.00130950345192105	0.000136743576149456	5.95430065004621e-05	7.08086809027009e-05	0.000258005427895114	2.65383314399514e-05	6.79944205330685e-05	0.000940432597417384	4.37116868852172e-05	0.000301640131510794	0.00134827615693212
tr|A0A200HDC5|A0A200HDC5_9ACTN	0.28522244	0	0	0	0	0	0	0	0	0	0	0	0	0	0	0	0	0	0	0	0
tr|A0A1I4G8E6|A0A1I4G8E6_9FIRM	0.9913141	4.4543421608978e-06	5.49973856323049e-06	0.996656537055969	0.000142780641908757	2.0397934349603e-05	3.88421831303276e-05	0.000344182190019637	9.75346192717552e-05	0.000552117009647191	0.00036721583455801	7.07013387000188e-05	4.69538208562881e-05	7.04169870004989e-05	0.000164554250659421	2.13399034691975e-05	0.000116867959150113	0.000449515093350783	2.55521081271581e-05	0.000523852067999542	0.001601526979357
tr|A0A5N7XIJ2|A0A5N7XIJ2_COMSP	0.9999783	7.7254790085135e-06	3.87232421417139e-06	4.41587417299161e-06	4.65380117020686e-06	3.83086944566458e-06	2.6267764496879e-06	1.26033037304296e-05	6.06097000854788e-06	5.17532998856041e-06	9.62898502621101e-06	6.79792901792098e-06	4.89948024551268e-06	0.999995946884155	1.0937507795461e-05	5.63297953704023e-06	4.62078332930105e-06	4.65682478534291e-06	5.98689121034113e-06	9.52175287238788e-06	2.7840582333738e-05
tr|A0A3D9N8W6|A0A3D9N8W6_9ACTN	0.18046232	0	0	0	0	0	0	0	0	0	0	0	0	0	0	0	0	0	0	0	0
tr|A0A2W5A9X8|A0A2W5A9X8_9SPHN	0.99349993	4.93241941512679e-06	4.27738923463039e-05	6.43334715277888e-05	0.999619126319885	1.73272965184879e-05	1.23571444419213e-05	0.00125116598792374	5.54596190340817e-05	8.13993901829235e-05	0.000229411540203728	1.97234967345139e-05	8.73501721798675e-06	2.83324970951071e-05	3.21189509122632e-05	6.6330130721326e-06	1.64979246619623e-05	4.96776665386278e-05	1.45112544487347e-05	0.000193079293239862	0.000344153639161959
tr|A0A6L3Z9D6|A0A6L3Z9D6_OCHAN	0.99997616	6.9505531428149e-06	4.60324281448266e-06	5.15779902343638e-06	0.999988675117493	3.43288661497354e-06	1.55516809172696e-05	7.22739787306637e-05	7.25016298019909e-06	9.06410605239216e-06	6.16990473645274e-06	6.52632479614113e-06	3.88707576348679e-06	5.73837951378664e-06	1.0131430826732e-05	4.5655347093998e-06	6.95559310770477e-06	1.05855424408219e-05	6.43332987237955e-06	9.31942122406326e-06	0.000170241459272802
tr|A0A1B1U3L1|A0A1B1U3L1_9HELI	0.33156696	0	0	0	0	0	0	0	0	0	0	0	0	0	0	0	0	0	0	0	0
tr|A0A1H1FHB1|A0A1H1FHB1_9ACTN	0.009601713	0	0	0	0	0	0	0	0	0	0	0	0	0	0	0	0	0	0	0	0
tr|A0A1I1GM34|A0A1I1GM34_9BACI	0.99999046	7.88083252700744e-06	4.84193787997356e-06	3.9919841583469e-06	3.97617850467213e-06	3.90685454476625e-06	3.19454625241633e-06	6.98774647389655e-06	6.26824339633458e-06	6.94784966981388e-06	7.13182726030936e-06	6.79792901792098e-06	5.79688185098348e-06	0.999993801116943	9.32159036892699e-06	5.4240240388026e-06	4.68206462755916e-06	6.70019471726846e-06	5.68939776712796e-06	1.31216511363164e-05	4.13886082242243e-05
tr|A0A6L7KJJ6|A0A6L7KJJ6_9RHOB	0.9525298	9.42341284826398e-06	1.19072601592052e-05	2.0588227926055e-05	0.00011462603288237	7.64363539929036e-06	6.44639840174932e-06	3.68797373084817e-05	7.27815768186701e-06	3.07392547256313e-05	3.76793977920897e-05	1.59496812557336e-05	7.20740035831113e-06	0.999782502651215	1.73504467966268e-05	6.15584031038452e-06	1.17307654363685e-05	3.97816220356617e-05	1.15119964902988e-05	5.87676440773066e-05	0.000282671244349331
tr|A0A5R9RAU4|A0A5R9RAU4_9PSED	0.0011619588	0	0	0	0	0	0	0	0	0	0	0	0	0	0	0	0	0	0	0	0
tr|A0A1Y4R5B6|A0A1Y4R5B6_9ENTE	0.99998915	5.91582193010254e-06	5.88847751714638e-06	3.7989734664734e-06	1.00094248409732e-05	4.72748433821835e-06	4.05590844820836e-06	1.08551039375016e-05	6.64647541270824e-06	7.26309690435301e-06	7.43225109545165e-06	7.26597227185266e-06	8.79719846125226e-06	0.999995470046997	8.37397510622395e-06	7.41351323085837e-06	4.07131665269844e-06	3.68373912351672e-06	4.90500633532065e-06	8.4170906120562e-06	6.6857915953733e-05
tr|A0A562U1B1|A0A562U1B1_9SPHI	0.99997807	1.19944370453595e-05	3.25737278217275e-06	3.68895643987344e-06	5.56733266421361e-06	5.86891701459535e-06	7.82283132139128e-06	9.49037712416612e-06	1.74857414094731e-05	5.13533950652345e-06	1.24887310448685e-05	1.19338164950022e-05	4.54122982773697e-06	0.999994397163391	1.12801035356824e-05	6.49441835776088e-06	7.64591732149711e-06	8.7394000729546e-06	4.69156293547712e-06	1.40423335324158e-05	0.000103911959740799
tr|A0A3R8Y3J6|A0A3R8Y3J6_9ACTN	0.908406	7.5307184488338e-06	8.37676361697959e-06	0.999021172523499	0.00033890237682499	2.96152429655194e-05	2.57442352449289e-05	0.000181761628482491	0.000193015963304788	0.00114912376739085	0.0014216237468645	0.000114605165435933	3.10904979414772e-05	0.000172771440702491	0.000235109822824597	2.55779013969004e-05	0.000107723535620607	0.00054793554591015	3.86075334972702e-05	0.00028509387630038	0.00140950258355588
tr|A0A0Q8YPF2|A0A0Q8YPF2_9MICO	0.28481993	0	0	0	0	0	0	0	0	0	0	0	0	0	0	0	0	0	0	0	0
tr|A0A1Q8G6B2|A0A1Q8G6B2_9ALTE	0.99796045	8.32825298857642e-06	2.49200602411292e-05	2.04663865588373e-05	2.89036925096298e-05	9.15047166927252e-06	8.77201546245487e-06	3.91015964851249e-05	8.82262156665092e-06	2.78976986010093e-05	2.37168405874399e-05	9.08552465261891e-06	7.68247718951898e-06	0.999874114990234	2.5454677597736e-05	6.84306360199116e-06	1.26421136883437e-05	4.07360057579353e-05	7.99614008428762e-06	4.97058135806583e-05	0.000161807867698371
tr|H5UY47|H5UY47_ATLHE	0.7689061	3.51991075149272e-05	2.92689710477134e-05	0.000152218417497352	0.00482699973508716	5.34950559085701e-05	1.69121376529802e-05	0.00244627799838781	0.771448194980621	0.000413764326367527	0.000536566018126905	1.41705504574929e-05	2.76495229627471e-05	0.000605168053880334	0.00018821851699613	2.94331603072351e-05	1.93989690160379e-05	0.000229260433115996	1.27833163787727e-05	0.000993846566416323	0.00109120563138276
tr|A0A5J5K516|A0A5J5K516_9ACTN	0.15823032	0	0	0	0	0	0	0	0	0	0	0	0	0	0	0	0	0	0	0	0
tr|A0A3R6T5D9|A0A3R6T5D9_9CLOT	0.92417	2.1378034944064e-05	2.48028190981131e-05	0.000121588484034874	0.992552518844604	2.29240067710634e-05	4.93855222885031e-05	0.000324927386827767	0.000417152506997809	0.000140213800477795	0.00103219563607126	9.45716510614147e-06	1.08710264612455e-05	0.000853589561302215	0.000210689308005385	1.33309404191095e-05	0.000237967891735025	7.50520630390383e-05	2.80954300251324e-05	0.00230742921121418	0.0030788395088166
tr|A0A542EEP9|A0A542EEP9_9MICO	0.042518165	0	0	0	0	0	0	0	0	0	0	0	0	0	0	0	0	0	0	0	0
tr|A0A4R6HPS3|A0A4R6HPS3_BACIU	0.99922895	1.44849009302561e-05	2.32210695685353e-05	3.25079308822751e-05	0.000183171563548967	1.84979180630762e-05	3.25558648910373e-05	0.000282723281998187	4.15370013797656e-05	0.983412504196167	0.99546355009079	1.57991416926961e-05	9.82077108346857e-06	0.000123887162772007	4.77154899272136e-05	2.04152165679261e-05	5.33280908712186e-05	0.999739825725555	1.18476582429139e-05	0.000373509043129161	0.000466419936856255
tr|A0A4R5YHB4|A0A4R5YHB4_9MICO	0.04936702	0	0	0	0	0	0	0	0	0	0	0	0	0	0	0	0	0	0	0	0
tr|A0A5P9Z599|A0A5P9Z599_9ACTN	0.95659584	1.03408237919211e-05	8.48426316224504e-06	0.999206483364105	0.000349807552993298	3.66843960364349e-05	2.61549994320376e-05	0.000360964593710378	0.00013737402332481	0.000209075165912509	0.00064421771094203	0.000109068074380048	3.08541457343381e-05	8.56156548252329e-05	0.000116025723400526	1.31262950162636e-05	9.68771419138648e-05	0.000372253154637292	5.06213909829967e-05	0.00023603810404893	0.00097276404267177
tr|A0A1H1B6M3|A0A1H1B6M3_9ACTN	0.72512764	3.78817712771706e-05	0.000494341424200684	0.00021641566127073	0.000887030793819577	2.63252859440399e-05	0.000424512138124555	0.00271839462220669	0.00036686853854917	0.00130977272056043	0.00367805641144514	3.8370824768208e-05	3.66886997653637e-05	0.000592391996178776	0.000201931994524784	2.57000319834333e-05	0.000144187390105799	0.000892970361746848	1.9664448700496e-05	0.744074940681458	0.0339398831129074
tr|A0A1T1BFU0|A0A1T1BFU0_9DEIO	0.9999844	5.38537733518751e-06	3.30413445226441e-06	3.44109412253601e-06	5.64564470550977e-06	5.47974423170672e-06	4.25394091507769e-06	1.24119933389011e-05	8.5032743299962e-06	1.9588533177739e-05	5.95110850554192e-06	9.15851251193089e-06	4.88182649860391e-06	0.999990344047546	7.41420626582112e-06	6.57651980873197e-06	8.49802927405108e-06	7.76853721617954e-06	5.19131617693347e-06	9.23159223020775e-06	8.21313733467832e-05
tr|A0A1F3E1S3|A0A1F3E1S3_9BACT	0.98061967	1.79158869286766e-05	5.69028725294629e-06	1.72433428815566e-05	6.67564891045913e-05	5.57282510271762e-06	8.04758747108281e-06	1.03886150100152e-05	3.28088499372825e-05	3.05578687402885e-05	2.55259255936835e-05	2.46507461270085e-05	4.6201930672396e-06	0.999947786331177	1.48945955515956e-05	1.15154443847132e-05	1.21712882901193e-05	1.61211064551026e-05	7.20149228072842e-06	1.93160831258865e-05	0.000110121596662793
tr|A0A522DU10|A0A522DU10_9MICO	0.9997154	9.46775071497541e-06	9.71395911619766e-06	1.22740375445574e-05	1.8079092114931e-05	9.11790993995965e-06	4.91594073537271e-06	2.37968815781642e-05	8.40841767058009e-06	2.48494834522717e-05	2.76122118521016e-05	1.01202094811015e-05	5.28884584127809e-06	0.999967575073242	1.5671857909183e-05	6.89384751240141e-06	8.18355238152435e-06	3.85774292226415e-05	8.29262899060268e-06	4.10821230616421e-05	6.94101545377634e-05
tr|A0A2T3VV05|A0A2T3VV05_9GAMM	0.9999883	6.57781811241875e-06	4.3980207919958e-06	3.39642429025844e-06	4.92773187943385e-06	4.52830818176153e-06	6.20255286776228e-06	2.32598540605977e-05	5.65076197744929e-06	7.05290904079448e-06	5.99244867771631e-06	1.19338164950022e-05	5.25710493093356e-06	0.999990582466125	1.71858846442774e-05	6.0313554968161e-06	4.4945645640837e-06	4.06594654123182e-06	5.28655664311373e-06	7.09105461282888e-06	3.39032594638411e-05
tr|A0A1H1WRE2|A0A1H1WRE2_9ACTN	0.99967706	6.02900354351732e-06	1.1551388524822e-05	1.06167117337463e-05	3.2614596420899e-05	5.3936059885018e-06	9.35082971409429e-06	2.49615168286255e-05	6.01283409196185e-06	7.1576920163352e-05	3.3116273698397e-05	5.76482898395625e-06	5.11801272295997e-06	0.999944090843201	3.0956267437432e-05	5.00607666253927e-06	8.42758072394645e-06	2.92513068416156e-05	9.25488984648837e-06	4.65406155853998e-05	0.000137766124680638
tr|A0A345ZNI6|A0A345ZNI6_9GAMM	0.9999666	2.71206172328675e-05	8.13625410955865e-06	6.73309295962099e-06	1.0065817150462e-05	7.79651782067958e-06	6.87452575220959e-06	8.8957622210728e-06	1.12374873424415e-05	4.20093783759512e-05	8.88389331521466e-06	5.76482898395625e-06	1.21092898552888e-05	0.999987244606018	1.66653535416117e-05	7.33928436602582e-06	7.92853643361013e-06	7.11625534677296e-06	5.61773822482792e-06	2.52748795901425e-05	0.000137543363962322
tr|A0A1X0IM52|A0A1X0IM52_MYCRH	0.5536536	0.000178279617102817	0.00158105895388871	0.000288449111394584	0.000618719612248242	0.00010204497812083	0.000200674985535443	0.00249661132693291	0.00125433341600001	0.00893512926995754	0.00245548412203789	4.24754580308218e-05	8.21476642158814e-05	0.175626710057259	0.0016740239225328	2.34888484555995e-05	4.6213735913625e-05	0.000207436198252253	1.37445194923203e-05	0.0997031405568123	0.0197326317429543
tr|Q2IM02|Q2IM02_ANADE	0.7687185	0.00018329281010665	0.000638255791272968	0.000634796044323593	0.927026152610779	0.000123357749544084	0.000630071677733213	0.00220112758688629	0.000231367885135114	0.000821653520688415	0.00341943767853081	1.47460259540821e-05	1.45857857205556e-05	0.00144710554741323	0.000569181283935905	1.44827181429719e-05	0.000178292204509489	0.000183637777809054	0.00065757374977693	0.0256584547460079	0.00332714128307998
tr|A0A1H1R364|A0A1H1R364_9ACTN	0.42732078	0	0	0	0	0	0	0	0	0	0	0	0	0	0	0	0	0	0	0	0
tr|A0A7C6WLQ0|A0A7C6WLQ0_9FIRM	0.004336558	0	0	0	0	0	0	0	0	0	0	0	0	0	0	0	0	0	0	0	0
tr|A0A1A2P9Y9|A0A1A2P9Y9_9MYCO	0.40141395	0	0	0	0	0	0	0	0	0	0	0	0	0	0	0	0	0	0	0	0
tr|A0A1E4GRC1|A0A1E4GRC1_9CAUL	0.99997854	5.98588076172746e-06	4.02986779590719e-06	4.93130937684327e-06	6.61930062051397e-06	8.09905668575084e-06	2.5479462237854e-06	1.17462031994364e-05	6.55016856399016e-06	9.73120586422738e-06	6.40347116132034e-06	8.95078574103536e-06	4.72277542939992e-06	0.999993681907654	1.10709097498329e-05	5.91517300563282e-06	3.8771795516368e-06	6.3605139075662e-06	6.03352418693248e-06	2.61549994320376e-05	2.66769511654275e-05
tr|A0A3D9NMN9|A0A3D9NMN9_9ACTN	0.5171822	4.14061760238837e-05	9.49421446421184e-05	0.000581457861699164	0.000892611686140299	4.4425640226109e-05	0.000286857364699244	0.0062903668731451	0.000493162195198238	0.00201601930893958	0.00188509421423078	1.15701086542686e-05	7.95362138887867e-05	0.177849858999252	0.00082950183423236	4.35767942690291e-05	0.000172621745150536	0.000510407262481749	1.755802804837e-05	0.0269469916820526	0.0409515649080276
tr|A0A1H1DWB3|A0A1H1DWB3_9ACTN	0.887632	0.000139281692099757	0.00208759168162942	0.00486495113000274	0.00687507214024663	0.00197884743101895	0.00293039670214057	0.00612223288044333	0.00105808302760124	0.000204715863219462	0.00231916736811399	4.46338453912176e-05	0.000192601029993966	0.00211960286833346	0.00369037315249443	1.61727984959725e-05	0.000880166189745069	0.000628174573648721	0.00135662080720067	0.682536780834198	0.00406058318912983
tr|A0A5P9YSA5|A0A5P9YSA5_9ACTN	0.2620135	0	0	0	0	0	0	0	0	0	0	0	0	0	0	0	0	0	0	0	0
tr|A0A6G8VNG2|A0A6G8VNG2_RHILT	0.9999403	5.16620229973341e-06	6.26147448201664e-06	7.88924080552533e-05	0.999735176563263	1.62569049280137e-05	7.47997091821162e-06	0.000644058745820075	9.53370181377977e-06	2.46411818807246e-05	2.31538233492756e-05	5.99359191255644e-06	6.80784205542295e-06	5.70061274629552e-06	1.77228594111511e-05	5.44977774552535e-06	6.40144435237744e-06	1.71224419318605e-05	1.47205100802239e-05	2.65351682173787e-05	8.19319029687904e-05
tr|A0A6G8VI40|A0A6G8VI40_RHILT	0.9995993	1.21826224130928e-05	1.65415003721137e-05	0.999788105487823	0.000155993067892268	1.71928186318837e-05	3.55762604158372e-05	0.000217328401049599	4.5653447159566e-05	0.000275797443464398	0.000298387429211289	1.07061632661498e-05	3.41348313668277e-05	0.000217093533137813	4.66120800410863e-05	1.05371973404544e-05	3.11198637064081e-05	0.00039230816764757	1.06134721136186e-05	8.13855731394142e-05	0.000803839298896492
tr|A0A562IYL0|A0A562IYL0_9ACTN	0.18139665	0	0	0	0	0	0	0	0	0	0	0	0	0	0	0	0	0	0	0	0
tr|A0A3D9N2X9|A0A3D9N2X9_9ACTN	0.9899075	5.95687197346706e-06	8.93880951480241e-06	0.9991534948349	0.000141589596751146	6.66838968754746e-05	2.21768532355782e-05	0.000153593442519195	0.00010196900984738	0.00041534227784723	0.000552920158952475	8.57936684042215e-05	3.67535903933458e-05	6.91660170559771e-05	0.00022680516121909	2.38094798987731e-05	7.08710358594544e-05	0.000335802673362195	4.12477056670468e-05	0.000167551421327516	0.000647256674710661
tr|A0A4R9LBJ4|A0A4R9LBJ4_9LEPT	0.99996424	1.05662584246602e-05	5.21793572261231e-06	9.53812104853569e-06	1.13809501272044e-05	4.14460964748287e-06	3.69854501514055e-06	2.40507652051747e-05	2.48046635533683e-05	2.17254546441836e-05	7.37767049940885e-06	6.94358413966256e-06	1.11283770820592e-05	0.999985456466675	1.65257806656882e-05	1.2013188097626e-05	6.79674303682987e-06	9.30427995626815e-06	4.99771931572468e-06	1.73720691236667e-05	3.55130468960851e-05
tr|A0A3R8BCN8|A0A3R8BCN8_9PROT	0.9978502	1.03824650068418e-05	7.08621428202605e-06	7.76008073444245e-06	1.89222246262943e-05	6.04797878622776e-06	3.51533390130498e-06	3.34132637362927e-05	8.31610213936074e-06	2.27462442126125e-05	3.62395694537554e-05	1.36402532007196e-05	5.9506087382033e-06	0.999956250190735	1.46191096064285e-05	1.7603129890631e-05	5.75958620174788e-06	1.3128385944583e-05	5.76026241105865e-06	2.14943138416857e-05	0.000127870094729587
tr|A0A349KXD0|A0A349KXD0_9BURK	0.99998915	8.01759688329184e-06	3.15314923682308e-06	4.20671130996197e-06	3.92180891140015e-06	4.12988902098732e-06	3.07740560856473e-06	1.06437682916294e-05	9.7849288067664e-06	5.30350871486007e-06	6.54049972581561e-06	8.95078574103536e-06	5.19119248565403e-06	0.999993801116943	1.00340066637727e-05	5.88373404752929e-06	4.40608118879027e-06	7.59398108129972e-06	4.62700108982972e-06	9.79261130851228e-06	3.14324715873227e-05
tr|A0A1Q6MD92|A0A1Q6MD92_9CLOT	0.45594314	0	0	0	0	0	0	0	0	0	0	0	0	0	0	0	0	0	0	0	0
tr|A0A2D8M112|A0A2D8M112_9PROT	0.95652145	9.12862378754653e-05	3.95313800254371e-05	0.000129639243823476	0.993810713291168	5.29907702002674e-05	0.000223179595195688	0.00215020845644176	0.000364593201084062	0.000250095647061244	0.0002644550986588	8.02911290520569e-06	1.98936613742262e-05	0.000943092571105808	0.000201807255507447	3.89232045563404e-05	0.000300051993690431	0.000375318166334182	0.000139305586344562	0.000383884384064004	0.00390710169449449
tr|A0A1U6IF89|A0A1U6IF89_9SPHN	0.98915184	6.99283282301622e-06	1.35242216856568e-05	0.0005067567108199	0.999664902687073	2.03402432816802e-05	1.44846244438668e-05	0.000340218306519091	2.23531296796864e-05	4.82872637803666e-05	1.78185255208518e-05	8.98860344022978e-06	6.35726382824942e-06	7.40434961699066e-06	0.000118569449114148	6.11142559137079e-06	6.19010234004236e-06	8.83506618265528e-06	1.16521268864744e-05	2.83408498944482e-05	0.000146656821016222
tr|A0A0K0GD59|A0A0K0GD59_9FIRM	0.99997413	1.00563465821324e-05	3.9533820199722e-06	5.91319349041441e-06	9.48213528317865e-06	3.98703059545369e-06	5.58697456654045e-06	1.52064640133176e-05	8.19829256215598e-06	8.49608477437869e-06	6.06092362431809e-06	6.33526360616088e-06	4.61815352537087e-06	0.999994158744812	9.79133255896159e-06	5.51509583601728e-06	5.28945656697033e-06	4.8984384193318e-06	4.44690203948994e-06	1.08254753286019e-05	3.86681094823871e-05
tr|A0A0Q7IDG7|A0A0Q7IDG7_9ACTN	0.44643074	0	0	0	0	0	0	0	0	0	0	0	0	0	0	0	0	0	0	0	0
tr|A0A5P9YM84|A0A5P9YM84_9ACTN	0.34163642	0	0	0	0	0	0	0	0	0	0	0	0	0	0	0	0	0	0	0	0
tr|A0A318EAK4|A0A318EAK4_9GAMM	0.9862271	7.8206376201706e-06	1.4398135135707e-05	1.39772400871152e-05	2.32818692893488e-05	1.00915085567976e-05	6.96426877766498e-06	2.42915066337446e-05	1.10608843897353e-05	2.10012731258757e-05	1.67639736901037e-05	7.76998149376595e-06	7.21681681170594e-06	0.999729335308075	2.40378321905155e-05	6.15584031038452e-06	8.33340982353548e-06	2.5319943233626e-05	9.81391804089071e-06	4.70174454676453e-05	0.000139128242153674
tr|A0A4Y9J625|A0A4Y9J625_9LACT	0.9999913	6.51917116556433e-06	3.28359669765632e-06	3.45466105500236e-06	5.15242072651745e-06	3.76776756638719e-06	3.60083981831849e-06	2.07427947316319e-05	6.37422590443748e-06	6.838568879175e-06	5.74673686060123e-06	9.56705389398849e-06	4.93280958835385e-06	0.999994993209839	1.33897547129891e-05	8.63634795678081e-06	5.1020479077124e-06	6.25731399850338e-06	4.29340116170351e-06	9.43574195844121e-06	6.69686851324514e-05
tr|A0A429F433|A0A429F433_9PSEU	0.76618165	0.000176326677319594	6.18680423940532e-05	0.00199486361816525	0.000766565615776926	1.26401600937243e-05	6.81508026900701e-05	0.0017136778915301	0.000687993771862239	0.00702656805515289	0.0060475105419755	2.82163655356271e-05	7.27824663044885e-05	0.00222437619231641	0.00102864450309426	6.46041589789093e-05	8.47087139845826e-05	0.000890836352482438	1.45980320667149e-05	0.0598697327077389	0.0968005806207657
tr|A0A2N5I8G4|A0A2N5I8G4_9BACI	0.99998176	6.10334109296673e-06	4.55177496405668e-06	7.28481654732605e-06	3.67342522622494e-06	5.72784938412951e-06	5.69708572584204e-06	1.70822077052435e-05	7.25546169633162e-06	1.47536638905876e-05	6.27781537332339e-06	6.33526360616088e-06	5.07168897456722e-06	0.9999920129776	9.54014103626832e-06	8.33418835100019e-06	5.96543304709485e-06	4.14688702221611e-06	5.02159764437238e-06	1.37280530907447e-05	4.57616370113101e-05
tr|A0A544TTJ2|A0A544TTJ2_9BACI	0.9301006	0.000185430370038375	4.00172975787427e-05	0.000145111509482376	0.98226660490036	6.05815766903106e-05	0.000162697455380112	0.0103076966479421	0.000563300447538495	0.000186770979780704	0.000314624165184796	2.82580513157882e-05	2.48355063376948e-05	0.000109465669083875	0.000170786443050019	1.8030983483186e-05	0.000114431422844063	0.000112923298729584	3.85194944101386e-05	0.000973318936303258	0.00247918046079576
tr|A0A5P9YSC2|A0A5P9YSC2_9ACTN	0.39182815	0	0	0	0	0	0	0	0	0	0	0	0	0	0	0	0	0	0	0	0
tr|A0A5P9YMA5|A0A5P9YMA5_9ACTN	0.28518775	0	0	0	0	0	0	0	0	0	0	0	0	0	0	0	0	0	0	0	0
tr|A0A1J5JGB4|A0A1J5JGB4_MOOTH	0.9910651	7.68564314057585e-06	1.01540263131028e-05	1.83466545422561e-05	1.53569490066729e-05	8.67603102960857e-06	1.51701797221904e-05	2.90510106424335e-05	1.03532966022613e-05	1.96343917195918e-05	2.77752678812249e-05	2.75926267931936e-05	7.72257044445723e-06	0.999820291996002	4.16819530073553e-05	8.39614222059026e-06	1.11413319245912e-05	3.9595066482434e-05	8.60465661389753e-06	5.08785742567852e-05	0.000180667862878181
tr|A0A261FJV6|A0A261FJV6_9BIFI	0.9322811	4.72382889711298e-05	1.9221026377636e-05	0.000102870260889176	9.16809003683738e-05	2.12739469134249e-05	5.87723479839042e-05	0.000239451590459794	3.45746557286475e-05	0.00084449106361717	9.71370827755891e-05	1.46972388392896e-05	1.42798926390242e-05	4.39181385445409e-05	0.00024454714730382	9.29503858060343e-06	2.61223958659684e-05	0.000145168378367089	2.6687104764278e-05	0.995965003967285	0.00320931454189122
tr|A0A4S2UJ38|A0A4S2UJ38_9ACTN	0.14093591	0	0	0	0	0	0	0	0	0	0	0	0	0	0	0	0	0	0	0	0
tr|A0A1H8VJR9|A0A1H8VJR9_9ACTN	0.3546809	0	0	0	0	0	0	0	0	0	0	0	0	0	0	0	0	0	0	0	0
tr|A0A1B1U4G1|A0A1B1U4G1_9HELI	0.00828682	0	0	0	0	0	0	0	0	0	0	0	0	0	0	0	0	0	0	0	0
tr|A0A255GE08|A0A255GE08_9ACTN	0.7142935	3.69866356777493e-05	0.000335233460646123	0.000171439896803349	0.000205250209546648	0.000133973051561043	0.00138459680601954	0.0128062795847654	0.00105023477226496	0.00795784220099449	0.00668284436687827	4.01128563680686e-05	6.52677263133228e-05	0.00193797622341663	0.000221157490159385	2.7414716896601e-05	7.33818087610416e-05	0.000581628351937979	1.47131695484859e-05	0.865496635437012	0.0131018478423357
tr|G4D1F5|G4D1F5_9FIRM	0.99994934	9.42351198318647e-06	3.92690617445624e-06	8.9136119640898e-06	8.80602874531178e-06	6.3371976466442e-06	6.05693048782996e-06	1.84090131369885e-05	3.67524698958732e-05	1.66613481269451e-05	1.41726322908653e-05	7.26597227185266e-06	5.18445904162945e-06	0.999984860420227	2.05230680876411e-05	5.7530046433385e-06	1.24505822896026e-05	9.9940207292093e-06	5.580589913734e-06	1.4777291653445e-05	7.95633022789843e-05
tr|A0A412YQ16|A0A412YQ16_9BACE	0.97964853	8.1602347563603e-06	6.86293151375139e-06	1.82684198080096e-05	3.32834752043709e-05	5.53784320800332e-06	6.8571416704799e-06	1.0935003956547e-05	2.30654040933587e-05	1.29282170746592e-05	1.71523679455277e-05	1.30891430671909e-05	4.81516553918482e-06	0.999944448471069	2.30204241233878e-05	2.07589237106731e-05	9.5176583272405e-06	1.62408668984426e-05	6.65027300783549e-06	4.53309003205504e-05	0.000105717699625529
tr|A0A1H5CAT5|A0A1H5CAT5_9ACTN	0.903939	5.79059342271648e-05	0.000454314635135233	0.00220439350232482	0.0136979734525084	0.00217325938865542	0.00243785372003913	0.0230184309184551	0.000405263068387285	0.000221382404561155	0.00254992255941033	2.14394276554231e-05	4.64734657725785e-05	0.000744881690479815	0.00539356423541903	9.03459022083553e-06	0.00122159719467163	0.00027810360188596	0.000393879250623286	0.980389058589935	0.00542239751666784
tr|A0A069K1W9|A0A069K1W9_9ACTN	0.14971742	0	0	0	0	0	0	0	0	0	0	0	0	0	0	0	0	0	0	0	0
tr|A0A1Q4E5K3|A0A1Q4E5K3_9PSEU	0.24568473	0	0	0	0	0	0	0	0	0	0	0	0	0	0	0	0	0	0	0	0
tr|A0A1H3ZPG0|A0A1H3ZPG0_9BACI	0.99992335	6.60451405565254e-06	4.66392702946905e-06	1.50023261085153e-05	1.55927573359804e-05	7.71117811382283e-06	1.1581424587348e-05	3.80311939807143e-05	7.01421377016231e-05	1.8249318600283e-05	1.90387745533371e-05	1.09237580545596e-05	2.26049505727133e-05	2.05923697649268e-05	5.74038531340193e-05	1.09002603494446e-05	1.21570192277431e-05	1.36018288685591e-05	7.47487229091348e-06	2.36569103435613e-05	0.999840617179871
tr|A0A0D8HLH0|A0A0D8HLH0_9ACTN	0.39749345	0	0	0	0	0	0	0	0	0	0	0	0	0	0	0	0	0	0	0	0
tr|A0A094J2Y1|A0A094J2Y1_9BACT	0.9992974	5.89378669246798e-06	5.09833671458182e-06	1.27929997688625e-05	5.42354500794318e-05	4.36772961620591e-06	8.61847820488038e-06	1.46077536555822e-05	1.5787047232152e-05	4.51365758635802e-06	2.11502483580261e-05	9.37916775001213e-06	5.04776517118444e-06	0.999978065490723	1.58994589583017e-05	1.49765246533207e-05	8.89615239429986e-06	1.16920773507445e-05	4.60481896880083e-06	2.93396733468398e-05	0.000119178606837522
tr|A0A6B0PUA9|A0A6B0PUA9_9BACL	0.7700508	0.000130975211504847	0.000349919457221404	0.000124125785077922	0.982937037944794	3.39396865456365e-05	0.000122043951705564	0.00105953798629344	0.000397113355575129	0.00013066410610918	0.000213680250453763	3.07403388433158e-05	1.46426355058793e-05	0.00022421104949899	9.84166617854498e-05	1.93617834156612e-05	7.03227051417343e-05	0.000131852633785456	3.32917625200935e-05	0.00145478313788772	0.00252144713886082
tr|A0A5P9YLU2|A0A5P9YLU2_9ACTN	0.29074362	0	0	0	0	0	0	0	0	0	0	0	0	0	0	0	0	0	0	0	0
tr|A0A0C5FTJ5|A0A0C5FTJ5_9ACTN	0.9989502	8.52311677590478e-06	1.01042787719052e-05	1.68037004186772e-05	2.06344393518521e-05	5.98931228523725e-06	1.22826559163514e-05	2.93621760647511e-05	1.30855605675606e-05	1.66769114002818e-05	1.29374902826385e-05	6.59669558444875e-06	5.2487093853415e-06	0.999924302101135	2.24297891691094e-05	7.8648554335814e-06	1.09836355477455e-05	2.99433631880675e-05	8.38232517708093e-06	8.97030331543647e-05	0.000255649589234963
tr|A0A511X1U8|A0A511X1U8_9BACI	0.98117733	8.04853152658325e-06	6.52394783173804e-06	0.988944292068481	0.000131659646285698	2.73207369900774e-05	4.30604668508749e-05	0.000390592525945976	0.000120432632684242	0.000553706951905042	0.000453191547421739	0.000139099196530879	2.0641899027396e-05	5.24377137480769e-05	5.99759987380821e-05	1.62472479132703e-05	0.000115638475108426	0.000508074648678303	2.85648930002935e-05	0.000282897730357945	0.00236559729091823
tr|A0A261GJQ8|A0A261GJQ8_9GAMM	0.98124576	0.000208242156077176	3.94055896322243e-05	8.34667443996295e-05	0.991129398345947	5.68576288060285e-05	0.000188521866220981	0.00398140959441662	0.000176119327079505	0.000329927424900234	0.000147934362757951	1.15034144982928e-05	9.0106696006842e-06	0.000267468538368121	0.00036197857116349	2.14007795875659e-05	0.00012982812768314	0.000178114481968805	0.000119865282613318	0.00104635080788285	0.00253930850885808
tr|A0A0B0ICE6|A0A0B0ICE6_9BACI	0.99792576	1.07760442915605e-05	5.44499334864668e-06	1.04668388303253e-05	5.74100886296947e-05	6.98703979651327e-06	7.12549808667973e-06	2.40064691752195e-05	1.40709671541117e-05	1.12558072942193e-05	1.01703562904731e-05	6.79016056892578e-06	4.81287952425191e-06	0.999968647956848	1.81665964191779e-05	1.10120063254726e-05	9.43946815823438e-06	2.29722427320667e-05	6.16905754213803e-06	1.79838625626871e-05	0.000123694393550977
tr|M3RN91|M3RN91_HELPX	0.010541523	0	0	0	0	0	0	0	0	0	0	0	0	0	0	0	0	0	0	0	0
tr|A0A7G5IFV6|A0A7G5IFV6_9SPHN	0.99998856	4.62901834907825e-06	5.65711889066733e-06	4.49272147307056e-06	5.14079829372349e-06	4.69153155790991e-06	3.58537181455176e-06	1.11872523120837e-05	7.13380677552777e-06	1.45322619573562e-05	6.89203307047137e-06	8.95078574103536e-06	4.79311938761384e-06	0.999992489814758	6.28477619102341e-06	5.82482243771665e-06	5.45628336112713e-06	6.75852334097726e-06	6.977231350902e-06	1.7200771253556e-05	4.77881694678217e-05
tr|A0A522DFJ4|A0A522DFJ4_9MICO	0.015838038	0	0	0	0	0	0	0	0	0	0	0	0	0	0	0	0	0	0	0	0
tr|A0A5P9YSQ4|A0A5P9YSQ4_9ACTN	0.71618193	0.000132222412503324	0.000121553472126834	0.000239163186051883	0.000842551584355533	0.000131962427985854	0.000375614385120571	0.00501741096377373	0.00139182317070663	0.00167892314493656	0.0026141800917685	3.0010140108061e-05	7.06013524904847e-05	0.0149178933352232	0.000122322526294738	1.95744905795436e-05	0.000103166632470675	0.000754978507757187	2.07629018404987e-05	0.284994333982468	0.00992674194276333
tr|C7XBF7|C7XBF7_9BACT	0.98347765	9.25030235521263e-06	5.80677487960202e-06	1.4240128621168e-05	3.65247287845705e-05	5.30219358552131e-06	6.85088616592111e-06	1.05907329270849e-05	2.78014758805512e-05	4.58066933788359e-05	2.17965098272543e-05	1.02306785265682e-05	5.71803593629738e-06	0.99996542930603	1.31260685520829e-05	2.46660329139559e-05	9.31091017264407e-06	1.6629997844575e-05	5.84327153774211e-06	2.19194116652943e-05	0.000110845889139455
tr|A0A2U8WEG0|A0A2U8WEG0_9RHIZ	0.9998846	2.77079539046099e-06	1.81013310793787e-05	1.90912287507672e-05	0.999940991401672	5.94460243519279e-06	8.96297569852322e-06	0.00023618085833732	8.75779642228736e-06	1.2767149200954e-05	3.82801681553246e-06	7.14066072760033e-06	9.70582004811149e-06	6.79768299960415e-06	1.16514711407945e-05	6.1362870837911e-06	5.5116938710853e-06	8.62471006257692e-06	9.68147924140794e-06	8.19902743387502e-06	7.70626575103961e-05
tr|A0A3D9NY76|A0A3D9NY76_9ACTN	0.10680954	0	0	0	0	0	0	0	0	0	0	0	0	0	0	0	0	0	0	0	0
tr|A0A5R2BV49|A0A5R2BV49_9LEPT	0.4716029	0	0	0	0	0	0	0	0	0	0	0	0	0	0	0	0	0	0	0	0
tr|A0A1C9WVR4|A0A1C9WVR4_9MICC	0.01521249	0	0	0	0	0	0	0	0	0	0	0	0	0	0	0	0	0	0	0	0
tr|A0A288Q6N6|A0A288Q6N6_9LACO	0.97424465	1.37447041197447e-05	5.22385062140529e-06	0.038478784263134	0.000150050444062799	1.52858501678566e-05	3.44153413607273e-05	0.000744208344258368	0.000384834478609264	0.000133378285681829	0.000156506925122812	0.000674785755109042	2.79461055470165e-05	0.270053535699844	0.000168309605214745	1.39663006848423e-05	7.60928960517049e-05	0.000118176190881059	8.02254544396419e-06	0.000802958500571549	0.00496168481186032
tr|A0A177KWY9|A0A177KWY9_9BACI	0.99903774	2.86349040834466e-05	4.82555924463668e-06	0.000154933164594695	9.13228868739679e-05	2.11379865504568e-05	4.80735252494924e-05	0.000225464696995914	3.34100113832392e-05	0.485980570316315	0.607643008232117	1.16254323074827e-05	2.65813905571122e-05	4.48344289907254e-05	0.000693710520863533	0.0855489075183868	7.61480696382932e-05	0.797569870948792	6.25489701633342e-06	0.000259415101027116	0.00331785506568849
tr|B6WRC1|B6WRC1_9DELT	0.9999927	7.53487074689474e-06	4.2242431845807e-06	5.03633555126726e-06	5.61019987799227e-06	5.40251221536892e-06	5.61463184567401e-06	1.20461136248196e-05	7.02571378496941e-06	6.75489627610659e-06	4.85120062876376e-06	6.79792901792098e-06	4.27996747021098e-06	0.999991774559021	9.2072996267234e-06	7.47383910493227e-06	5.12134693053667e-06	6.61428430248634e-06	5.13194663653849e-06	8.98844973562518e-06	2.93741086352384e-05
tr|A0A5C1JMC7|A0A5C1JMC7_STRSL	0.86442333	1.48876224557171e-05	7.3407638410572e-05	0.0101237241178751	0.000398407108150423	1.30288290165481e-05	0.000248909811489284	0.00154619722161442	0.000211271675652824	0.000181972296559252	0.000572967459447682	2.52479694609065e-05	8.97050904313801e-06	0.99571168422699	0.000186179953743704	1.28654410218587e-05	1.60158924700227e-05	0.000132437678985298	1.18764482976985e-05	0.00254183867946267	0.00148144108243287
tr|A0A5E9IPF9|A0A5E9IPF9_BACTU	0.99550253	2.05100368475541e-05	5.98986116528977e-06	1.96867586055305e-05	1.2918824722874e-05	5.15032297698781e-06	1.07860378193436e-05	1.40317442856031e-05	1.6337613487849e-05	2.9682452804991e-05	3.36487028107513e-05	1.1028000699298e-05	5.55365659238305e-06	0.999344527721405	1.85405351658119e-05	9.44216026255162e-06	8.90651699592127e-06	3.31621922669001e-05	6.11265568295494e-06	0.000128839557874016	0.00162122736219317
tr|A0A5B8N625|A0A5B8N625_9BURK	0.9999883	7.27894894225756e-06	3.85863677365705e-06	4.43213866674341e-06	4.76339027954964e-06	4.02265322918538e-06	2.24446762331354e-06	9.81553694145987e-06	7.10490394340013e-06	5.58977808395866e-06	7.23164976079715e-06	6.79792901792098e-06	5.19119248565403e-06	0.999996066093445	8.86013458512025e-06	5.91517300563282e-06	4.46312333224341e-06	7.35968114895513e-06	5.68496670894092e-06	1.42564740599482e-05	3.05444373225328e-05
tr|A0A4Q8ANU8|A0A4Q8ANU8_9MICO	0.5255561	0.000130066415295005	0.00959213264286518	0.00190915528219193	0.263830542564392	0.0119003001600504	0.00490165967494249	0.0398797355592251	0.000558289175387472	0.000126320068375207	0.00120931665878743	1.97910630959086e-05	7.97837055870332e-05	0.000465248565888032	0.00479162996634841	8.66923255671281e-06	0.000230473757255822	0.00021105443011038	0.00246792077086866	0.293407559394836	0.0221278984099627
tr|A0A2W5A4B5|A0A2W5A4B5_9SPHN	0.8973979	0.000322271778713912	9.77984673227184e-05	0.000291009142529219	0.989040017127991	9.76512237684801e-05	0.000877369137015194	0.00243551610037684	0.000427152117481455	0.000953450391534716	0.000289507617708296	8.1940952441073e-06	2.37832009588601e-05	0.000841667293570936	0.000330698647303507	8.94971071829787e-06	0.000242333800997585	0.000455339526524767	0.000148165447171777	0.00472519034519792	0.010044276714325
tr|A0A5P9Z282|A0A5P9Z282_9ACTN	0.4629355	0	0	0	0	0	0	0	0	0	0	0	0	0	0	0	0	0	0	0	0
tr|Q835J3|Q835J3_ENTFA	0.98835075	1.43349743666477e-05	4.30534100814839e-06	0.0107349958270788	0.000221123962546699	1.1005979104084e-05	4.5268392568687e-05	0.000771102902945131	0.00131153233814985	0.00053177063819021	0.000541788700502366	0.000122067925985903	2.209859303548e-05	0.711164593696594	0.00018660347268451	2.05487613129662e-05	1.92193929251516e-05	0.000220947797060944	8.55180860526161e-06	0.000244307797402143	0.00301657523959875
tr|A0A1Q6M6H4|A0A1Q6M6H4_9CLOT	0.79246783	1.51736376210465e-05	2.73526457021944e-05	0.000325483910273761	0.97284072637558	2.00237391254632e-05	0.000150288848089986	0.00367677910253406	0.000448950653662905	0.00131306715775281	0.00404492020606995	9.52525897446321e-06	1.94292588275857e-05	0.000449238577857614	6.82408062857576e-05	6.56964693916962e-05	0.000224308765609749	0.000489384110551327	0.000108337400888558	0.000445835496066138	0.00537779135629535
tr|A0A1Q4D4U0|A0A1Q4D4U0_9PSEU	0.1990884	0	0	0	0	0	0	0	0	0	0	0	0	0	0	0	0	0	0	0	0
tr|A0A1H5WCJ1|A0A1H5WCJ1_9BACL	0.9999896	5.95428218730376e-06	4.57443411505665e-06	4.10180427934392e-06	4.20021706304397e-06	3.83454289476504e-06	3.30930947711749e-06	1.16627879833686e-05	1.07261739685782e-05	8.23916707304306e-06	4.58001704828348e-06	5.76482898395625e-06	6.08663003731635e-06	0.999993205070496	6.93613174007623e-06	5.32436706635053e-06	4.62656453237287e-06	5.54210691916524e-06	4.26453425461659e-06	7.79011134000029e-06	3.32895069732331e-05
tr|A0A3M6R6M5|A0A3M6R6M5_9BURK	0.9996582	1.04122509583249e-05	1.39177573146299e-05	1.3950153515907e-05	1.9457220332697e-05	5.41228973816033e-06	4.5021015466773e-06	2.49773056566482e-05	5.63767662242753e-06	3.53583745891228e-05	4.36532391177025e-05	1.01202094811015e-05	4.45451223640703e-06	0.999978423118591	1.97994249901967e-05	4.95141739520477e-06	8.78660830494482e-06	3.63293984264601e-05	9.17870966077317e-06	5.3195319196675e-05	0.000139682146254927
tr|A0A347A9F7|A0A347A9F7_AERHY	0.78333664	3.82965445169248e-05	1.69029790413333e-05	0.000241651068790816	0.000730344676412642	3.09909191855695e-05	2.12572576856473e-05	0.00418890779837966	0.918426096439362	0.000180225164513104	0.00105470756534487	1.0487141480553e-05	1.77685524249682e-05	0.000841517350636423	0.000105578459624667	2.32777620112756e-05	1.67222679010592e-05	0.000165077726705931	1.63160966621945e-05	0.000576759339310229	0.000885300687514246
tr|A0A5J5J959|A0A5J5J959_9MICO	0.028603898	0	0	0	0	0	0	0	0	0	0	0	0	0	0	0	0	0	0	0	0
tr|A0A0D8HL82|A0A0D8HL82_9ACTN	0.8936749	6.96097413310781e-05	0.000422676646849141	0.00151926453690976	0.00364535278640687	0.00215028203092515	0.00523625314235687	0.00822899676859379	6.32077935733832e-05	0.000195933651411906	0.000957707583438605	5.02963048347738e-05	4.91434293508064e-05	0.00111024570651352	0.00258631096221507	2.40950048464583e-05	0.000268332369159907	0.000415887858252972	0.00279306527227163	0.847229063510895	0.031778872013092
tr|A0A200HIE5|A0A200HIE5_9ACTN	0.1967014	0	0	0	0	0	0	0	0	0	0	0	0	0	0	0	0	0	0	0	0
tr|A0A5P9Z3G9|A0A5P9Z3G9_9ACTN	0.6164801	0.000159056071424857	0.00606785202398896	0.0182265378534794	0.0226631890982389	0.00509887468069792	0.0040415907278657	0.00747636612504721	4.36854315921664e-05	0.000213987281313166	0.00155642640311271	1.24819680422661e-05	7.89673722465523e-05	0.000584470515605062	0.00709590082988143	8.07429296401097e-06	0.00216519949026406	0.00035590908373706	0.000967889267485589	0.93871283531189	0.00702587002888322
tr|A0A2M8ZTF0|A0A2M8ZTF0_9BRAD	0.99998474	4.64854474557796e-06	4.8588121899229e-06	4.18352692577173e-06	6.14599684922723e-06	5.31467276232434e-06	2.6776551749208e-06	1.01052028185222e-05	7.05073625795194e-06	1.35749387482065e-05	4.73112413601484e-06	1.19338164950022e-05	4.73984027848928e-06	0.999990224838257	9.88909687293926e-06	5.61628667128389e-06	6.91454124535085e-06	5.92608739680145e-06	5.87303202337353e-06	6.9278285081964e-06	3.18953098030761e-05
tr|A0A1F1PXD0|A0A1F1PXD0_9PSED	0.99948514	1.11110175566864e-05	1.29586687762639e-05	0.999846339225769	6.0689817473758e-05	3.13873606501147e-05	1.90375594684156e-05	0.000109680913737975	3.99225791625213e-05	0.000105698432889767	5.55113147129305e-05	1.98665693460498e-05	3.06465553876478e-05	3.03906472254312e-05	5.1758859626716e-05	3.26913541357499e-05	1.6076583051472e-05	3.0436618544627e-05	3.39186226483434e-05	3.90866807720158e-05	0.000232354504987597
tr|A0A6C1FEQ7|A0A6C1FEQ7_BUCUN	0.99883157	2.02530827664305e-05	1.19770284072729e-05	6.34162915957859e-06	2.21177797357086e-05	5.07380309500149e-06	8.89195325726178e-06	2.27544896915788e-05	2.49690401687985e-05	2.40750887314789e-05	1.38895547934226e-05	3.93639020330738e-05	8.78025093697943e-06	0.999954462051392	1.61212756211171e-05	8.35370792628964e-06	1.21045668493025e-05	2.26946976908948e-05	5.92039305047365e-06	4.82910836581141e-05	0.000106341016362421
tr|A0A0X8G7R9|A0A0X8G7R9_9FLAO	0.99997747	1.04873415693874e-05	6.04234583079233e-06	3.6458084196056e-06	8.03749298938783e-06	4.88762680106447e-06	4.95436006531236e-06	1.27838529806468e-05	1.91714334505377e-05	7.25787685951218e-06	6.51986783850589e-06	7.26597227185266e-06	4.93916968480335e-06	0.999994158744812	1.66295540111605e-05	6.21687286184169e-06	9.34579202294117e-06	8.05496620159829e-06	4.88454634250957e-06	2.57153315033065e-05	5.4183132306207e-05
tr|A0A6G8CEB5|A0A6G8CEB5_9BACT	0.999959	4.19117031924543e-06	5.54986036149785e-06	2.0334598957561e-05	0.999975442886353	5.46531373402104e-06	8.40395296108909e-06	2.72427114396123e-05	1.35627888084855e-05	1.43988627314684e-05	8.58413295645732e-06	8.63100467540789e-06	5.57415933144512e-06	1.20659115054877e-05	1.87686728168046e-05	6.06100456934655e-06	5.78822528041201e-06	1.0146794920729e-05	5.51538005311158e-06	3.30349575961009e-05	2.8423048206605e-05
tr|A0A1V5BZY1|A0A1V5BZY1_9FIRM	0.835428	2.966199281218e-05	1.6825173588586e-05	0.000100727251265198	0.998062551021576	5.36002444277983e-05	0.000120930337288883	0.00139377429150045	0.000632960407529026	0.000390945293474942	0.00098458887077868	1.89635757124051e-05	1.14681106424541e-05	0.000432376284152269	0.000115634400572162	3.34198557538912e-05	4.7792953409953e-05	0.000409615313401446	9.89856125670485e-05	0.0010389294475317	0.00431932602077723
tr|A0A3R6M581|A0A3R6M581_9FIRM	0.9999901	6.32693172519794e-06	3.30788338942511e-06	3.33531534124631e-06	4.49796061730012e-06	3.95557708543492e-06	4.07958350479021e-06	1.68436017702334e-05	5.46298952031066e-06	6.12062331128982e-06	4.79944037579116e-06	7.59051272325451e-06	5.54423695575679e-06	0.999995827674866	8.74366833159002e-06	5.51740549781243e-06	4.5979295464349e-06	3.4174881875515e-06	4.61261197415297e-06	6.66215646560886e-06	7.53044150769711e-05
tr|A0A7I7QRH1|A0A7I7QRH1_9MYCO	0.5387441	4.12629706261214e-05	0.000443370809080079	0.000551974633708596	0.00354429474100471	5.07805634697434e-05	0.00049202871741727	0.00131691142451018	0.000530383898876607	0.00223464099690318	0.00218699942342937	1.0729407222243e-05	3.64918632840272e-05	0.00154145341366529	0.000344624451827258	5.46451119589619e-05	0.00104215217288584	0.000609132519457489	2.59498065133812e-05	0.0419732220470905	0.0866151303052902
tr|A0A2S0KRQ7|A0A2S0KRQ7_9BACT	0.99991167	1.1270135473751e-05	1.39418289109017e-05	1.2625101589947e-05	1.70694238477154e-05	5.87562090004212e-06	7.00891632732237e-06	1.31482947836048e-05	8.27520943857962e-06	1.42021281135385e-05	2.32771180890268e-05	6.79016056892578e-06	5.50756931261276e-06	0.999976873397827	2.42689984588651e-05	2.05776086659171e-05	1.23906102089677e-05	1.68805236171465e-05	1.07883834061795e-05	3.19748251058627e-05	5.6897599279182e-05
tr|A0A4S2U762|A0A4S2U762_9ACTN	0.362649	0	0	0	0	0	0	0	0	0	0	0	0	0	0	0	0	0	0	0	0
tr|A0A2W5B5T9|A0A2W5B5T9_9SPHN	0.7150747	0.000168662241776474	0.000160587762366049	0.000580535852350295	0.978145360946655	0.000107106003270019	0.000535209896042943	0.0060306522063911	0.000562005094252527	0.00102757930289954	0.000389958353480324	1.04563032436999e-05	2.74114499916323e-05	0.000837368366774172	0.000811107747722417	1.12586403702153e-05	0.000188626887393184	0.000287502160063013	0.00067827122984454	0.0119500076398253	0.00997074041515589
tr|A0A426U383|A0A426U383_9ACTN	0.9606092	6.52743256068788e-05	0.00189615471754223	0.000874428485985845	0.0148638803511858	0.000319074286380783	0.00274279853329062	0.0808712169528008	8.21592620923184e-05	0.000223903218284249	0.00310833007097244	1.94584827113431e-05	9.77985619101673e-05	0.000944945379160345	0.00515884021297097	1.11592717075837e-05	0.00167518062517047	0.000848527764901519	0.000338883459335193	0.985120475292206	0.0313321799039841
tr|A0A2T3VU73|A0A2T3VU73_9GAMM	0.82077676	4.06305189244449e-05	1.76790872501442e-05	0.00551647879183292	0.00367745175026357	5.73412617086433e-05	3.2670814107405e-05	0.00345437205396593	0.905968725681305	0.000260271801380441	0.000813287566415966	1.81832019734429e-05	3.31544142682105e-05	0.000365605868864805	0.000151664382428862	2.40243807638763e-05	2.09584795811679e-05	0.000174754983163439	1.6017480447772e-05	0.000990462605841458	0.0016306962352246
tr|A0A1A2PR59|A0A1A2PR59_9MYCO	0.16550136	0	0	0	0	0	0	0	0	0	0	0	0	0	0	0	0	0	0	0	0
tr|A0A522DH43|A0A522DH43_9MICO	0.009693753	0	0	0	0	0	0	0	0	0	0	0	0	0	0	0	0	0	0	0	0
tr|A0A4R8WL69|A0A4R8WL69_9MICO	0.383243	0	0	0	0	0	0	0	0	0	0	0	0	0	0	0	0	0	0	0	0
tr|A0A022LYS6|A0A022LYS6_9MICO	0.999889	8.83308621268952e-06	1.03760803540354e-05	1.01233754321584e-05	9.27463770494796e-06	7.88573470345e-06	4.55839972346439e-06	1.7435220797779e-05	1.04823520814534e-05	4.92567887704354e-05	2.04908192245057e-05	5.76482898395625e-06	5.91782509218319e-06	0.99996292591095	2.40506506088423e-05	5.18540355187724e-06	6.87662441123393e-06	3.9157643186627e-05	7.53213998905267e-06	3.24081374856178e-05	7.84720105002634e-05
tr|A0A4V5UVC3|A0A4V5UVC3_9BACT	0.9999858	1.10729470179649e-05	3.48058074450819e-06	4.72051942779217e-06	4.52504855275038e-06	4.51663709100103e-06	4.63082369606127e-06	1.32840741571272e-05	1.4163566447678e-05	2.42971127590863e-05	9.75210878095822e-06	8.95078574103536e-06	9.28873851080425e-06	0.999955654144287	1.08964768514852e-05	1.11277613541461e-05	1.41714554047212e-05	2.50713055720553e-05	3.98101246901206e-06	8.64597404870437e-06	5.79960142204072e-05
tr|A0A6I0CV80|A0A6I0CV80_OCHAN	0.9949379	1.91694944078336e-05	1.92028510355158e-05	0.999732911586761	0.000236697771470062	4.0627688576933e-05	2.45363189605996e-05	0.000408370397053659	3.29278336721472e-05	0.00011914213973796	0.00026178517146036	2.47218686126871e-05	2.89047093247063e-05	0.00017286537331529	6.73686299705878e-05	1.10732216853648e-05	2.36257510550786e-05	0.000159376111696474	6.75689307172433e-06	9.74574577412568e-05	0.000546589202713221
tr|A0A5J5JT22|A0A5J5JT22_9ACTN	0.50788915	0.000277338898740709	0.00454466184601188	0.000724824727512896	0.0409114696085453	0.00147089955862612	0.00393109396100044	0.00450214184820652	4.79443260701373e-05	0.000180173621629365	0.00629494711756706	1.12927500595106e-05	1.51997646753443e-05	0.00108862027991563	0.00123041099868715	1.28747815324459e-05	0.000483171344967559	0.000307346344925463	0.000398718490032479	0.971208095550537	0.020455427467823
tr|A0A495EGM8|A0A495EGM8_9FLAO	0.9939658	6.86266957927728e-06	7.61014098316082e-06	1.56376117956825e-05	3.04612131003523e-05	6.00437624598271e-06	7.62134777687606e-06	1.18515108624706e-05	2.76307291642297e-05	3.16884179483168e-05	3.68504879588727e-05	1.02306785265682e-05	5.62909144719015e-06	0.999979972839355	1.4974340047047e-05	1.09674847408314e-05	8.61250464367913e-06	2.44416623900179e-05	5.90659919907921e-06	1.76986723090522e-05	0.000124683327157982
tr|A0A6I0DXB8|A0A6I0DXB8_OCHAN	0.99962544	1.43794877658365e-05	1.80158767761895e-05	0.998597681522369	7.72997882449999e-05	4.59485345345456e-05	3.32856652676128e-05	0.00032532075420022	2.49713757511927e-05	0.000109476743091363	0.000406530481996015	3.72585527657066e-05	3.20646286127158e-05	0.000111509230919182	0.000128090614452958	7.64023934607394e-06	2.25258881982882e-05	0.000162075171829201	8.36675098980777e-06	6.40498037682846e-05	0.000714855908881873
tr|A0A5J5J586|A0A5J5J586_9MICO	0.039296914	0	0	0	0	0	0	0	0	0	0	0	0	0	0	0	0	0	0	0	0
tr|A0A366DF38|A0A366DF38_9NOCA	0.2461639	0	0	0	0	0	0	0	0	0	0	0	0	0	0	0	0	0	0	0	0
tr|A0A285CLT7|A0A285CLT7_9BACI	0.9974275	1.36020880745491e-05	5.50641880181502e-06	1.12965735752368e-05	1.64976881933399e-05	5.28951659362065e-06	9.20790535019478e-06	1.31939023049199e-05	1.33517687572748e-05	2.84807065327186e-05	1.9599801817094e-05	6.79016056892578e-06	4.64413187728496e-06	0.992094099521637	1.79114103957545e-05	8.47251521918224e-06	1.10569717435283e-05	1.7227333955816e-05	7.31295176592539e-06	6.495212437585e-05	0.000318141770549119
tr|A0A5J5KB59|A0A5J5KB59_9ACTN	0.70187914	8.39956410345621e-05	0.000402558129280806	0.000262054614722729	0.00131398544181138	3.43579849868547e-05	0.000562201428692788	0.00296652014367282	0.000201703005586751	0.00359754730015993	0.0045400089584291	3.0010140108061e-05	4.75966917292681e-05	0.000403235259000212	0.000267712195636705	2.70940181508195e-05	0.000264269590843469	0.00049053953262046	2.3141285055317e-05	0.613464415073395	0.0164524111896753
tr|A0A0Q8Y194|A0A0Q8Y194_9MICO	0.003340185	0	0	0	0	0	0	0	0	0	0	0	0	0	0	0	0	0	0	0	0
tr|A0A4V3IEM0|A0A4V3IEM0_9MICO	0.77436924	2.22647540795151e-05	5.19423556397669e-05	0.00031614230829291	0.000872066244482994	8.71479205670767e-05	0.000214027299080044	0.00120214268099517	0.00170920859090984	0.00858889985829592	0.00185826956294477	1.26521845231764e-05	6.39631907688454e-05	0.00479549681767821	0.000459733884781599	0.000168386337463744	0.000489226658828557	0.0013089522253722	1.43975721584866e-05	0.017082940787077	0.0562495552003384
tr|A0A0T9UNS3|A0A0T9UNS3_YERAL	0.9999764	1.14643380584312e-05	4.64393224319792e-06	3.61878915100533e-06	0.999983191490173	3.46882370649837e-06	1.23141462609055e-05	3.11946241708938e-05	5.29850831298972e-06	7.22652021067915e-06	7.22010736353695e-06	1.54145836859243e-05	4.1636099012976e-06	5.70276097278111e-06	2.03326017071959e-05	6.08407663094113e-06	5.38078256795416e-06	4.97086739414954e-06	4.79817754239775e-06	1.31569995573955e-05	6.90375818521716e-05
tr|A0A2N3W7D4|A0A2N3W7D4_9ACTN	0.9997459	5.20365347256302e-06	6.18824333287193e-06	1.28215315271518e-05	0.999961137771606	5.59449745196616e-06	8.58486964716576e-06	0.000102844751381781	9.85174574452685e-06	5.99990526097827e-05	8.9067078079097e-05	1.5508419892285e-05	7.33749993742094e-06	7.63242496759631e-06	1.66055597219383e-05	8.26574432721827e-06	4.62710704596248e-06	2.72315137408441e-05	7.27369615560747e-06	9.22068193176528e-06	0.000156435024109669
tr|A0A2N3VWU7|A0A2N3VWU7_9ACTN	0.03361961	0	0	0	0	0	0	0	0	0	0	0	0	0	0	0	0	0	0	0	0
tr|A0A3D9NIJ6|A0A3D9NIJ6_9ACTN	0.39074618	0	0	0	0	0	0	0	0	0	0	0	0	0	0	0	0	0	0	0	0
tr|A0A5J5JXS6|A0A5J5JXS6_9ACTN	0.99941635	4.80166090710554e-06	1.0317399755877e-05	1.80045408342266e-05	0.999892711639404	8.20121658762218e-06	7.31085992811131e-06	4.90788042952772e-05	1.7860784282675e-05	0.000174392451299354	4.4256459659664e-05	8.04232422524365e-06	8.8251208580914e-06	6.90087881594081e-06	1.52385018736823e-05	4.52999256594921e-06	6.94835989634157e-06	1.21835628306144e-05	8.9065342763206e-06	1.03286720332108e-05	7.25468707969412e-05
tr|A0A3T0ZUZ9|A0A3T0ZUZ9_AERHY	0.99963737	7.19348872735281e-06	1.72148193087196e-05	2.71643639280228e-05	0.9999018907547	1.39618659886764e-05	1.76175708475057e-05	0.00112125440500677	3.44496220350266e-05	1.74036249518394e-05	1.91380222531734e-05	6.41474161966471e-06	4.8174388211919e-06	1.18143852887442e-05	5.82788707106374e-05	5.32645481143845e-06	1.14388267320464e-05	1.02014018921182e-05	1.04915225165314e-05	0.000102232086646836	0.000309457158436999
tr|A0A166KFK0|A0A166KFK0_NODSP	0.9997973	4.91401515319012e-05	3.70957495761104e-05	2.74071135208942e-05	0.000470136466901749	8.80913648870774e-06	8.74491161084734e-06	0.000105493025330361	5.22242225997616e-05	3.29201393469702e-05	1.78419213625602e-05	9.19447938940721e-06	1.02231688288157e-05	0.999940514564514	0.000108014937723055	5.28230339114089e-06	2.73858968284912e-05	3.65670057362877e-05	1.03010497696232e-05	0.000443045690190047	0.00122590083628893
tr|A0A6G8CHS7|A0A6G8CHS7_9BACT	0.99998605	2.05187825486064e-05	4.09406675316859e-06	4.83755366076366e-06	5.72772387386067e-06	4.82474069940508e-06	7.04009380569914e-06	1.73714561242377e-05	8.48936269903788e-06	9.54775805439567e-06	1.30467469716677e-05	7.59051272325451e-06	5.6283242884092e-06	0.999994874000549	8.57313807500759e-06	6.26982136964216e-06	7.76953038439387e-06	1.03885568023543e-05	4.82451514471904e-06	1.08277363324305e-05	4.42172240582295e-05
tr|A0A0Q7HWH0|A0A0Q7HWH0_9ACTN	0.11708191	0	0	0	0	0	0	0	0	0	0	0	0	0	0	0	0	0	0	0	0
tr|A0A5C2HT36|A0A5C2HT36_9GAMM	0.9094873	9.28389363252791e-06	1.68289607245242e-05	2.01456914510345e-05	2.71464687102707e-05	7.73226111050462e-06	1.02701615105616e-05	3.83009246434085e-05	1.05395083664916e-05	3.02303378703073e-05	3.46159940818325e-05	1.19628393804305e-05	5.94638277107151e-06	0.999783575534821	2.00881950149778e-05	8.80721290741349e-06	1.11263498183689e-05	5.56956838408951e-05	1.11432873382e-05	5.92006945225876e-05	0.000383021659217775
tr|A0A413USB2|A0A413USB2_9ACTN	0.18246408	0	0	0	0	0	0	0	0	0	0	0	0	0	0	0	0	0	0	0	0
tr|A0A376D6Y1|A0A376D6Y1_9GAMM	0.97105	5.25293507962488e-05	3.26515655615367e-05	0.000107047802885063	0.993867337703705	8.43320012791082e-05	0.000150690641021356	0.0045493496581912	0.000291618227493018	0.00215669930912554	0.000234774022828788	1.19526321213925e-05	1.27777702800813e-05	0.000368973211152479	0.000283356086583808	2.56290786637692e-05	9.02060346561484e-05	0.000355765252606943	7.11290631443262e-05	0.000311665033223107	0.00390822440385818
tr|A0A3E1NPT2|A0A3E1NPT2_9BACT	0.9998872	1.74895612872206e-05	4.5678689275519e-06	3.71097780771379e-06	6.53847928333562e-06	5.0024736992782e-06	7.99091776571004e-06	1.35298460008926e-05	1.53315013449173e-05	7.51464858694817e-06	1.42940752994036e-05	7.47058902561548e-06	5.82871780352434e-06	0.999980330467224	1.06803327071248e-05	8.45912109070923e-06	1.54171120811952e-05	6.70144072500989e-06	5.27221254742472e-06	2.30707955779508e-05	6.18352423771285e-05
tr|A0A1B1U4E8|A0A1B1U4E8_9HELI	0.0037540742	0	0	0	0	0	0	0	0	0	0	0	0	0	0	0	0	0	0	0	0
tr|A0A2S9AZU3|A0A2S9AZU3_9PSED	0.94161826	4.46820122306235e-05	3.49309921148233e-05	0.000332638854160905	0.000722598750144243	3.58761426468845e-05	1.97975004994078e-05	0.00192728498950601	0.835005223751068	5.87970171181951e-05	0.000433476903708652	9.49063996813493e-06	2.16977077798219e-05	0.000912859861273319	0.000104335042124148	2.80190379271517e-05	1.77013207576238e-05	0.000126936356537044	1.7504762581666e-05	0.000590070616453886	0.00251387525349855
tr|A0A1M6VX37|A0A1M6VX37_9ALTE	0.9674897	0.000178909875103272	4.63845608464908e-05	8.00244160927832e-05	0.994390666484833	6.94818736519665e-05	0.000225282696192153	0.00500581273809075	0.000175810113432817	0.000610812625382096	0.000161739386385307	1.61000571097247e-05	1.1502459528856e-05	0.000244822876993567	0.0002477262460161	2.24103550863219e-05	0.000104672253655735	0.00013311744260136	0.000121547920571174	0.000897061545401812	0.00444510765373707
tr|A0A0Q8YFN8|A0A0Q8YFN8_9MICO	0.29577732	0	0	0	0	0	0	0	0	0	0	0	0	0	0	0	0	0	0	0	0
tr|A0A1A2P6X6|A0A1A2P6X6_9MYCO	0.6134904	4.37907947343774e-05	7.02348406775855e-05	0.000373919116100296	0.000853235484100878	4.95338608743623e-05	3.94096132367849e-05	0.0018674157327041	0.000582845881581306	0.00992460455745459	0.00254778540693223	1.45131498356932e-05	2.85866917693056e-05	0.0011097815586254	0.000267153780441731	2.66610568360193e-05	0.00055152055574581	0.00108305830508471	2.15363943425473e-05	0.0102115692570806	0.0616005398333073
tr|A0A5J5J429|A0A5J5J429_9MICO	0.63966864	4.62170864921063e-05	9.09279478946701e-05	0.000403496349463239	0.000962112157139927	2.84616726275999e-05	0.000295893347356468	0.00321893580257893	0.000350944086676463	0.00820916891098022	0.00168044248130172	1.26521845231764e-05	5.38698841410223e-05	0.00332526955753565	0.000683004560414702	2.76675400527893e-05	8.75116747920401e-05	0.0010337820276618	2.72394099738449e-05	0.0372329242527485	0.0178251396864653
tr|A0A1H5GYV7|A0A1H5GYV7_9ACTN	0.9999167	4.11292512580985e-06	1.26240784084075e-05	4.01637262257282e-05	0.99994170665741	8.57028408063343e-06	7.81257949711289e-06	9.87058519967832e-05	1.06736024463316e-05	1.63419936143328e-05	2.01140173885506e-05	8.04232422524365e-06	8.14431223261636e-06	4.45005389337894e-06	1.12960997284972e-05	4.65461334897554e-06	8.33399826660752e-06	1.95660741155734e-05	7.59044087317307e-06	1.98912912310334e-05	4.1372546547791e-05
tr|A0A0B0II02|A0A0B0II02_9BACI	0.991657	7.86421060183784e-06	4.24918880526093e-06	7.60847760830075e-05	0.9971724152565	8.78896389622241e-06	7.04732792655705e-06	4.08389678341337e-05	3.11846561089624e-05	9.85943843261339e-05	8.88746653799899e-05	1.83478277904214e-05	1.04002228908939e-05	1.81693158083363e-05	2.04302141355583e-05	7.34272271074587e-06	1.35844702526811e-05	3.26055160257965e-05	9.71675763139501e-06	8.06957759778015e-05	8.12820289866067e-05
tr|A0A3Q9P110|A0A3Q9P110_BRELN	0.5181216	6.92151006660424e-05	0.00092999346088618	0.000863421417307109	0.00259419647045434	0.000931209069676697	0.000458092777989805	0.00821009371429682	0.000344709376804531	0.00363946589641273	0.00194995896890759	1.16939063445898e-05	3.7726029404439e-05	0.00118728389497846	0.00143199029844254	1.90856226254255e-05	0.00132934609428048	0.000356350268702954	1.96322762349155e-05	0.0418685153126717	0.0276731364428997
tr|A0A3D9NEL5|A0A3D9NEL5_9ACTN	0.8503026	0.00180973880924284	0.00103263044729829	0.00124681135639548	0.0121603487059474	0.00198637647554278	0.00569853745400906	0.011440072208643	0.00123099121265113	0.000262461951933801	0.00138784712180495	6.70519511913881e-05	0.000123877820442431	0.000675493211019784	0.00253325025551021	1.42216977110365e-05	0.000368405017070472	0.000821632449515164	0.000921464408747852	0.890809297561646	0.0358083508908749
tr|A0A1H4UU76|A0A1H4UU76_9ACTN	0.7649399	0.00391270453110337	0.00532103097066283	0.0149277066811919	0.0132781537249684	0.00464340811595321	0.015941571444273	0.00787448603659868	0.000266075250692666	0.000402761797886342	0.00328665180131793	1.52866959979292e-05	5.70372758375015e-05	0.0072681806050241	0.00160008948296309	1.06622283055913e-05	0.000745627039577812	0.00127212889492512	0.0145882051438093	0.340522795915604	0.0253011304885149
tr|A0A1H5FVX1|A0A1H5FVX1_9ACTN	0.032985475	0	0	0	0	0	0	0	0	0	0	0	0	0	0	0	0	0	0	0	0
tr|A0A3D9N826|A0A3D9N826_9ACTN	0.35786435	0	0	0	0	0	0	0	0	0	0	0	0	0	0	0	0	0	0	0	0
tr|A0A5J5JZQ6|A0A5J5JZQ6_9ACTN	0.48911124	0	0	0	0	0	0	0	0	0	0	0	0	0	0	0	0	0	0	0	0
tr|A0A022LNU7|A0A022LNU7_9MICO	0.71645993	0.000209021542104892	0.000431177264545113	0.000184199132490903	0.000765612930990756	3.77783035219181e-05	0.00133266090415418	0.0131226181983948	0.00129858241416514	0.00109082832932472	0.00240051094442606	0.00013859303726349	6.51294540148228e-05	0.00333527545444667	0.000103822028904688	3.10649520542938e-05	0.0001215516240336	0.00122281908988953	2.42739060922759e-05	0.727984368801117	0.00732614146545529
tr|A0A6B0PX27|A0A6B0PX27_9BACL	0.99999046	6.98334224580321e-06	3.61988691111037e-06	4.85198688693345e-06	5.06551123180543e-06	5.16272029926768e-06	4.97140308652888e-06	1.19905016617849e-05	6.5930794335145e-06	1.42371000038111e-05	4.96281018058653e-06	5.76482898395625e-06	4.41918109572725e-06	0.999991893768311	7.75113130657701e-06	5.32436706635053e-06	6.91423201715224e-06	4.62067328044213e-06	4.79798518426833e-06	7.94030256656697e-06	3.54361836798489e-05
tr|A0A1C7CEA5|A0A1C7CEA5_STRSL	0.9999918	6.5695057855919e-06	5.77564787818119e-06	4.05236687583965e-06	4.33414106737473e-06	4.81162169307936e-06	3.32296804117505e-06	2.60163124039536e-05	5.57593011762947e-06	7.91373713582288e-06	8.09024095360655e-06	5.76482898395625e-06	4.89837293571327e-06	0.999994039535522	1.15060920506949e-05	5.32436706635053e-06	3.92720585296047e-06	4.03287822337006e-06	5.48619163964759e-06	9.86647864920087e-06	6.4117819420062e-05
tr|A0A0Q7IIX0|A0A0Q7IIX0_9ACTN	0.5711799	6.8365152401384e-05	0.000297608115943149	0.000201270158868283	0.000387500913348049	3.60015837941319e-05	0.00136297498829663	0.00100667728111148	0.00447507109493017	0.00104072690010071	0.00178408902138472	0.000110049688373692	7.59142421884462e-05	0.010005896911025	0.000285932270344347	2.75907586910762e-05	0.000179530019522645	0.00129654700867832	2.12070008274168e-05	0.56561803817749	0.00549271982163191
tr|A0A177KQE5|A0A177KQE5_9BACI	0.75742394	0.000214694198803045	0.000119904725579545	0.000109838649223093	0.972893178462982	5.28904565726407e-05	0.00013554934412241	0.00609884550794959	0.00036693483707495	8.5536579717882e-05	0.000404402846470475	2.1348718291847e-05	3.61796228389721e-05	0.000188904057722539	0.000117680276161991	1.70063140103593e-05	0.000141122422064655	9.42845290410332e-05	3.65613886970095e-05	0.0020652087405324	0.0364783182740211
tr|A0A2A5XG89|A0A2A5XG89_9BACT	0.9994406	1.54883637151215e-05	6.48055311103235e-06	2.68516105279559e-05	9.01120656635612e-05	5.21860738444957e-06	9.67230607784586e-06	1.56298738147598e-05	5.16434920427855e-05	2.27003474719822e-05	2.29182587645482e-05	1.20981158033828e-05	4.25759753852617e-06	0.999959230422974	1.65035580721451e-05	1.09432976387325e-05	1.35184445753112e-05	2.17557844734984e-05	6.37757602817146e-06	2.28632488870062e-05	8.49545540404506e-05
tr|A0A2V2SVS7|A0A2V2SVS7_9PSED	0.9989274	8.44128771859687e-06	3.97747544411686e-06	1.74633951246506e-05	1.84100299520651e-05	1.44623327287263e-05	2.72654015134322e-05	8.14664817880839e-05	6.05420136707835e-05	2.67055365839042e-05	2.57477222476155e-05	7.20388925401494e-06	1.23556592370733e-05	0.999958753585815	3.69972876796965e-05	7.32533499103738e-06	1.25862370623508e-05	1.88816302397754e-05	5.6806197790138e-06	3.44927539117634e-05	0.000444773002527654
tr|A0A133QWZ6|A0A133QWZ6_STASI	0.99743515	6.92965986672789e-05	6.60239966236986e-05	0.000209961741347797	0.998993575572968	5.31707737536635e-05	5.30323814018629e-05	0.000161222342285328	0.000169519989867695	0.000142820135806687	0.000353006034856662	1.77982128661824e-05	2.70423133770237e-05	5.67945535294712e-05	8.1864112871699e-05	2.04542302526534e-05	0.00024033838417381	4.25715224992018e-05	3.03161396004725e-05	0.000388958520488814	0.000894293945748359
tr|A0A1T2A4W5|A0A1T2A4W5_9RHOB	0.9930455	0.000155222995090298	5.47614909010008e-05	6.54891773592681e-05	0.983980059623718	6.53238312224858e-05	0.00243675708770752	0.00617675529792905	0.0003457059210632	0.000344284751918167	0.000189393904292956	6.3216302805813e-06	1.39391568154679e-05	0.00077790959039703	0.000102656238595955	1.18599909910699e-05	0.000253583944868296	0.00015442815492861	0.000160089053679258	0.00217621447518468	0.00427656946703792
tr|A0A2M8ZGT3|A0A2M8ZGT3_9BRAD	0.988497	0.000208620738703758	2.88040828309022e-05	8.20429995656013e-05	0.995339632034302	8.99299921002239e-05	0.000119477757834829	0.00593929225578904	0.000689624343067408	0.000189709462574683	0.000146569582284428	1.07553460111376e-05	3.06900474242866e-05	0.00135273288469762	0.000583543733227998	3.76155294361524e-05	5.35539547854569e-05	0.000134352871100418	7.87035751272924e-05	0.000872012635227293	0.00509947678074241
tr|A0A5P9Z3N0|A0A5P9Z3N0_9ACTN	0.21421906	0	0	0	0	0	0	0	0	0	0	0	0	0	0	0	0	0	0	0	0
tr|A0A1J5NRC0|A0A1J5NRC0_MOOTH	0.6124329	2.9989942049724e-05	2.37140575336525e-05	0.000325277331285179	0.988425016403198	3.38970530719962e-05	0.000155049187014811	0.000447456375695765	0.000420205906266347	0.00022070249542594	0.000405799248255789	8.21870889922138e-06	1.76691755768843e-05	0.000843462534248829	0.000290862139081582	3.60865888069384e-05	0.000340382772265002	0.000150566833326593	7.2834052843973e-05	0.000205388030735776	0.00538380164653063
tr|A0A0Q8Y402|A0A0Q8Y402_9MICO	0.024929686	0	0	0	0	0	0	0	0	0	0	0	0	0	0	0	0	0	0	0	0
tr|A0A0K0HCA5|A0A0K0HCA5_SALBC	0.99971026	2.08919063879875e-05	1.55470843310468e-05	1.35529235194554e-05	7.42500051273964e-05	1.62476990226423e-05	2.24622399400687e-05	0.000106242805486545	5.2050054364372e-05	5.01929534948431e-05	8.44689056975767e-05	6.60685736875166e-06	2.66235037997831e-05	0.999905943870544	5.21929068781901e-05	1.97141707758419e-05	1.57230715558399e-05	4.42146083514672e-05	2.11817969102412e-05	7.7202552347444e-05	0.000327160465531051
tr|A0A6B0QAI1|A0A6B0QAI1_9BACL	0.9999409	7.5929747254122e-06	4.83334770251531e-06	1.57036211021477e-05	1.37462111524655e-05	8.64637786435196e-06	8.25743973109638e-06	4.47410202468745e-05	4.08498708566185e-05	2.99407329293899e-05	1.62785145221278e-05	9.99710937321652e-06	6.51728760203696e-06	1.86817069334211e-05	3.51568705809768e-05	1.12316047307104e-05	1.32624909383594e-05	1.41734562930651e-05	8.14839131635381e-06	2.43135928030824e-05	0.999785482883453
tr|A0A249C429|A0A249C429_MYCIT	0.63590544	4.66745732410345e-05	0.000319461454637349	0.000177833295310847	0.00114233954809606	2.29762736125849e-05	0.000202373004867695	0.00253492803312838	7.92114296928048e-05	0.00975352991372347	0.0107517298310995	1.0729407222243e-05	7.65487930038944e-05	0.0641984939575195	0.000966327963396907	3.10583163809497e-05	0.000133974579512142	0.00081105442950502	1.9667824744829e-05	0.0497673600912094	0.0429803058505058
tr|A0A2W5C5Z5|A0A2W5C5Z5_9SPHN	0.99998796	6.1217911024869e-06	5.713146947528e-06	3.38448012371373e-06	5.59331328986445e-06	6.84399037709227e-06	2.54158294410445e-06	1.44063078550971e-05	7.28726945453673e-06	1.47790951814386e-05	6.14928012510063e-06	1.19338164950022e-05	4.6239133553172e-06	0.99998939037323	5.43064925295766e-06	5.94100902162609e-06	4.66752226202516e-06	1.37815713969758e-05	6.15044746155036e-06	1.17725676318514e-05	3.56125819962472e-05
tr|A0A1H6CLY2|A0A1H6CLY2_9BACL	0.9834532	7.13994631951209e-06	5.57256498723291e-06	0.997413337230682	0.000189542217412964	3.55946540366858e-05	3.51272792613599e-05	0.000264552450971678	4.8254951252602e-05	0.0010658431565389	0.000345799868227914	0.000130843895021826	2.27877808356425e-05	0.000145209225593135	0.000279903382761404	2.11022961593699e-05	7.92460341472179e-05	0.000425299163907766	3.20748440572061e-05	0.000578269478864968	0.000738921633455902
tr|A0A1G7V4D3|A0A1G7V4D3_9PROT	0.43412644	0	0	0	0	0	0	0	0	0	0	0	0	0	0	0	0	0	0	0	0
tr|A0A1H8RT05|A0A1H8RT05_9ACTN	0.3038729	0	0	0	0	0	0	0	0	0	0	0	0	0	0	0	0	0	0	0	0
tr|A0A1Y5RHD6|A0A1Y5RHD6_9RHOB	0.9890097	7.43281416362152e-05	2.88238661596552e-05	8.63792229210958e-05	0.993132650852203	4.44865181634668e-05	0.000893655058462173	0.00464548030868173	0.000333924719598144	0.000144544203067198	0.000255679071415216	6.3216302805813e-06	1.56591904669767e-05	0.000363349943654612	0.000154635330545716	2.65455710177775e-05	0.000143080353154801	0.000173166758031584	0.000101846373581793	0.000807275122497231	0.00205986760556698
tr|A0A4R8WJT8|A0A4R8WJT8_9MICO	0.345563	0	0	0	0	0	0	0	0	0	0	0	0	0	0	0	0	0	0	0	0
tr|A0A5J5K350|A0A5J5K350_9ACTN	0.24100736	0	0	0	0	0	0	0	0	0	0	0	0	0	0	0	0	0	0	0	0
tr|A0A1A2PMX7|A0A1A2PMX7_9MYCO	0.57740486	8.05808886070736e-05	0.000498230918310583	0.000289616931695491	0.000651298032607883	8.41548608150333e-05	0.000509549048729241	0.00105586170684546	0.000599470746237785	0.0014408502029255	0.00727936765179038	2.50257544394117e-05	4.49278195446823e-05	0.200595870614052	0.000461663701571524	2.40936478803633e-05	3.86247338610701e-05	0.000603977008722723	2.05010401259642e-05	0.099383644759655	0.0313069559633732
tr|A0A3M2QH98|A0A3M2QH98_9STAP	0.9999738	1.04989703686442e-05	5.3641565500584e-06	7.09781988916802e-06	4.83333360534743e-06	5.94746006754576e-06	5.59797217647429e-06	1.66801401064731e-05	8.75368004926713e-06	1.63799068104709e-05	6.55872554489179e-06	6.31020384389558e-06	8.63481636770302e-06	0.999961614608765	9.85083443083568e-06	8.25074130261783e-06	1.18542347991024e-05	1.2911743397126e-05	4.83298344988725e-06	1.33951307361713e-05	7.5265001214575e-05
tr|A0A5P9YX47|A0A5P9YX47_9ACTN	0.72239673	2.52973532042233e-05	8.11650752439164e-05	0.000129667052533478	0.00023718889860902	9.25385975278914e-05	0.000330901413690299	0.017670251429081	0.000188320656889118	0.0182314589619637	0.0197861716151237	6.1917795392219e-05	4.56561938335653e-05	0.00686830701306462	0.000307353999232873	1.42928347486304e-05	4.21726253989618e-05	0.000308379239868373	1.68062815646408e-05	0.699491024017334	0.0159991588443518
tr|A0A154C7W8|A0A154C7W8_9GAMM	0.96628976	9.17490342544625e-06	2.63539714069339e-05	1.80316037585726e-05	8.19378401502036e-05	6.71018915454624e-06	1.63866880029673e-05	1.86589513759827e-05	9.67333926382707e-06	2.3548913304694e-05	5.3105250117369e-05	1.19628393804305e-05	6.48326067675953e-06	0.999704420566559	1.48716590047115e-05	6.45722775516333e-06	8.46994589664973e-06	4.33506538684014e-05	7.79529091232689e-06	4.50869265478104e-05	0.000326303241308779
tr|A0A426ULV5|A0A426ULV5_9ACTN	0.97166014	3.77740179828834e-05	2.88173796434421e-05	7.65582080930471e-05	0.000187377096153796	1.70376133610262e-05	7.61139453970827e-05	0.000194348947843537	4.2758765630424e-05	0.000648732646368444	0.000162587966769934	1.63892527780263e-05	1.71548053913284e-05	0.000165553297847509	4.58594076917507e-05	5.78585786570329e-06	1.67827365658013e-05	0.000117337622214109	2.77778381132521e-05	0.998220860958099	0.00516819721087813
tr|A0A0S7Z849|A0A0S7Z849_9GAMM	0.9546699	0.000113505731860641	0.000204498137463816	0.00021299536456354	0.98706841468811	6.14570089965127e-05	0.000125596285215579	0.00388168031349778	0.000681160076055676	0.000404946593334898	0.000257935345871374	2.03507206606446e-05	2.12853119592182e-05	0.00067919009597972	0.00043770790216513	3.5612414649222e-05	6.04645829298533e-05	0.000269729527644813	0.000217180073377676	0.000919523008633405	0.00324382586404681
tr|A0A1F6RYG6|A0A1F6RYG6_9BACT	0.9928716	1.19629867185722e-05	7.40337272873148e-05	9.9506025435403e-05	0.00744887022301555	1.33453522721538e-05	0.000158919487148523	0.00028514361474663	1.70659732248168e-05	0.00209622294642031	0.000159481904120184	8.37553307064809e-06	8.64394587551942e-06	0.473007380962372	3.29108806909062e-05	7.7306613093242e-06	2.67674440692645e-05	0.000384846411179751	1.74480792338727e-05	0.000481903669424355	0.000773675739765167
tr|A0A0B0IGG9|A0A0B0IGG9_9BACI	0.99990714	7.81489688961301e-06	5.13017539560678e-06	1.45820722536882e-05	1.21802286230377e-05	6.83951475366484e-06	1.66278241522377e-05	4.71273342554923e-05	8.63960231072269e-05	2.06821532628965e-05	2.90501502604457e-05	1.40524343805737e-05	7.04486183167319e-06	2.13149887713371e-05	4.78608162666205e-05	1.09002603494446e-05	1.10252776721609e-05	1.54578483488876e-05	8.57393933983985e-06	3.00873689411674e-05	0.999829292297363
tr|A0A1A2PQ08|A0A1A2PQ08_9MYCO	0.92839956	3.97185031033587e-05	0.000118882475362625	0.000229432305786759	0.000442238728282973	5.73447614442557e-05	0.000496505934279412	0.00701437890529633	0.000914070464204997	0.0466629788279533	0.00338652124628425	6.57237906125374e-05	0.000140370728331618	0.26607358455658	0.000591957708820701	1.89363418030553e-05	4.32348497270141e-05	0.00033077085390687	1.47202708831173e-05	0.11495067179203	0.0373241566121578
tr|A0A562IR22|A0A562IR22_9ACTN	0.7159943	6.35804899502546e-05	0.000198791720322333	0.000115033370093442	0.00028696350636892	0.000127893741591834	0.000194336156710051	0.0431620702147484	0.00420123199000955	0.00458749243989587	0.0127338897436857	5.2162453357596e-05	8.76804915606044e-05	0.00155378482304513	0.000333240634063259	1.49230327224359e-05	7.33220731490292e-05	0.000293968652840704	1.67529942700639e-05	0.71154373884201	0.013237270526588
tr|R7HJ95|R7HJ95_9FIRM	0.9932013	9.51005495153368e-06	5.10321569890948e-06	1.35808704726514e-05	4.20685501012485e-05	3.84275017495384e-06	1.35158661578316e-05	1.15037864816259e-05	9.68653966992861e-06	1.11052340798778e-05	3.30091970681679e-05	7.76998149376595e-06	5.05135767525644e-06	0.999691486358643	1.47140681292512e-05	1.12725856524776e-05	9.6307767307735e-06	1.13217356556561e-05	5.53446398043889e-06	2.10949528991478e-05	0.000201536910026334
tr|A0A1E8RQN7|A0A1E8RQN7_9FIRM	0.9999529	9.00840950635029e-06	5.98806718699052e-06	5.54352891413146e-06	9.78295065579005e-06	6.3026741372596e-06	6.34387970421812e-06	3.12093216052745e-05	2.63429155893391e-05	7.16353042662377e-06	1.05609997262945e-05	6.04764363743016e-06	8.60507498146035e-06	0.999990701675415	1.56156893353909e-05	5.40041537533398e-06	1.43945926538436e-05	1.16106639325153e-05	5.85841007705312e-06	2.32840902754106e-05	9.03843611013144e-05
tr|A0A1A2P718|A0A1A2P718_9MYCO	0.38017827	0	0	0	0	0	0	0	0	0	0	0	0	0	0	0	0	0	0	0	0
tr|A0A6M8SEW9|A0A6M8SEW9_9FLAO	0.9999815	1.3834046512784e-05	3.25514020005357e-06	3.60664444087888e-06	7.64045853429707e-06	4.28587372880429e-06	5.45692364539718e-06	8.58116982271895e-06	1.15979373731534e-05	5.32666808794602e-06	9.59698172664503e-06	8.95078574103536e-06	6.1441573961929e-06	0.999994277954102	1.35955779114738e-05	6.81508481648052e-06	9.33910087042022e-06	6.71642510496895e-06	4.94009736939915e-06	9.51313904806739e-06	4.03106896555983e-05
tr|A0A5J5K9N8|A0A5J5K9N8_9ACTN	0.11158319	0	0	0	0	0	0	0	0	0	0	0	0	0	0	0	0	0	0	0	0
tr|A0A095ZMM4|A0A095ZMM4_9MICC	0.0562952	0	0	0	0	0	0	0	0	0	0	0	0	0	0	0	0	0	0	0	0
tr|A0A0Q7HKH7|A0A0Q7HKH7_9ACTN	0.5701859	3.68913824786432e-05	0.000104775615909602	0.000459712842712179	0.00150782323908061	8.50291180540808e-05	0.000103452817711513	0.000842750305309892	0.00110812671482563	0.00206845719367266	0.00110220105852932	3.83943624910899e-05	3.22220039379317e-05	0.0124176731333137	0.00108552654273808	2.62682078755461e-05	7.08049046806991e-05	0.000355676747858524	1.2921252164233e-05	0.00901486352086067	0.0700047835707664
tr|A0A5P9YUY2|A0A5P9YUY2_9ACTN	0.9030479	0.000107575513538904	0.000502477749250829	0.00189327797852457	0.000786090211477131	0.000703502679243684	0.0043047764338553	0.00865786895155907	5.91048010392115e-05	0.000184571312274784	0.00189983937889338	9.96826784103177e-05	8.71055526658893e-05	0.000935596239287406	0.00351805821992457	1.27412540678051e-05	0.000985256629064679	0.000125352336908691	0.000518688699230552	0.910484731197357	0.0522555522620678
tr|A0A1H1CDN1|A0A1H1CDN1_9ACTN	0.24738702	0	0	0	0	0	0	0	0	0	0	0	0	0	0	0	0	0	0	0	0
tr|A0A7G9FNP7|A0A7G9FNP7_9FIRM	0.97985214	1.78785776370205e-05	7.87772205512738e-06	0.00252178520895541	0.000273035402642563	9.50730736803962e-06	4.66730161861051e-05	0.000503986317198724	0.000751861778553575	0.000394678500015289	0.000177256180904806	2.48173473664792e-05	1.89890743058641e-05	0.780357480049133	0.000148528415593319	1.85363987839082e-05	2.92381428153021e-05	6.21330400463194e-05	1.00539682534873e-05	0.000549616699572653	0.00410570809617639
tr|A0A7I7QU86|A0A7I7QU86_9MYCO	0.16614766	0	0	0	0	0	0	0	0	0	0	0	0	0	0	0	0	0	0	0	0
tr|A0A285D4L3|A0A285D4L3_9BACI	0.99994063	6.83208918417222e-06	5.53125073565752e-06	1.54127174027963e-05	2.06860404432518e-05	8.00851830717875e-06	2.20086822082521e-05	0.00010452643618919	6.07440160820261e-05	1.85959415830439e-05	2.10458838409977e-05	1.28627661979408e-05	6.56187876302283e-06	3.74883638869505e-05	4.2025203583762e-05	1.20540425996296e-05	1.37511669890955e-05	1.50152091009659e-05	9.11751794774318e-06	3.32677664118819e-05	0.999840378761292
tr|A0A2V2SQU8|A0A2V2SQU8_9PSED	0.9999875	9.80916411208455e-06	3.29149474964652e-06	5.21566198585788e-06	2.72846273219329e-06	4.87509487356874e-06	2.66328379439074e-06	1.25253372971201e-05	6.0671345636365e-06	7.54305210648454e-06	7.76681099523557e-06	5.76482898395625e-06	4.5070032683725e-06	0.999994516372681	6.6016423261317e-06	5.94541870668763e-06	3.79457765120605e-06	7.54179382056464e-06	5.65330083190929e-06	7.15401392881176e-06	5.71544478589203e-05
tr|A0A5J5JZU6|A0A5J5JZU6_9ACTN	0.18571606	0	0	0	0	0	0	0	0	0	0	0	0	0	0	0	0	0	0	0	0
tr|A0A1D2TN18|A0A1D2TN18_9BURK	0.6463191	0.000293540419079363	0.000276820617727935	0.00025461139739491	0.993002355098724	9.0437984908931e-05	0.000616567151155323	0.0113503383472562	0.000215079169720411	0.00095034419791773	0.000452997162938118	2.23953556997003e-05	2.44962429860607e-05	0.000539180939085782	0.000184782446012832	1.18925527203828e-05	3.59428195224609e-05	0.000233584418310784	0.000354415737092495	0.00360994692891836	0.00728181097656488
tr|A0A2S0KQR7|A0A2S0KQR7_9BACT	0.99962664	4.52114045401686e-06	4.44054921899806e-06	8.79286671988666e-05	0.999852895736694	8.41073597257491e-06	5.97447478867252e-06	2.03485087695299e-05	6.80543598718941e-05	4.22549892391544e-05	5.68340510653798e-05	1.51451722558704e-05	6.21878780293628e-06	6.86452221998479e-06	4.76688255730551e-05	6.95654807714163e-06	7.44737144486862e-06	1.33516296045855e-05	6.57907912682276e-06	4.56399575341493e-05	6.47103297524154e-05
tr|A0A544TJ98|A0A544TJ98_9BACI	0.99997187	6.63574610371143e-06	3.86588180845138e-06	4.01154329665587e-06	3.76077423425158e-06	4.34362482337747e-06	6.71280758979265e-06	1.72183827089611e-05	1.0590863894322e-05	9.44456496654311e-06	8.43980615172768e-06	6.33526360616088e-06	4.90332240588032e-06	0.999993920326233	9.11545794224367e-06	5.32436706635053e-06	4.39091718362761e-06	5.4082493079477e-06	4.43600765720475e-06	9.87627845461247e-06	3.66440835932735e-05
tr|A0A4R8WJY3|A0A4R8WJY3_9MICO	0.008445248	0	0	0	0	0	0	0	0	0	0	0	0	0	0	0	0	0	0	0	0
tr|A0A1W9VY35|A0A1W9VY35_9BACT	0.9997801	1.539690856589e-05	5.92052356296335e-06	1.89689108083257e-05	4.38862771261483e-05	5.50203594684717e-06	1.00148963610991e-05	2.08481596928323e-05	1.09184984466992e-05	2.00604354176903e-05	2.00171125470661e-05	1.1028000699298e-05	4.25142206950113e-06	0.999935507774353	1.35824629978742e-05	7.77555578679312e-06	1.44884934343281e-05	1.71242882061051e-05	6.04244360147277e-06	2.22316120925825e-05	9.35500647756271e-05
tr|A0A432XNL1|A0A432XNL1_9GAMM	0.0018670319	0	0	0	0	0	0	0	0	0	0	0	0	0	0	0	0	0	0	0	0
tr|A0A5J5K130|A0A5J5K130_9ACTN	0.24425551	0	0	0	0	0	0	0	0	0	0	0	0	0	0	0	0	0	0	0	0
tr|A0A1Q8GC42|A0A1Q8GC42_9ALTE	0.99998415	3.59295336238574e-06	5.18414799444145e-06	9.18863315746421e-06	0.999974608421326	5.28680857314612e-06	4.8711258386902e-06	4.80026537843514e-05	4.67378913526773e-06	6.41969882053672e-06	9.08362744667102e-06	8.77056027093204e-06	6.80516177453683e-06	3.64713355338608e-06	1.5600327969878e-05	7.4414078881091e-06	3.1246097478288e-06	6.9764332693012e-06	4.79853406432085e-06	5.9363478612795e-06	4.74563312309328e-05
tr|A0A1Y5THL1|A0A1Y5THL1_9RHOB	0.99048704	6.58418275634176e-06	6.85949635226279e-06	0.999595582485199	0.000336394470650703	5.46767514606472e-05	1.69577142514754e-05	0.000464590208139271	0.000132115790620446	0.00067696935730055	0.000337244448019192	9.69234388321638e-05	2.88403098238632e-05	4.72503234050237e-05	0.000114664413558785	1.879860428744e-05	9.72637790255249e-05	0.000558007974177599	3.45174958056305e-05	0.000370751018635929	0.000619700469542295
tr|A0A495EBL8|A0A495EBL8_9FLAO	0.9998178	1.81497307494283e-05	5.9079002312501e-06	7.37829714125837e-06	0.999816715717316	1.23769941637875e-05	1.65538403962273e-05	0.000140657051815651	1.80640126927756e-05	2.03584477276308e-05	1.82344101631315e-05	1.93989508261438e-05	6.63018636259949e-06	1.71703377418453e-05	3.62723112630192e-05	1.28948104247684e-05	1.2985648936592e-05	3.61688253178727e-05	6.76689478495973e-06	0.000135526599478908	0.000750792445614934
tr|A0A7D3V3V6|A0A7D3V3V6_AERHY	0.9998499	8.55876805871958e-06	1.53980690811295e-05	1.52620777953416e-05	3.089186429861e-05	1.67998714459827e-05	1.67216621775879e-05	8.26945470180362e-05	9.63786897045793e-06	0.979589521884918	0.999953269958496	2.19952962652314e-05	1.09904876808287e-05	1.29561722133076e-05	4.52749081887305e-05	1.00632541943924e-05	1.26721088236081e-05	0.98967045545578	1.10780383693054e-05	4.39105569967069e-05	0.000108757332782261
tr|A0A3R8RYR5|A0A3R8RYR5_9ACTN	0.28903723	0	0	0	0	0	0	0	0	0	0	0	0	0	0	0	0	0	0	0	0
tr|A0A2N1ZR12|A0A2N1ZR12_9GAMM	0.9377146	7.71986742620356e-06	1.72980235220166e-05	2.11843616853002e-05	4.49248218501452e-05	9.66838615568122e-06	1.31022698042216e-05	2.0532717826427e-05	8.43886391521664e-06	2.42493115365505e-05	4.04539860028308e-05	1.59496812557336e-05	5.73949637328042e-06	0.99967622756958	3.57802709913813e-05	9.04454736883054e-06	9.61932073550997e-06	5.92808028159197e-05	8.91390936885728e-06	4.23992933065165e-05	0.000166311481734738
tr|A0A1J5NS56|A0A1J5NS56_MOOTH	0.92262936	1.0832827683771e-05	1.03412385215051e-05	1.65605997608509e-05	1.83243610081263e-05	1.04935443232534e-05	1.72182171809254e-05	2.46734907705104e-05	1.07540545286611e-05	2.3649872673559e-05	2.96500857075443e-05	1.57178546942305e-05	6.98985195413115e-06	0.999833345413208	2.86494632746326e-05	8.39614222059026e-06	1.13465093818377e-05	3.4433036489645e-05	9.36679680307861e-06	5.12747647007927e-05	0.000205338088562712
tr|A0A5P9YZK2|A0A5P9YZK2_9ACTN	0.5200138	0.000105685037851799	0.0036837940569967	0.00542726507410407	0.0428236685693264	0.00322344643063843	0.00579016655683517	0.0132178515195847	2.86966333078453e-05	0.000175092398421839	0.00387327466160059	2.76908976957202e-05	4.81602000945713e-05	0.000741655007004738	0.000752894266042858	1.33618568725069e-05	0.000216743181226775	0.000336111261276528	0.000592798402067274	0.906327247619629	0.0190090574324131
tr|A0A3R8SSS7|A0A3R8SSS7_9ACTN	0.9312188	1.34657930175308e-05	1.09445400084951e-05	0.997969210147858	0.000452722859336063	4.67135796498042e-05	1.79320577444742e-05	0.000152984663145617	0.000101423334854189	0.000695440510753542	0.000267534836893901	8.39568820083514e-05	4.38415190728847e-05	5.46123446838465e-05	0.000126546845422126	2.29924935410963e-05	7.98675973783247e-05	0.000292322220047936	6.95126873324625e-05	0.000165324396220967	0.000898611266165972
tr|A0A396MG20|A0A396MG20_9CLOT	0.9999926	8.40803295432124e-06	3.29194017467671e-06	3.47225613950286e-06	3.38287009071792e-06	4.44627858087188e-06	3.45789135280938e-06	2.61999102804111e-05	1.0355508493376e-05	1.00683328128071e-05	7.1609078986512e-06	7.59051272325451e-06	5.19359400641406e-06	0.99999475479126	8.46242892293958e-06	5.32436706635053e-06	7.10291897121351e-06	5.09326764586149e-06	4.22779794462258e-06	1.57955855684122e-05	6.1580678448081e-05
tr|A0A416JJ51|A0A416JJ51_9CLOT	0.92827886	5.56339473405387e-05	4.68692669528536e-05	0.000603643478825688	0.993070781230927	2.84005345747573e-05	4.63619217043743e-05	0.000379525095922872	0.000403748010285199	0.00031728032627143	0.00194346357602626	7.24769552107318e-06	9.16746012080694e-06	0.000934023759327829	0.00028012550319545	1.50855657921056e-05	0.000307871319819242	0.000108020925836172	8.21856665425003e-05	0.00422038836404681	0.00335579202510417
tr|A0A1P8UG26|A0A1P8UG26_9GAMM	0.99933773	1.32414998006425e-05	1.77242618519813e-05	1.13028563646367e-05	2.77950621239142e-05	8.15246403362835e-06	1.22657884276123e-05	3.48004905390553e-05	5.60756870982004e-06	1.44298337545479e-05	1.72978925547795e-05	6.79016056892578e-06	7.13987765266211e-06	0.999950766563416	3.46249726135284e-05	8.81663345353445e-06	1.0439474863233e-05	1.19522337627131e-05	6.18047579337144e-06	7.2170609200839e-05	0.000113937312562484
tr|A0A3S5JZA4|A0A3S5JZA4_9ACTN	0.99977404	1.5080187949934e-05	1.61082116392208e-05	1.25765054690419e-05	2.45975115831243e-05	5.83680002819165e-06	9.28305325942347e-06	3.48683242918923e-05	4.85350528833806e-06	3.74706723960117e-05	2.68338699243031e-05	7.76998149376595e-06	6.5477015596116e-06	0.9998939037323	2.30451332754456e-05	8.75331352290232e-06	8.37891184346518e-06	3.66412168659735e-05	1.088865519705e-05	3.82155885745306e-05	0.000122319717775099
tr|A0A2N1UL69|A0A2N1UL69_9BACT	0.99926084	1.05920762507594e-05	1.17425070129684e-05	7.73665669839829e-06	1.5101630197023e-05	8.44093301566318e-06	9.35777825361583e-06	1.43995639518835e-05	3.22866908391006e-05	1.45312778840889e-05	2.32330967264716e-05	2.28798908210592e-05	5.40132714377251e-06	0.999966144561768	2.06984532269416e-05	1.09942720882827e-05	7.81182734499453e-06	4.04980673920363e-05	7.7487147791544e-06	1.8751014067675e-05	0.000255721242865548
tr|A0A1H5CVD0|A0A1H5CVD0_9ACTN	0.27084756	0	0	0	0	0	0	0	0	0	0	0	0	0	0	0	0	0	0	0	0
tr|A0A3D9NDF4|A0A3D9NDF4_9ACTN	0.76086897	2.34173203352839e-05	0.000313205295242369	0.000152259352034889	0.000337128876708448	0.000109592780063394	0.000905034656170756	0.00245954981073737	0.00093883229419589	0.00621608225628734	0.00343078887090087	3.50546288245823e-05	5.34037644683849e-05	0.000605372246354818	0.000286518450593576	2.34896324400324e-05	9.35115313041024e-05	0.00098152575083077	2.27757445827592e-05	0.695783138275146	0.0270694140344858
tr|A0A255G7B2|A0A255G7B2_9ACTN	0.023419045	0	0	0	0	0	0	0	0	0	0	0	0	0	0	0	0	0	0	0	0
tr|U7QG92|U7QG92_9CYAN	0.99914074	6.61435933579924e-06	1.13240785140079e-05	1.7051883332897e-05	1.85616754606599e-05	5.30260285813711e-06	5.20023559147376e-06	2.07222510653082e-05	1.35584305098746e-05	1.39723497341038e-05	4.28278945037164e-05	7.76998149376595e-06	6.28639418209787e-06	0.999944448471069	3.38759818987455e-05	1.15838774945587e-05	6.98735948390095e-06	2.18788954953197e-05	7.65732238505734e-06	6.94791597197764e-05	0.00027734154718928
tr|A0A5P9Z256|A0A5P9Z256_9ACTN	0.9985703	8.59652845974779e-06	6.54301838949323e-05	6.55294716125354e-05	0.000106391227745917	2.9043363610981e-05	3.69037334166933e-05	0.000114825808850583	0.000197406436200254	0.995835781097412	0.999574959278107	1.4434017430176e-05	1.34285910462495e-05	7.32762200641446e-05	0.000179144248249941	2.19386092794593e-05	2.66695751633961e-05	0.999766528606415	1.2382094610075e-05	9.96852395473979e-05	0.000568967836443335
tr|A0A5J5J1U8|A0A5J5J1U8_9MICO	0.4747963	0	0	0	0	0	0	0	0	0	0	0	0	0	0	0	0	0	0	0	0
tr|A0A2W5A187|A0A2W5A187_9SPHN	0.9991359	1.59754072228679e-05	1.5128312043089e-05	0.989292144775391	6.70953158987686e-05	2.36241539823823e-05	1.18313082566601e-05	0.000212630518944934	1.85691660590237e-05	0.00047758175060153	0.00186633900739253	1.13787691589096e-05	3.66319945896976e-05	7.39217721275054e-05	0.000117060357297305	1.05726385299931e-05	2.0577157556545e-05	0.000380058219889179	8.39807216834743e-06	9.68608874245547e-05	0.000234130697208457
tr|A0A5J5K1J2|A0A5J5K1J2_9ACTN	0.24010992	0	0	0	0	0	0	0	0	0	0	0	0	0	0	0	0	0	0	0	0
tr|A0A347A0M4|A0A347A0M4_AERHY	0.9815221	6.17374826106243e-06	1.19434826046927e-05	0.972777903079987	9.36289507080801e-05	2.6832129151444e-05	2.33194441534579e-05	7.52978085074574e-05	0.000214727566344664	0.000818062224425375	0.000998492352664471	0.00015683050150983	4.95302665513009e-05	6.05868917773478e-05	5.33249913132749e-05	3.46811175404582e-05	0.000102491918369196	0.000104206876130775	6.07250731263775e-05	0.000173300722963177	0.00184002227615565
tr|A0A285D0N3|A0A285D0N3_9BACI	0.9995876	4.96186385134934e-06	4.59430930277449e-06	2.92621589323971e-05	0.999904632568359	5.94622406424605e-06	8.97514655662235e-06	2.9295861168066e-05	0.000189455662621185	1.53345426952001e-05	1.33681787701789e-05	9.50757930695545e-06	5.7994584494736e-06	9.33343017095467e-06	2.15276468225056e-05	1.16084056571708e-05	4.68355619887006e-06	1.49905845319154e-05	4.52957374363905e-06	8.3518916653702e-06	4.0634778997628e-05
tr|A0A5P9YMG5|A0A5P9YMG5_9ACTN	0.7762463	0.00452485866844654	0.00210653897374868	0.000539196655154228	0.0472934246063232	0.000449895131168887	0.00583585677668452	0.00317582860589027	7.79344045440666e-05	0.000128900501294993	0.00333770317956805	1.13524620246608e-05	3.40722544933669e-05	0.000861883105244488	0.00153956853318959	1.37274646476726e-05	0.000730297353584319	0.00083427265053615	0.000428469124017283	0.945909380912781	0.0131686273962259
tr|A0A1E8RIP5|A0A1E8RIP5_9FIRM	0.9795669	7.2712056862656e-05	1.88350695680128e-05	0.000182643459993415	0.339102387428284	4.51027517556213e-05	2.6345227524871e-05	0.000571566226426512	0.0015509178629145	0.000291813485091552	0.000405026308726519	1.15688289952232e-05	1.1558936421352e-05	0.000165452132932842	0.000254128768574446	1.74857414094731e-05	0.000382117927074432	0.000340332160703838	3.62372520612553e-05	0.000677378207910806	0.00764917442575097
tr|A0A5J5JW79|A0A5J5JW79_9ACTN	0.039154947	0	0	0	0	0	0	0	0	0	0	0	0	0	0	0	0	0	0	0	0
tr|A0A1H5TT16|A0A1H5TT16_9BACL	0.9809976	6.53521128697321e-05	0.000127756997244433	0.00108115433249623	0.0546231530606747	0.000422249373514205	0.000763905758503824	0.00284552108496428	0.000588035152759403	0.000122463272418827	0.00175239169038832	2.44127313635545e-05	3.24230095429812e-05	0.000840548076666892	0.017852708697319	7.9162591646309e-06	0.00639242632314563	8.93272735993378e-05	0.000203280986170284	0.598070383071899	0.0102494237944484
tr|A0A4R8WTS3|A0A4R8WTS3_9MICO	0.4860148	0	0	0	0	0	0	0	0	0	0	0	0	0	0	0	0	0	0	0	0
tr|A0A4Q8APP2|A0A4Q8APP2_9MICO	0.18814252	0	0	0	0	0	0	0	0	0	0	0	0	0	0	0	0	0	0	0	0
tr|A0A1I1M781|A0A1I1M781_9BACI	0.9979684	1.90440423466498e-05	4.59666262031533e-06	4.21779768657871e-05	4.25623875344172e-05	1.41066793730715e-05	1.6518815755262e-05	7.68570171203464e-05	5.91597199672833e-05	0.210831001400948	0.563989043235779	1.45869689731626e-05	1.25182195915841e-05	5.08275115862489e-05	0.000357464421540499	0.0595321245491505	2.43016093008919e-05	0.870883703231812	6.46422722638818e-06	0.000237696920521557	0.0142305167391896
tr|A0A3R8RPQ1|A0A3R8RPQ1_9ACTN	0.6851455	5.02520997542888e-05	9.31234608287923e-05	6.79136137478054e-05	0.000384508835850284	2.40968638536287e-05	0.000179216687683947	0.000884251960087568	0.00180752121377736	0.0014255247078836	0.0070240069180727	3.4865897760028e-05	1.65152396220947e-05	0.0259878002107143	0.000358403340214863	2.52397385338554e-05	8.2341386587359e-05	0.00117930432315916	2.68785624939483e-05	0.0516167357563972	0.042143177241087
tr|A0A5P9YYJ9|A0A5P9YYJ9_9ACTN	0.3548516	0	0	0	0	0	0	0	0	0	0	0	0	0	0	0	0	0	0	0	0
tr|A0A5P9YJX9|A0A5P9YJX9_9ACTN	0.26360074	0	0	0	0	0	0	0	0	0	0	0	0	0	0	0	0	0	0	0	0
tr|A0A2J6XXB7|A0A2J6XXB7_9BACT	0.4724389	0	0	0	0	0	0	0	0	0	0	0	0	0	0	0	0	0	0	0	0
tr|H5UY48|H5UY48_ATLHE	0.99992275	6.84541328155319e-06	3.99862165068043e-06	2.32500315178186e-05	1.95561115106102e-05	1.62016658578068e-05	1.72275304066716e-05	0.000100079945696052	5.6280470744241e-05	3.63193503289949e-05	3.22186861012597e-05	7.20388925401494e-06	1.10727787614451e-05	0.999914646148682	2.28062162932474e-05	9.43182840273948e-06	8.16989813756663e-06	3.30830989696551e-05	1.09658321889583e-05	2.42457736021606e-05	0.000397310242988169
tr|A0A095YF09|A0A095YF09_9MICC	0.6515449	2.41801972151734e-05	4.91981991217472e-05	0.000332127063302323	0.0013959197094664	3.10683280986268e-05	0.000314955512294546	0.00515881320461631	0.00680666090920568	0.0024757559876889	0.00120042904745787	1.49299357872223e-05	3.73248039977625e-05	0.290789097547531	0.00165733753237873	4.39356917922851e-05	0.000287501607090235	0.000407424347940832	4.66693672933616e-05	0.0152087053284049	0.0481819286942482
tr|V1D7I4|V1D7I4_9GAMM	0.9931787	6.85416671331041e-06	8.75850673764944e-06	2.37179010582622e-05	2.7606894946075e-05	1.6312578736688e-05	1.38915556817665e-05	0.000119119409646373	2.33544524235185e-05	0.991138398647308	0.99989902973175	8.62616616359446e-06	1.21590246635606e-05	9.18929890758591e-06	3.84180966648273e-05	1.17618965305155e-05	1.12880879896693e-05	0.997544229030609	1.23403742691153e-05	5.2878909627907e-05	9.80809782049619e-05
tr|A0A4R5PWH2|A0A4R5PWH2_9MYCO	0.99357927	1.29509344333201e-05	7.04490230418742e-06	0.995420873165131	0.000259650172665715	7.01353201293387e-05	3.96649811591487e-05	0.000179519935045391	0.000172552798176184	0.000633378280326724	0.000318689999403432	2.24121504288632e-05	2.24512332351878e-05	7.50907202018425e-05	0.000159850344061852	1.00262877822388e-05	2.70722193818074e-05	0.000240682566072792	6.95444578013849e-06	0.000190590973943472	0.00189568370115012
tr|A0A3N5L1G4|A0A3N5L1G4_9GAMM	0.9504811	0.00015576921578031	8.29379350761883e-05	8.001991227502e-05	0.976606786251068	8.3501850895118e-05	0.000295725825708359	0.00246600224636495	0.000791841244790703	0.000479324400657788	0.000466339697595686	1.00882280094083e-05	1.21966304504895e-05	0.000733782246243209	0.000248147523961961	2.64827631326625e-05	6.36198528809473e-05	0.000157850532559678	0.000118651674711145	0.000754815235268325	0.00466074328869581
tr|A0A7G9FRC7|A0A7G9FRC7_9FIRM	0.001901169	0	0	0	0	0	0	0	0	0	0	0	0	0	0	0	0	0	0	0	0
tr|A0A416JM59|A0A416JM59_9CLOT	0.9999864	6.14794953435194e-06	3.36885591423197e-06	3.58083070750581e-06	5.15493229613639e-06	3.81558129447512e-06	3.34326114170835e-06	2.45872633968247e-05	1.06701018012245e-05	6.47969454803388e-06	8.0524077930022e-06	5.76482898395625e-06	5.36522065885947e-06	0.999994039535522	9.53486505750334e-06	9.29283123696223e-06	7.45442048355471e-06	5.03361798109836e-06	5.22521077073179e-06	7.92342689237557e-06	6.17644109297544e-05
tr|A0A3R8RUW1|A0A3R8RUW1_9ACTN	0.23680316	0	0	0	0	0	0	0	0	0	0	0	0	0	0	0	0	0	0	0	0
tr|X6L042|X6L042_9RHOB	0.98885417	8.09417761047371e-05	3.66467029380146e-05	6.95569178787991e-05	0.991357207298279	7.20946627552621e-05	0.00130703253671527	0.0026185701135546	0.000457645190181211	0.000220008529140614	0.000159157862071879	6.3216302805813e-06	1.47969913086854e-05	0.00039531773654744	0.000194578678929247	1.85582066478673e-05	0.000102795631391928	0.00016558455536142	0.000111190267489292	0.000755181012209505	0.0035694744437933
tr|A0A285D527|A0A285D527_9BACI	0.99998605	1.12325051304651e-05	4.48756600235356e-06	6.28038424110855e-06	1.05508224805817e-05	5.05368006997742e-06	6.18131252849707e-06	1.75706918525975e-05	6.12082203588216e-06	6.46724856778746e-06	7.07350682205288e-06	6.24599215370836e-06	4.91227137899841e-06	0.999992966651917	9.2182290245546e-06	5.51509583601728e-06	3.95275992559618e-06	4.67991731056827e-06	5.20259663971956e-06	7.75062198954402e-06	5.92470678384416e-05
tr|A0A2N1ULE3|A0A2N1ULE3_9BACT	0.7042556	6.37441626167856e-05	1.64611174113816e-05	7.95939558884129e-05	0.959975004196167	4.5887707528891e-05	0.000228652483201586	0.0084513109177351	0.000525712850503623	0.000271334371063858	0.00118581403512508	8.63025616126833e-06	1.54360004671616e-05	0.000464458018541336	6.59440775052644e-05	5.00588248542044e-05	0.000104905586340465	0.000137104580062442	6.24987442279235e-05	0.000662918202579021	0.00241808709688485
tr|A0A0F4RMH4|A0A0F4RMH4_9RHOB	0.9825922	0.000175793844391592	2.94164929073304e-05	5.98352344240993e-05	0.946723759174347	4.66906931251287e-05	0.000926338951103389	0.00551955355331302	0.000224187533603981	0.000172204017871991	0.000183871685294434	1.31822062030551e-05	1.2204320228193e-05	0.000498607172630727	0.000371448288206011	1.69828472280642e-05	0.000180195449502207	0.000218576082261279	9.68924796325155e-05	0.00111611641477793	0.00226545892655849
tr|A0A5J5J9K1|A0A5J5J9K1_9MICO	0.032610744	0	0	0	0	0	0	0	0	0	0	0	0	0	0	0	0	0	0	0	0
tr|A0A177K991|A0A177K991_9MICO	0.33366778	0	0	0	0	0	0	0	0	0	0	0	0	0	0	0	0	0	0	0	0
tr|A0A3D0X1S2|A0A3D0X1S2_9FIRM	0.9852883	9.57351585384458e-06	5.51511129742721e-06	0.0611864328384399	0.000145764686749317	2.49725890171248e-05	3.50900845660362e-05	0.000169229606399313	0.000393450289266184	0.00133114180061966	6.8114088207949e-05	0.000527585798408836	2.36382147704717e-05	0.675142288208008	0.000168476108228788	2.16558055399219e-05	3.30979637510609e-05	0.000266137154540047	1.45941758091794e-05	0.00015216224710457	0.00492209475487471
tr|C9KJ42|C9KJ42_9FIRM	0.8552983	2.15283253055532e-05	7.42060137781664e-06	0.0585197396576405	0.000249128934228793	3.17887861456256e-05	4.7033725422807e-05	0.000338221667334437	0.000387631851481274	0.00147092551924288	0.000257669133134186	0.000720015144906938	2.93610264634481e-05	0.731303215026855	0.0001065671822289	1.88965459528845e-05	1.02727572084405e-05	0.000304340152069926	1.3474529623636e-05	0.000203586489078589	0.00532891321927309
tr|A0A0M1JAQ7|A0A0M1JAQ7_9GAMM	0.99998605	7.9960791481426e-06	5.95421943216934e-06	3.62871446668578e-06	3.68846349374508e-06	4.07541892855079e-06	2.78144898402388e-06	1.16844867079635e-05	6.51366553938715e-06	8.89469356479822e-06	7.23985431250185e-06	1.19338164950022e-05	4.80816333947587e-06	0.999996066093445	1.42809403769206e-05	7.76370052335551e-06	6.75290539220441e-06	5.80981577513739e-06	5.32978265255224e-06	8.35315040603746e-06	5.1121212891303e-05
tr|A0A031FWM9|A0A031FWM9_9MICO	0.99769384	1.9661149053718e-05	9.53074686549371e-06	0.962036490440369	7.74080035625957e-05	2.64144327957183e-05	1.90089140232885e-05	0.000364441337296739	8.5056119132787e-05	0.000312659627525136	0.000158826762344688	2.55128816206707e-05	3.42734238074627e-05	7.71289705880918e-05	8.94263066584244e-05	1.08183230622672e-05	2.3457419956685e-05	0.000217479100683704	6.68750999466283e-06	0.000104049096989911	0.000461598159745336
tr|V6FQF5|V6FQF5_ECOLX	0.9999505	0.00031822914024815	1.51302028825739e-05	2.93834382318892e-05	3.00084793707356e-05	2.25269832299091e-05	8.7026841356419e-05	0.000726233469322324	3.16604782710783e-05	0.00031142562511377	2.09903828363167e-05	1.61032821779372e-05	8.74597899382934e-05	2.32673319260357e-05	0.000506281096022576	1.40977899718564e-05	2.07932007469935e-05	3.37968958774582e-05	2.07099055842264e-05	0.000303741282550618	0.998918294906616
tr|A0A1H6CGW4|A0A1H6CGW4_9GAMM	0.98124987	8.27210078568896e-06	2.6470996090211e-05	1.66139398061205e-05	1.59600731421961e-05	9.53003836912103e-06	1.40164711410762e-05	1.55240468302509e-05	7.6156225077284e-06	2.77665822068229e-05	3.67404463759158e-05	9.08552465261891e-06	5.64564470550977e-06	0.999909996986389	3.21250190609135e-05	1.44878849823726e-05	8.86157158674905e-06	3.34106807713397e-05	7.81996641308069e-06	3.98824704461731e-05	0.000223057286348194
tr|I4N322|I4N322_9PSED	0.9997398	3.1682284316048e-05	2.94990859401878e-05	1.19897022159421e-05	5.66517446713988e-05	1.82589974428993e-05	3.08886228594929e-05	0.000166165016707964	2.96303842333145e-05	6.96671777404845e-05	9.67818486969918e-05	8.76124704518588e-06	3.3484808227513e-05	0.999941349029541	4.97630571771879e-05	1.14255799417151e-05	1.26998265841394e-05	4.19592906837352e-05	7.51230254536495e-05	0.000102320147561841	0.000125255304737948
tr|L7LR92|L7LR92_9ACTN	0.027143072	0	0	0	0	0	0	0	0	0	0	0	0	0	0	0	0	0	0	0	0
tr|A0A327K6Q8|A0A327K6Q8_9RHIZ	0.99991703	3.09356323668908e-06	1.19136784633156e-05	1.97433510038536e-05	0.999878644943237	9.3866929091746e-06	7.02441411704058e-06	5.20621179020964e-05	6.47913793727639e-06	1.0756125448097e-05	7.64133983466309e-06	6.52632479614113e-06	7.07985736880801e-06	7.10074482412892e-06	1.09029424493201e-05	6.70135113978176e-06	4.98394956593984e-06	1.18558864414808e-05	6.50347283226438e-06	4.89153399030329e-06	7.46171863283962e-05
tr|A0A345LXJ7|A0A345LXJ7_9GAMM	0.99988115	2.79072196462948e-06	4.86053204440395e-06	1.66832905961201e-05	0.999938726425171	4.68395819552825e-06	9.6824851425481e-06	0.00182391214184463	7.56994677431067e-06	2.01638158614514e-05	1.1320903468004e-05	9.56026906351326e-06	7.37271193429478e-06	1.54153331095586e-05	1.21862467494793e-05	5.53695599592174e-06	5.36134348294581e-06	1.76708945218707e-05	4.7319726945716e-06	8.0499976320425e-06	0.00011572153744055
tr|A0A429EUL2|A0A429EUL2_9PSEU	0.008447859	0	0	0	0	0	0	0	0	0	0	0	0	0	0	0	0	0	0	0	0
tr|A0A139SSD1|A0A139SSD1_9BACT	0.99769515	1.58648490469204e-05	3.98158554162364e-05	1.92444840649841e-05	4.90983220515773e-05	3.43218671332579e-05	1.77283018274466e-05	0.00031174675677903	2.32902621064568e-05	2.8220913009136e-05	1.33338899104274e-05	6.32940009381855e-06	9.65799154073466e-06	0.998995721340179	0.000240362889599055	6.81105666444637e-06	1.35267891891999e-05	1.365501248074e-05	2.54412079812028e-05	0.000201422808459029	0.000229989949730225
tr|A0A1I0PUX1|A0A1I0PUX1_9BACT	0.99995065	3.47650029652868e-06	3.93661366615561e-06	1.52422380779171e-05	0.999953150749207	4.16913280787412e-06	1.30626813188428e-05	0.000398265663534403	2.13003368116915e-05	1.89233433047775e-05	7.8366447269218e-06	6.12913390796166e-06	4.85940563521581e-06	1.13993182822014e-05	8.74744728207588e-06	9.85749647952616e-06	6.30497106612893e-06	1.11664994619787e-05	4.50945844931994e-06	1.11711970021133e-05	8.11098288977519e-05
tr|A0A1C0SAH9|A0A1C0SAH9_9RHIZ	0.96534073	0.000199550195247866	2.8408687285264e-05	8.40328939375468e-05	0.99067884683609	7.1102891524788e-05	0.000197048007976264	0.00437164353206754	0.000517978973221034	0.00049373134970665	0.000182893898454495	8.48330819280818e-06	2.33706505241571e-05	0.00108800502493978	0.000376149168005213	3.20042636303697e-05	0.000177037931280211	0.000345546432072297	9.01632083696313e-05	0.000465319084469229	0.00491553684696555
tr|U2IIW0|U2IIW0_9STRE	0.90928894	1.66621593962191e-05	5.24850875081029e-05	0.000988229177892208	0.000848207273520529	1.43390761877527e-05	0.00048855843488127	0.00137814925983548	0.000767640944104642	0.000469119375338778	0.000417821895098314	8.15203657111851e-06	1.27866569528123e-05	0.996210694313049	9.7501790151e-05	1.06371626316104e-05	1.08327249108697e-05	8.20964560261928e-05	1.30563548736973e-05	0.0013002190971747	0.00162151514086872
tr|A0A173LN21|A0A173LN21_9ACTN	0.9898677	5.47820745850913e-05	0.000541569839697331	0.11929664760828	0.000533052021637559	1.40532647492364e-05	0.00540117174386978	0.00419960683211684	0.000124684753245674	4.70422455691732e-05	0.00338880904018879	1.18320867841248e-05	4.4126070861239e-05	0.00223540654405951	0.0462637729942799	7.23748644304578e-06	0.00170425430405885	5.3211555496091e-05	9.98460927803535e-06	0.0221135728061199	0.851444661617279
tr|A0A3N9XEK8|A0A3N9XEK8_9ACTN	0.5725642	4.19571697420906e-05	0.000460978597402573	0.000188671663636342	0.000570449978113174	8.46954717417248e-05	0.00016588180733379	0.00124685885384679	0.000755860353820026	0.00461565190926194	0.00443667499348521	2.84694633592153e-05	3.3962704037549e-05	0.0018509499495849	0.000146382284583524	1.38532695928006e-05	0.000264620059169829	0.000767628836911172	3.25005566992331e-05	0.725207626819611	0.0172596406191587
tr|A0A366DHS2|A0A366DHS2_9NOCA	0.01624697	0	0	0	0	0	0	0	0	0	0	0	0	0	0	0	0	0	0	0	0
tr|A0A132EHN4|A0A132EHN4_9BURK	0.99975044	1.05572034954093e-05	2.40869630943052e-05	1.71563096955651e-05	2.07167977350764e-05	6.15757790001226e-06	7.24209166946821e-06	2.31352623814018e-05	1.0230785846943e-05	2.22084308916237e-05	2.08529127121437e-05	5.76482898395625e-06	6.85103668729425e-06	0.999945640563965	1.50433143062401e-05	8.02817885414697e-06	7.91865932114888e-06	1.6444626453449e-05	8.64266803546343e-06	4.42523232777603e-05	0.000109465567220468
tr|A0A1Q6M5F3|A0A1Q6M5F3_9CLOT	0.63977736	1.36216121973121e-05	5.24452116223983e-06	0.0740958824753761	0.000789701589383185	4.61195668322034e-05	1.964443072211e-05	0.00104421586729586	0.0025509160477668	0.000311186711769551	0.000188151228940114	0.000498170091304928	2.41663638007594e-05	0.31957021355629	0.000115184186142869	3.18654529110063e-05	1.3699071132578e-05	0.000256916508078575	1.2076825441909e-05	0.000333774805767462	0.0010752072557807
tr|A0A0C5G6E4|A0A0C5G6E4_9ACTN	0.29446292	0	0	0	0	0	0	0	0	0	0	0	0	0	0	0	0	0	0	0	0
tr|A0A0Q8FY17|A0A0Q8FY17_9CAUL	0.9902615	8.64218145579798e-06	2.1306126654963e-05	0.000674957467708737	0.999715626239777	1.19237147373497e-05	8.95734410732985e-06	0.000520975911058486	4.78182555525564e-05	0.00031014415435493	3.61735874321312e-05	8.3560425991891e-06	6.40410644336953e-06	1.74491942743771e-05	2.7547142963158e-05	1.19753485705587e-05	1.55835114128422e-05	0.000152764987433329	1.12534662548569e-05	5.76399943383876e-05	0.000316269200993702
tr|A0A0Q7TGL2|A0A0Q7TGL2_9BACL	0.8464529	3.04005625366699e-05	1.60983672685688e-05	7.02418110449798e-05	0.000132618893985637	1.21928733278764e-05	4.17475530412048e-05	0.000253810110734776	3.43064530170523e-05	0.000379573029931635	0.000133554800413549	1.50627520270064e-05	2.22456110350322e-05	8.15920357126743e-05	9.24645864870399e-05	6.09172866461449e-06	2.04761872737436e-05	5.46986520930659e-05	2.5438950615353e-05	0.999207198619843	0.00370383937843144
tr|A0A1C0SK68|A0A1C0SK68_9RHIZ	0.99961925	1.58815764734754e-05	1.45115027407883e-05	0.999343812465668	0.000110202890937217	1.52690081449691e-05	2.25873227464035e-05	0.000162707234267145	3.11236035486218e-05	0.000293203949695453	0.000208908182685263	3.29728318320122e-05	3.66311178368051e-05	5.80033120058943e-05	4.12079971283674e-05	1.04702639873722e-05	2.25204112211941e-05	0.000271764642093331	9.24709183891537e-06	9.29882226046175e-05	0.000410266569815576
tr|A0A5R9RB51|A0A5R9RB51_9PSED	0.99997246	2.95417726192682e-06	4.04091633754433e-06	5.1016340876231e-06	0.999986171722412	4.51660298494971e-06	9.48815068113618e-06	4.69628648716025e-05	1.32513787320931e-05	9.48675733525306e-06	7.3716933002288e-06	8.03970124252373e-06	4.3731397454394e-06	6.49403409624938e-06	1.21730636237771e-05	6.6446305027057e-06	4.20331889472436e-06	1.2582708222908e-05	6.1227660808072e-06	6.95231710778899e-06	4.20647011196706e-05
tr|H5TEC5|H5TEC5_9ALTE	0.96860296	6.82143127050949e-06	2.01796665351139e-05	1.66615718626417e-05	4.60708179161884e-05	7.73570536694024e-06	9.10625658434583e-06	1.3300667887961e-05	8.07211381470552e-06	2.77740491583245e-05	4.90766506118234e-05	1.18336665764218e-05	6.39886229691911e-06	0.999714434146881	3.2188374461839e-05	1.22056817417615e-05	1.01655559774372e-05	5.52471028640866e-05	7.74519139667973e-06	3.4436714486219e-05	0.000511764956172556
tr|A0A7K0BSV1|A0A7K0BSV1_9ACTN	0.046826713	0	0	0	0	0	0	0	0	0	0	0	0	0	0	0	0	0	0	0	0
tr|A0A5R9QTJ4|A0A5R9QTJ4_9PSED	0.94514865	8.38032701722113e-06	1.08119074866408e-05	3.7923196941847e-05	0.0108342841267586	2.06881904887268e-05	5.28785058122594e-05	0.000156082940520719	2.48062733589904e-05	0.0121864276006818	0.900983989238739	1.2273370884941e-05	9.07563480723184e-06	0.000730222149286419	0.00023944910208229	1.34753508973517e-05	5.30905672349036e-05	0.0192210543900728	3.50768350472208e-05	0.000246031035203487	0.00239110761322081
tr|A0A5J6MRY9|A0A5J6MRY9_9PROT	0.98658806	1.03529418993276e-05	1.77918500412488e-05	1.4752369679627e-05	1.5376863302663e-05	1.29686459331424e-05	8.59798728924943e-06	3.67824140994344e-05	1.05731933217612e-05	2.71738208539318e-05	5.37205523869488e-05	1.59496812557336e-05	6.20934770267922e-06	0.99992311000824	2.23245624511037e-05	6.54036193736829e-06	6.72042324367794e-06	2.71547269221628e-05	7.26419193597394e-06	4.59399889223278e-05	0.000312882999423891
tr|A0A2D6K2V5|A0A2D6K2V5_9PROT	0.9744958	9.89444670267403e-05	3.8205056625884e-05	7.36158399377018e-05	0.99411952495575	4.8738467739895e-05	0.000128556814161129	0.00313529325649142	0.000467859557829797	0.000367459928384051	0.000448097940534353	9.02995634532999e-06	1.25131937238621e-05	0.000584369176067412	0.000364660460036248	3.01672098430572e-05	6.61682715872303e-05	0.000127372361021116	7.25411300663836e-05	0.000682075973600149	0.00134411384351552
tr|A0A069K5H3|A0A069K5H3_9ACTN	0.8522781	7.16483555152081e-05	6.65270126773976e-05	0.00148967909626663	0.0028562149964273	0.000637997931335121	0.00650134263560176	0.00770077994093299	0.00162698281928897	0.000167020421940833	0.00244102859869599	2.0280238459236e-05	8.49731877679005e-05	0.000544815557077527	0.00629441626369953	1.03187967397389e-05	0.00239871675148606	0.00041552388574928	0.000217082982999273	0.965804159641266	0.00364172807894647
tr|A0A2E0QA75|A0A2E0QA75_9PROT	0.9999566	8.67046401253901e-06	1.02824014902581e-05	1.53718065121211e-05	2.65101789409528e-05	6.09148446528707e-06	4.76958120998461e-06	2.71266708296025e-05	8.25090683065355e-06	1.81254272320075e-05	3.49254296452273e-05	1.58167949848576e-05	5.42767202205141e-06	0.999972343444824	1.37565966724651e-05	8.31576107884757e-06	8.91930085344939e-06	1.86469787877286e-05	6.58725321045495e-06	2.30202476814156e-05	0.000119099306175485
tr|H5UTN1|H5UTN1_9MICO	0.09737845	0	0	0	0	0	0	0	0	0	0	0	0	0	0	0	0	0	0	0	0
tr|A0A410ZJ74|A0A410ZJ74_BACIU	0.91261744	0.00010814810229931	0.000216412983718328	0.00084958435036242	0.0187327601015568	0.000746820354834199	0.00106123113073409	0.005730040371418	0.00126638659276068	4.48164792032912e-05	0.0162819437682629	1.62911255756626e-05	2.69973752438091e-05	0.00155604176688939	0.00607992522418499	1.05424842331558e-05	0.00659017404541373	5.45031871297397e-05	0.000379575969418511	0.256342172622681	0.0452944673597813
tr|A0A2Z4VJU9|A0A2Z4VJU9_9NOCA	0.6554043	0.000120514996524435	0.000316810328513384	9.97839670162648e-05	0.000577220693230629	0.000200903974473476	7.92642458691262e-05	0.00224652350880206	0.00067543238401413	0.00277679949067533	0.00368878687731922	2.38259017351083e-05	8.23429509182461e-05	0.00134796544443816	0.0020646161865443	1.36198059408343e-05	0.000131298322230577	0.000298894243314862	0.000143965924507938	0.0371016934514046	0.0368414111435413
tr|D4C2Y9|D4C2Y9_PRORE	0.999629	1.70137773238821e-05	2.76496011792915e-05	1.83189968083752e-05	9.67592422966845e-05	1.24665984913008e-05	1.89682596101193e-05	0.000172649408341385	2.74282101599965e-05	2.26702122745337e-05	6.41791775706224e-05	7.68936752137961e-06	2.532660982979e-05	0.999960899353027	3.51241978933103e-05	1.70086350408383e-05	2.31186768360203e-05	5.2469677029876e-05	2.76149257842917e-05	0.000144540055771358	0.000320499879308045
tr|A0A3M9M3D8|A0A3M9M3D8_9MICO	0.9588152	0.00202047382481396	0.00349095556885004	0.00217720144428313	0.0118549587205052	0.00202720961533487	0.0023889122530818	0.00699138361960649	0.000185568511369638	0.00017177352856379	0.00440853508189321	2.70895234280033e-05	0.000212456434383057	0.00115991954226047	0.0157297402620316	1.73792614077684e-05	0.000823478272650391	0.000581454543862492	0.000385833118343726	0.860032498836517	0.0167474430054426
tr|A0A6N0XGW6|A0A6N0XGW6_BACIU	0.9999068	3.94554399463232e-06	4.74073976874934e-06	2.15426589420531e-05	0.999969244003296	4.63752394352923e-06	6.19127740719705e-06	1.25655715237372e-05	1.81379637069767e-05	1.75109889823943e-05	8.29075452202233e-06	7.50095841794973e-06	5.99169470660854e-06	8.05214676802279e-06	1.74820725078462e-05	1.04427208498237e-05	4.78699348605005e-06	1.0532746273384e-05	4.03047124564182e-06	8.59753617987735e-06	1.60150229930878e-05
tr|A0A0Q1DTP7|A0A0Q1DTP7_9FLAO	0.98959094	7.6909000199521e-06	7.9858209574013e-06	1.88712074304931e-05	3.26382105413359e-05	7.10686299498775e-06	6.42475197309977e-06	1.35987293106155e-05	2.66535807895707e-05	1.96968630916672e-05	3.06053188978694e-05	1.02306785265682e-05	6.71894940751372e-06	0.999965906143188	1.5602798157488e-05	9.75824877968989e-06	1.12749830805114e-05	2.54862297879299e-05	6.49773892291705e-06	1.412537858414e-05	0.000189853672054596
tr|A0A6A7WAF5|A0A6A7WAF5_9BACT	0.9842918	1.44332470881636e-05	5.77893115405459e-06	2.2867674488225e-05	3.52792922058143e-05	6.03141324972967e-06	6.42159147901111e-06	1.10324081106228e-05	3.22329142363742e-05	7.7116774264141e-06	2.09440931939753e-05	7.76998149376595e-06	5.5256991799979e-06	0.999962568283081	2.26168976951158e-05	1.43477218443877e-05	8.7095468188636e-06	1.42035496537574e-05	6.19279444435961e-06	2.45505234488519e-05	8.67721901158802e-05
tr|A0A366DVK3|A0A366DVK3_9NOCA	0.9997342	1.22602805276983e-05	1.91622930287849e-05	1.88008634722792e-05	0.000188576173968613	1.26747918329784e-05	1.84315322258044e-05	0.000168037644471042	3.86584506486543e-05	0.000109937027445994	2.09425543289399e-05	6.82171776134055e-06	7.77066361479228e-06	0.999744832515717	6.63175378576852e-05	7.51065726944944e-06	1.35049658638309e-05	5.02333678014111e-05	1.16293249448063e-05	7.26534199202433e-05	0.000192848761798814
tr|A0A366DBE2|A0A366DBE2_9NOCA	0.9996655	6.77474008625722e-06	1.89697420864832e-05	2.7758293072111e-05	0.999787747859955	6.53684537610388e-06	8.99646784091601e-06	6.74536131555215e-05	3.09328970615752e-05	5.23370472365059e-05	4.97239270771388e-05	6.40086409475771e-06	8.84146356838755e-06	6.64176059217425e-06	1.86722663784167e-05	4.52030872111209e-06	1.07031219158671e-05	1.36060325530707e-05	9.56120766204549e-06	2.59015196206747e-05	0.00018256476323586
tr|A0A2D9K7I0|A0A2D9K7I0_9RHIZ	0.98611176	0.000187130353879184	3.41113372996915e-05	0.000100140467111487	0.993662118911743	4.9489284720039e-05	9.57076190388761e-05	0.00290475809015334	0.000613305601291358	0.000364242499927059	0.000204528361791745	8.21595040179091e-06	1.10644186861464e-05	0.000344343512551859	0.00026137990062125	4.51049891125876e-05	5.54576618014835e-05	0.000160904426593333	7.03263940522447e-05	0.000563069363124669	0.00597353931516409
tr|A0A132EI25|A0A132EI25_9BURK	0.99997413	3.2789969282021e-06	3.74458386431797e-06	5.05737307321397e-06	0.999983787536621	3.90284367313143e-06	1.0955253856082e-05	3.96653231291566e-05	8.38801861391403e-06	6.00293924435391e-06	7.53975791667472e-06	5.97556299908319e-06	4.74009311801638e-06	6.56679912935942e-06	1.37925908347825e-05	6.0367128753569e-06	6.56755128147779e-06	8.08079494163394e-06	7.10922813595971e-06	1.31725919345627e-05	7.82206843723543e-05
tr|A0A6P2QLP0|A0A6P2QLP0_9BURK	0.96806884	4.62191565020476e-05	0.00650373660027981	0.000889291637577116	0.00372372148558497	0.000761686882469803	0.00402018241584301	0.00470318924635649	0.000131613705889322	3.25610817526467e-05	0.000961068202741444	1.73296284629032e-05	3.79954872187227e-05	0.000782123010139912	0.00531891919672489	5.77443643123843e-06	0.000990076689049602	0.000107022795418743	0.000823520706035197	0.976785778999329	0.0210772883147001
tr|A0A366CWY4|A0A366CWY4_9NOCA	0.6507285	8.5801599198021e-05	0.000105892337160185	0.000144959238241427	0.000531258701812476	4.40207404608373e-05	0.000398875679820776	0.00229885545559227	0.00135481893084943	0.00251825293526053	0.0017476927023381	1.11884792204364e-05	3.30404400301632e-05	0.120881728827953	0.00134134897962213	2.15793206734816e-05	6.75139744998887e-05	0.000926003151107579	1.70040439115837e-05	0.0531303286552429	0.0146657088771462
tr|A0A1H2LIV8|A0A1H2LIV8_9ACTO	0.9999056	7.03582463756902e-06	9.72538873611484e-06	8.7797234300524e-06	1.87678670044988e-05	4.54852079201373e-06	4.96809980177204e-06	1.71740557561861e-05	8.27921121526742e-06	2.55436534644105e-05	3.35839140461758e-05	8.07963169791037e-06	5.60583112019231e-06	0.999976634979248	1.42222679642146e-05	7.06282980900141e-06	7.23290531823295e-06	2.13692292163614e-05	7.6442192948889e-06	3.37874516844749e-05	9.49929526541382e-05
tr|A0A345LUT9|A0A345LUT9_9GAMM	0.9973345	5.72016870137304e-06	4.10960001318017e-06	1.37937086037709e-05	1.86911875061924e-05	1.86795859917765e-05	1.18876541819191e-05	0.000109496162622236	9.27051733015105e-05	2.9421093131532e-05	2.57553583651315e-05	1.09253514892771e-05	1.1919803910132e-05	0.99994957447052	2.6084233468282e-05	5.80214145884383e-06	8.12355483503779e-06	0.000119128279038705	7.99244207883021e-06	5.92313008382916e-05	0.000348692847182974
tr|A0A6F8T1A6|A0A6F8T1A6_9GAMM	0.99974257	4.03660669689998e-06	5.24779807165032e-06	0.000229895464144647	0.99935656785965	1.14542190203792e-05	1.16634109872393e-05	0.000304770452203229	1.64649645739701e-05	4.47881066065747e-05	7.86806685937336e-06	2.87815109913936e-05	9.88239298749249e-06	9.25393760553561e-06	2.43580579990521e-05	1.10362916529994e-05	7.56743520469172e-06	1.39691383083118e-05	6.15528279013233e-06	9.68108270171797e-06	4.56112393294461e-05
tr|A0A143B5A7|A0A143B5A7_9DELT	0.9369121	2.84024845313979e-05	9.80476852419088e-06	2.87463190034032e-05	2.00380854948889e-05	7.08432207829901e-06	1.58145776367746e-05	2.88386854663258e-05	7.94940206105821e-06	2.59874723269604e-05	3.11041403620038e-05	1.02306785265682e-05	5.42544148629531e-06	0.999930143356323	1.04145456134574e-05	9.78580555965891e-06	1.21094972200808e-05	2.57249685091665e-05	1.07762189145433e-05	5.25270988873672e-05	0.000643442093860358
tr|A0A2N5I580|A0A2N5I580_9BACI	0.99281055	1.61526058946038e-05	8.82757922227029e-06	1.82418716576649e-05	1.9246484953328e-05	5.9496837820916e-06	1.09942511699046e-05	1.72840573213762e-05	1.24875878100283e-05	1.44814057421172e-05	3.54841686203144e-05	6.95833296049386e-06	4.78900255984627e-06	0.999814927577972	1.3529201169149e-05	1.03939073596848e-05	8.27676376502495e-06	1.80169936356833e-05	6.25128313913592e-06	7.79132969910279e-05	0.000171089282957837
tr|A0A1Q4DE34|A0A1Q4DE34_9PSEU	0.9999012	8.05868512543384e-06	1.67232410603901e-05	8.76744070410496e-06	9.48620527196908e-06	5.56855366085074e-06	4.92310982735944e-06	2.16501066461205e-05	8.3183394963271e-06	4.04094134864863e-05	1.99510959646432e-05	7.59051272325451e-06	4.34053163189674e-06	0.999960660934448	1.89392849279102e-05	5.59802037969348e-06	6.63255787003436e-06	1.94267577171559e-05	8.92404023034032e-06	3.09761453536339e-05	0.000142023636726663
tr|A0A1F6AGK1|A0A1F6AGK1_9BACT	0.9839406	3.67896027455572e-05	2.81525317404885e-05	0.000522125279530883	0.994005501270294	9.80126278591342e-05	0.000239557994063944	0.00142277078703046	0.00036152801476419	0.000345845852280036	0.000218323228182271	1.07997166196583e-05	1.10671089714742e-05	0.00223790411837399	0.000165154546266422	1.08149806692381e-05	0.000306534027913585	4.97656692459714e-05	6.6237902501598e-05	0.000954857212491333	0.00365378311835229
tr|A0A3E1BEY3|A0A3E1BEY3_RHILT	0.9999324	3.72549516214349e-06	3.13007967633894e-06	9.07935736904619e-06	0.999979972839355	4.01271790906321e-06	9.55798896029592e-06	3.18201746267732e-05	1.0523920536798e-05	7.81041217123857e-06	5.83399560127873e-06	5.97556299908319e-06	5.05562775288126e-06	5.40490827916074e-06	1.38363284349907e-05	6.08407663094113e-06	8.19319666334195e-06	1.20313943625661e-05	4.88368004880613e-06	1.13411542770336e-05	9.32780167204328e-05
tr|A0A1C0SZ89|A0A1C0SZ89_9RHIZ	0.9999856	6.96463393978775e-06	4.13695306633599e-06	3.82835651180358e-06	9.14766133064404e-06	5.53710378881078e-06	2.76228138318402e-06	1.03896063592401e-05	5.96551853959681e-06	7.99780264060246e-06	7.41270787329995e-06	1.19338164950022e-05	4.13010184274754e-06	0.999992966651917	1.29907157315756e-05	9.03419459064025e-06	6.34254865872208e-06	7.53748645365704e-06	5.01029899169225e-06	1.14096392280771e-05	3.77126889361534e-05
tr|A0A5J6MV68|A0A5J6MV68_9PROT	0.99997914	1.05792651083902e-05	4.24362451667548e-06	4.27609984399169e-06	7.91032744018594e-06	5.68918630960979e-06	3.26172153108928e-06	1.04687751445454e-05	5.91460320720216e-06	8.78411174198845e-06	6.48132572678151e-06	1.19338164950022e-05	4.50361312687164e-06	0.999990701675415	1.17539684652002e-05	5.73555144001148e-06	3.90191735277767e-06	1.44261875902885e-05	7.28925715520745e-06	7.3898531809391e-06	2.90383231913438e-05
tr|A0A261FLF2|A0A261FLF2_9BIFI	0.99874413	1.62011874635937e-05	1.14646991278278e-05	0.986525297164917	0.00149574293754995	2.11196311283857e-05	6.14621167187579e-05	0.00150553637649864	3.4754386433633e-05	0.00166079041082412	0.00392663199454546	2.69491702056257e-05	1.68024507729569e-05	0.00156657246407121	0.000105801802419592	1.05402123153908e-05	0.000123362697195262	0.000489199650473893	1.24063717521494e-05	9.5358700491488e-05	0.000493563595227897
tr|A0A3S4BUA0|A0A3S4BUA0_9RHIZ	0.9999875	7.71712893765653e-06	4.32257911597844e-06	3.59850537279272e-06	3.82439384338795e-06	5.03783394378843e-06	2.77307412943628e-06	1.15908051157021e-05	6.23126061327639e-06	5.59959562451695e-06	5.47034096598509e-06	1.19338164950022e-05	4.99204588777502e-06	0.999993443489075	9.97677489067428e-06	6.24431777396239e-06	5.85562247579219e-06	3.89174556403304e-06	6.06535286351573e-06	1.02108233477338e-05	3.31339651893359e-05
tr|A0A024YUI8|A0A024YUI8_9ACTN	0.24829641	0	0	0	0	0	0	0	0	0	0	0	0	0	0	0	0	0	0	0	0
tr|A0A317L3B1|A0A317L3B1_9BACI	0.9998822	4.65406765215448e-06	6.92665298629436e-06	8.67309427121654e-06	0.999974608421326	4.19751813751645e-06	1.1190090845048e-05	7.6842145062983e-05	3.55975062120706e-05	1.12247516881325e-05	1.32588493215735e-05	5.41652843821794e-06	9.32663169805892e-06	6.29629448667401e-06	1.76289158844156e-05	5.22962773175095e-06	3.94873268305673e-06	1.28235978991142e-05	7.70972201280529e-06	1.1267899935774e-05	3.97225194319617e-05
tr|A0A5M4B6R2|A0A5M4B6R2_9FLAO	0.9999107	3.30375314661069e-06	5.10685231347452e-06	4.41465235780925e-05	0.99982088804245	7.37321852284367e-06	6.73814201945788e-06	0.00015567967784591	3.42647981597111e-05	6.30408758297563e-05	2.29249271797016e-05	1.32561317514046e-05	6.24519952907576e-06	1.02885715023149e-05	6.81968822391354e-06	7.91070397099247e-06	1.31276838146732e-05	3.31969677063171e-05	5.95210212850361e-06	1.55046782310819e-05	8.1582780694589e-05
tr|A0A5M4BAI2|A0A5M4BAI2_9FLAO	0.9999734	7.02879015079816e-06	3.62191008207446e-06	3.30633474732167e-06	1.15969969556318e-05	4.83661233374733e-06	8.19161050458206e-06	8.48883610160556e-06	1.49494553625118e-05	5.03046976518817e-06	1.21061020763591e-05	7.47058902561548e-06	6.11319728704984e-06	0.999992966651917	1.53389592014719e-05	5.81651238462655e-06	7.84880649007391e-06	8.68863298819633e-06	4.51911000709515e-06	1.28176925500156e-05	4.39466275565792e-05
tr|A0A1C0SDI9|A0A1C0SDI9_9RHIZ	0.60598034	0.00110212806612253	0.0117498151957989	0.000706366205122322	0.0554870702326298	0.00527189299464226	0.00348501210100949	0.00598184391856194	0.000390294910175726	0.000104729762824718	0.0163391623646021	1.28713072626851e-05	3.59200312232133e-05	0.00284932134672999	0.00471030129119754	6.51949449093081e-06	0.000100184202892706	0.000541052082553506	0.00626428099349141	0.849807441234589	0.0102313486859202
tr|J0P864|J0P864_9BACT	0.99987197	3.98746033170028e-06	6.87011515765334e-06	0.000108500440546777	0.999658584594727	5.85766156291356e-06	1.61211974045727e-05	0.000384949875297025	1.48549906953122e-05	2.44502916757483e-05	4.85725395265035e-05	1.23446006909944e-05	5.32476315129315e-06	1.05109511423507e-05	1.73003663803684e-05	7.06718947185436e-06	1.46097872857354e-05	2.4073069653241e-05	6.29001669949503e-06	3.44203290296718e-05	0.000106858111394104
tr|A0A3L8KE18|A0A3L8KE18_9ACTN	0.71962345	1.79946691787336e-05	0.000190221689990722	0.0004986168933101	0.001408954965882	0.000503337010741234	3.49658876075409e-05	0.00158571603242308	0.000312244694214314	0.00656234938651323	0.00146685575600713	3.13913405989297e-05	1.78434183908394e-05	0.0226883869618177	0.000767753168474883	1.16665705718333e-05	0.000315554527333006	0.000405607454013079	2.62446956185158e-05	0.0490342192351818	0.00631870469078422
tr|A0A1F9L5C0|A0A1F9L5C0_9DELT	0.99211603	9.37317672651261e-05	2.17706256080419e-05	1.1309357432765e-05	3.95039860450197e-05	4.04666025133338e-05	3.08108355966397e-05	0.000350447924574837	6.48717759759165e-05	3.06518777506426e-05	8.09469493106008e-05	7.26597227185266e-06	3.42736530001275e-05	0.999712288379669	2.40726094489219e-05	1.05215322037111e-05	1.96563869394595e-05	2.36661617236678e-05	4.09250060329214e-05	0.000435750145697966	0.000919236161280423
tr|A0A133QKJ2|A0A133QKJ2_STASI	0.64477134	2.86903396045091e-05	0.000263743771938607	0.00170313997659832	0.00255541526712477	9.12831019377336e-05	0.000665446685161442	0.00242648110724986	0.000346744491253048	0.000137757713673636	0.000351773807778955	2.98837112495676e-05	1.22352494145161e-05	0.491660207509995	0.000270713935606182	7.62738227422233e-06	5.48840907867998e-05	0.000175995941390283	2.66123861365486e-05	0.00201253034174442	0.00454942509531975
tr|A0A414NZB9|A0A414NZB9_9FIRM	0.999972	2.99731800623704e-06	5.46337514606421e-06	1.38477480504662e-05	0.99997353553772	3.88255602956633e-06	4.78084803035017e-06	7.2334791184403e-05	3.39144498866517e-05	1.18380694402731e-05	9.11163442651741e-06	6.40956250208546e-06	5.27122210769448e-06	5.2385030357982e-06	1.39517642310238e-05	6.02288309892174e-06	4.35960646427702e-06	7.872142305132e-06	8.39724725665292e-06	7.02874967828393e-06	3.02823336824076e-05
tr|A0A2H2Z6I1|A0A2H2Z6I1_9PSED	0.99995077	5.00813939652289e-06	1.01736732176505e-05	6.96915867592907e-06	0.999992728233337	3.33724028678262e-06	9.7870843092096e-06	4.10195243603084e-05	6.99040538165718e-06	1.04127775557572e-05	8.34792626847047e-06	6.52632479614113e-06	4.34509956903639e-06	6.5406238718424e-06	1.18797097456991e-05	6.50646325084381e-06	3.79565290131723e-06	7.96650056145154e-06	5.1721967793128e-06	8.18324042484164e-06	4.582089241012e-05
tr|G9EKG7|G9EKG7_9GAMM	0.99992573	5.104481260787e-06	4.29578449256951e-06	9.81092398433248e-06	0.999944567680359	4.66751771455165e-06	1.20752811199054e-05	2.62782814388629e-05	2.43832510022912e-05	1.96604178199777e-05	1.71370320458664e-05	1.11985882540466e-05	5.51816810911987e-06	1.04908922367031e-05	8.46585135150235e-06	7.1172262323671e-06	4.75352908324567e-06	8.83608572621597e-06	5.99063196204952e-06	1.70303028426133e-05	0.000106950676126871
tr|U7LBH4|U7LBH4_9CORY	0.9996246	9.8101654657512e-06	1.06459210655885e-05	7.93557137512835e-06	2.29358593060169e-05	6.68288794258842e-06	1.00061324701528e-05	4.60506998933852e-05	1.62180058396189e-05	1.70099483511876e-05	1.56430851347977e-05	6.79016056892578e-06	5.03419869346544e-06	0.999943137168884	2.33124865189893e-05	4.90184038426378e-06	8.74908164405497e-06	1.4460760212387e-05	1.18878015200607e-05	6.91646928316914e-05	0.000150231688166969
tr|A0A1E7G149|A0A1E7G149_LACLC	0.99999166	5.99836675974075e-06	4.01174975195318e-06	3.83888254873455e-06	4.67878817289602e-06	3.82649477614905e-06	3.66728545486694e-06	3.25053879350889e-05	5.64150604986935e-06	8.21886533231009e-06	7.64096785133006e-06	7.26597227185266e-06	7.22974664313369e-06	0.999993324279785	9.41740290727466e-06	5.94100902162609e-06	4.33497143603745e-06	3.91523917642189e-06	5.32356489202357e-06	8.27336316433502e-06	6.0084363212809e-05
tr|A0A4V2UFF2|A0A4V2UFF2_9CAUL	0.9999895	6.59086026644218e-06	4.12932968174573e-06	3.67313805327285e-06	5.4194324548007e-06	4.61242689198116e-06	2.33755667977675e-06	1.63820950547233e-05	6.26824339633458e-06	6.3352217694046e-06	8.76293506735237e-06	1.19338164950022e-05	5.40220798939117e-06	0.999994516372681	8.0566642282065e-06	5.32436706635053e-06	5.85489669902017e-06	6.07958736509318e-06	5.40703240403673e-06	1.77366891875863e-05	3.25837245327421e-05
tr|A0A562S2R9|A0A562S2R9_9SPIO	0.9958831	2.08852125069825e-05	1.21402317745378e-05	3.41826489602681e-05	4.69720471301116e-05	5.95035362493945e-06	1.20626327770879e-05	1.1489205462567e-05	1.81282975972863e-05	1.11474964796798e-05	4.59067050542217e-05	2.37316799029941e-05	4.23636220148182e-06	0.999911427497864	2.26932043005945e-05	1.70005259860773e-05	1.09354323285515e-05	3.37681231030729e-05	5.82839538765256e-06	2.3840608264436e-05	0.00140698591712862
tr|A0A3A0BCW4|A0A3A0BCW4_9BACT	0.99997306	2.16347725654487e-05	4.38050710727111e-06	4.18596118834103e-06	1.19375608846894e-05	4.1721718844201e-06	4.24694826506311e-06	9.76526825979818e-06	1.15242664833204e-05	7.77905734139495e-06	1.39167223096592e-05	1.19338164950022e-05	8.34810089145321e-06	0.999989032745361	9.63466209213948e-06	8.49555817694636e-06	1.54299377754796e-05	1.81733194040135e-05	5.48600837646518e-06	5.08083649037872e-05	7.59203976485878e-05
tr|H5UVM7|H5UVM7_9MICO	0.99998474	9.84664529823931e-06	3.94214430343709e-06	4.30907039117301e-06	6.78255582897691e-06	8.4976327343611e-06	5.31045225216076e-06	1.61059397214558e-05	6.4154028223129e-06	1.19769474622444e-05	6.32323417448788e-06	5.76482898395625e-06	5.14459952682955e-06	0.99998939037323	6.07375704930746e-06	5.40442351848469e-06	5.27701149621862e-06	6.29521900918917e-06	4.40697203885065e-06	1.77829097083304e-05	4.65498887933791e-05
tr|A0A4V3E1F2|A0A4V3E1F2_9SPHI	0.9999701	9.21568880585255e-06	3.5724735880649e-06	3.60352237294137e-06	5.54696589460946e-06	5.35803155798931e-06	3.88181160815293e-06	9.69514439930208e-06	8.92981188371778e-06	5.36381412530318e-06	9.75228522293037e-06	1.19338164950022e-05	4.76253626402467e-06	0.999994158744812	1.23767222248716e-05	7.65343884268077e-06	8.9499835667084e-06	4.83024177810876e-06	5.1577303565864e-06	2.09885602089344e-05	4.36343034380116e-05
tr|Q1IKZ9|Q1IKZ9_KORVE	0.022293469	0	0	0	0	0	0	0	0	0	0	0	0	0	0	0	0	0	0	0	0
tr|A0A1F4U4E2|A0A1F4U4E2_9BACT	0.99779046	2.11084152397234e-05	7.38038716008305e-06	1.55977249960415e-05	6.74914481351152e-05	6.81260326018673e-06	7.69106191000901e-06	1.9015948055312e-05	1.61577227117959e-05	7.69046073401114e-06	1.45646035889513e-05	1.02306785265682e-05	5.0002413445327e-06	0.999954700469971	1.1958949471591e-05	8.36505205370486e-06	1.04073378679459e-05	1.50347095768666e-05	7.12725841367501e-06	1.83806114364415e-05	8.38299238239415e-05
tr|A0A2R7RXK2|A0A2R7RXK2_9PSED	0.9999846	6.8985364123364e-06	4.1313937799714e-06	4.34576259067398e-06	5.99831491854275e-06	3.93123400499462e-06	2.30697673941904e-06	1.66997015185189e-05	7.04642116033938e-06	9.08865331439301e-06	1.02744124887977e-05	1.19338164950022e-05	5.00012674820027e-06	0.999993801116943	1.29671107060858e-05	5.68781342735747e-06	3.88477428714396e-06	6.69183555146446e-06	5.85493580729235e-06	1.66880799952196e-05	3.34549331455491e-05
tr|A0A1V4BX70|A0A1V4BX70_MICAE	0.9998117	4.94054947921541e-05	3.80658457288519e-05	2.59819971688557e-05	0.000126979561173357	1.10619066617801e-05	1.73137850651983e-05	0.000483778247144073	2.92691911454313e-05	1.70879575307481e-05	4.44978031737264e-05	9.59648696152726e-06	7.79915717430413e-06	0.99963641166687	6.3064566347748e-05	5.28230339114089e-06	2.08251312869834e-05	2.25363528443268e-05	9.15911459742347e-06	0.000459013535873964	0.000934967480134219
tr|A0A6F8T5F5|A0A6F8T5F5_9GAMM	0.99994826	4.37882818005164e-06	4.89359626953956e-06	2.13405364775099e-05	0.999955654144287	7.38588596504997e-06	8.73922544997185e-06	1.23710933621624e-05	9.66539300861768e-05	1.44764071592363e-05	4.16390867030714e-05	1.8773182091536e-05	4.71076054964215e-06	7.14969655746245e-06	2.68195435637608e-05	7.74271666159621e-06	4.66995079477783e-05	1.84732907655416e-05	5.97895405007876e-06	2.91868545900797e-05	3.67655411537271e-05
tr|A0A5R9IVG3|A0A5R9IVG3_9ENTR	0.9995472	1.82485346158501e-05	1.75003551703412e-05	3.70499656128231e-05	5.1944334700238e-05	1.6464729924337e-05	2.75819202215644e-05	7.66072116675787e-05	1.47684868352371e-05	3.88761654903647e-05	3.42258717864752e-05	0.000100396799098235	1.81072355189826e-05	1.66494992299704e-05	0.999798595905304	1.25913857118576e-05	2.02869123313576e-05	4.27614140789956e-05	1.24464859254658e-05	4.96182910865173e-05	0.000352400325937197
tr|A0A1W7LZJ7|A0A1W7LZJ7_CLOBE	0.9722186	1.11673198261997e-05	9.9238441180205e-06	2.30615132750245e-05	0.000103012294857763	1.18584193842253e-05	8.43248417368159e-05	0.000263995869318023	4.34421963291243e-05	0.000253653590334579	0.000168576065334491	1.57497543114005e-05	1.2452517694328e-05	4.01679390051868e-05	9.34452982619405e-05	7.0334563133656e-06	3.08526759909e-05	4.40151161456015e-05	3.19162427331321e-05	0.999265491962433	0.00089696585200727
tr|A0A3G7UV30|A0A3G7UV30_9PSED	0.999183	2.18694676732412e-05	1.96365836018231e-05	0.999852657318115	7.52043051761575e-05	2.32249003602192e-05	6.09484923188575e-05	0.000325531116686761	5.24028728250414e-05	0.00113614671863616	0.00051157281268388	3.85605853807647e-05	1.48139215525589e-05	0.000106431296444498	8.4462619270198e-05	1.00704064607271e-05	2.12686518352712e-05	0.000669517961796373	7.78319736127742e-06	0.000118940304673743	0.000402183213736862
tr|A0A502LC91|A0A502LC91_HAEHA	0.9929206	4.1062303353101e-05	1.91746130440151e-05	6.41510923742317e-05	0.998341083526611	5.84809604333714e-05	0.000207723205676302	0.0013703202130273	0.000375140574760735	0.000231757789151743	8.102718857117e-05	6.77808793625445e-06	1.24728530863649e-05	0.000344813743140548	0.000238564898609184	2.55108134297188e-05	8.4500883531291e-05	9.61079131229781e-05	7.1513197326567e-05	0.000530653167515993	0.00138287374284118
tr|A0A429EZA6|A0A429EZA6_9PSEU	0.83315206	0.000163100223289803	0.000458377151517197	0.00831818487495184	0.0133439116179943	0.000956212403252721	0.00380506925284863	0.00852690637111664	0.000365784188034013	0.000264494679868221	0.00328179891221225	9.34372474148404e-06	6.69967266730964e-05	0.000636088429018855	0.00729331886395812	9.69249140325701e-06	0.00214545917697251	0.000245237810304388	0.00160334631800652	0.543941617012024	0.0338689908385277
tr|A0A2N7G997|A0A2N7G997_9VIBR	0.9871743	8.35878381622024e-06	2.45058708969736e-05	2.14090669032885e-05	2.57792435149895e-05	9.13170242711203e-06	7.70434871810721e-06	1.41272630571621e-05	9.55318682827055e-06	1.69049944815924e-05	4.62767129647546e-05	1.59496812557336e-05	6.01496731178486e-06	0.999898791313171	1.68707556440495e-05	9.23661173146684e-06	1.00943389043096e-05	3.56229429598898e-05	6.6898001023219e-06	1.94763597392011e-05	0.00034601436345838
tr|A0A7K0C4I3|A0A7K0C4I3_9ACTN	0.45849705	0	0	0	0	0	0	0	0	0	0	0	0	0	0	0	0	0	0	0	0
tr|A0A1Y4RMD0|A0A1Y4RMD0_9FIRM	0.457288	0	0	0	0	0	0	0	0	0	0	0	0	0	0	0	0	0	0	0	0
tr|A0A1G9HRK0|A0A1G9HRK0_9PSED	0.9999697	3.33491152559873e-06	1.49045145008131e-05	2.21177160710795e-05	0.999912977218628	5.74824434806942e-06	6.80646598993917e-06	4.72453211841639e-05	9.40774407354183e-06	8.16543524706503e-06	1.23780673675356e-05	8.41069595480803e-06	7.08146490069339e-06	5.89518640481401e-06	1.2492459063651e-05	5.80337018618593e-06	4.80486733067664e-06	9.93551111605484e-06	5.77861737838248e-06	1.17554818643839e-05	3.76725001842715e-05
tr|A0A1H8W7T8|A0A1H8W7T8_9ACTN	0.59953153	6.92381436238065e-05	0.00371556985192001	0.0016920407069847	0.10257226228714	0.00268891616724432	0.00219311914406717	0.0276954378932714	4.54288347100373e-05	0.000199780188268051	0.0076957494020462	3.92186339013278e-05	8.40574211906642e-05	0.000869976880494505	0.00345685798674822	1.23817981148022e-05	0.00113223784137517	0.000204505558940582	0.00215989211574197	0.987735450267792	0.036328699439764
tr|A0A1S8Q521|A0A1S8Q521_CLOBE	0.99991703	1.30862235891982e-05	2.12687336897943e-05	2.14080046134768e-05	2.49853819696e-05	2.51495166594395e-05	2.19827579712728e-05	7.39458118914627e-05	1.50787627717364e-05	2.19073335756548e-05	2.35074476222508e-05	4.80516609968618e-05	1.57186332216952e-05	1.63526092364918e-05	0.999926686286926	2.08697438210947e-05	1.83519932761556e-05	2.73450277745724e-05	1.00909501270507e-05	4.57442292827182e-05	0.000162755328346975
tr|A0A3E1BVC1|A0A3E1BVC1_RHILT	0.99997675	6.27860572421923e-06	3.26138251693919e-06	3.89663682653918e-06	6.77609068588936e-06	3.91944968214375e-06	4.3832942537847e-06	7.56894314690726e-06	6.83709458826343e-06	6.21338131168159e-06	4.84635893371888e-06	6.79792901792098e-06	4.68934422315215e-06	0.999995112419128	9.30473288462963e-06	5.27105612491141e-06	6.78757760397275e-06	6.01278861722676e-06	4.85802456751117e-06	1.29452919281903e-05	5.13412560394499e-05
tr|A0A1C9WP32|A0A1C9WP32_9MICC	0.34137177	0	0	0	0	0	0	0	0	0	0	0	0	0	0	0	0	0	0	0	0
tr|A2RVY2|A2RVY2_BURM9	0.002473583	0	0	0	0	0	0	0	0	0	0	0	0	0	0	0	0	0	0	0	0
tr|A0A315BDH0|A0A315BDH0_9BURK	0.99998105	8.79594881553203e-06	5.87328440815327e-06	3.25345786222897e-06	4.0737559174886e-06	4.26106271333992e-06	3.35478443957982e-06	9.69051325228065e-06	6.26824339633458e-06	1.04860419014585e-05	8.02680006017908e-06	6.79792901792098e-06	4.71034718430019e-06	0.999995350837708	9.84052439889638e-06	7.64568449085345e-06	4.15910972151323e-06	4.4303128561296e-06	5.81839321966982e-06	1.09324701043079e-05	3.11047624563798e-05
tr|A0A1M3BFD3|A0A1M3BFD3_9CHLA	0.9986547	5.55721198907122e-05	9.61664227361325e-06	2.7230242267251e-05	4.15024369431194e-05	6.60954856357421e-06	8.65597303345567e-06	1.63521417562151e-05	1.27241082736873e-05	2.23145161726279e-05	4.50181833002716e-05	2.28798908210592e-05	5.5606838031963e-06	0.999974012374878	1.72312611539382e-05	1.85470962605905e-05	1.65487890626537e-05	2.59860353253316e-05	7.57425050323945e-06	5.03801202285103e-05	0.000124432597658597
tr|A0A177KEC1|A0A177KEC1_9MICO	0.99849665	7.18367164154188e-06	1.22819992611767e-05	8.58598286868073e-06	1.8085853298544e-05	9.15881810215069e-06	4.85089503854397e-06	1.66317731782328e-05	1.63327840709826e-05	3.36530029017013e-05	2.65948292508256e-05	5.76482898395625e-06	5.53037489225972e-06	0.999984502792358	1.45828926179092e-05	8.00237194198417e-06	7.35297408027691e-06	2.91461637971224e-05	7.45140687286039e-06	3.10215218632948e-05	4.75180095236283e-05
tr|A0A1U9L1I3|A0A1U9L1I3_9PROT	0.91887665	0.00015706560225226	0.00402244972065091	0.000100852776085958	0.946631789207458	0.000119292191811837	0.000651037378702313	0.00276952190324664	0.000463965116068721	0.000927030283492059	0.00112743116915226	8.30321732792072e-06	2.12179038499016e-05	0.00450555188581347	0.000845504400786012	1.45878866533167e-05	0.000443794066086411	0.000334441807353869	8.00547131802887e-05	0.0216512400656939	0.00824775174260139
tr|A0A1T4WRJ8|A0A1T4WRJ8_9DELT	0.93981016	0.000193015599506907	1.637292552914e-05	0.000114218193630222	0.973309278488159	4.94835294375662e-05	0.000151909422129393	0.0011932811466977	0.000460655312053859	0.000296451587928459	0.000100904726423323	1.92962907021865e-05	9.98999985313276e-06	0.000275737751508132	0.000246623822022229	2.70255804935005e-05	0.000115495662612375	0.000106911516922992	0.000119380376418121	0.00120780861470848	0.00256553152576089
tr|A0A1H7R167|A0A1H7R167_9GAMM	0.9992268	4.92222216053051e-06	5.79306833969895e-06	1.25392361951526e-05	0.999940156936646	4.32163096775184e-06	9.75136481429217e-06	6.76060444675386e-05	1.78635964402929e-05	2.68929197773105e-05	1.08724880192312e-05	6.36829554423457e-06	7.13112012817874e-06	1.20307058750768e-05	2.55053873843281e-05	6.69894234306412e-06	7.35940011509228e-06	9.08851416170364e-06	5.73221586819272e-06	4.56712623417843e-05	6.40979487798177e-05
tr|A0A0B1ZEF9|A0A0B1ZEF9_9SPHN	0.004958117	0	0	0	0	0	0	0	0	0	0	0	0	0	0	0	0	0	0	0	0
tr|A0A1G3HEW2|A0A1G3HEW2_9RHOO	0.9999893	8.25232291390421e-06	4.5642505028809e-06	3.59686509909807e-06	5.7828347053146e-06	5.30911029272829e-06	2.69186011792044e-06	1.21133898574044e-05	6.73070508128149e-06	5.52577239432139e-06	8.18093849375146e-06	6.79792901792098e-06	4.09327049055719e-06	0.999993920326233	9.46103500609752e-06	5.46982391824713e-06	5.06162905367091e-06	5.32321473656339e-06	5.28330065208138e-06	1.53870441863546e-05	2.59828648268012e-05
tr|A0A4Q1B3B0|A0A4Q1B3B0_9STAP	0.99408853	1.55909438035451e-05	6.44357714918442e-06	0.00419183494523168	0.000175379638676532	1.10371020127786e-05	6.96580173098482e-05	0.000917779805604368	0.000360943929990754	0.000184056218131445	0.000163960954523645	0.000156846057507209	9.86338363873074e-06	0.935781896114349	0.000161899399245158	1.77228757820558e-05	1.93798496184172e-05	4.92558465339243e-05	7.93923481978709e-06	0.00076286110561341	0.00541420048102736
tr|A0A561DUU5|A0A561DUU5_9PSED	0.99926096	8.20844707050128e-06	1.36886637847056e-05	4.15256363339722e-05	3.02033349726116e-05	2.11483711609617e-05	1.3807526556775e-05	0.000166902915225364	1.13840978883673e-05	0.999138116836548	0.999907612800598	7.56474355512182e-06	1.226315725944e-05	2.05840060516493e-05	6.79463919368573e-05	6.30592057859758e-06	1.62797114171553e-05	0.999366819858551	2.42241421801737e-05	9.34293493628502e-05	0.00513357808813453
tr|A0A366DGX5|A0A366DGX5_9NOCA	0.8312976	0.000122863770229742	0.00548942806199193	0.00142915663309395	0.0497854053974152	0.00534961558878422	0.00112245616037399	0.0199996437877417	0.000836860679555684	0.000232756501645781	0.00190011237282306	2.45516257564304e-05	2.00317408598494e-05	0.000649660767521709	0.00986530352383852	6.40134612694965e-06	0.00725122122094035	0.000614067655988038	0.00356683321297169	0.95929491519928	0.0158809069544077
tr|A0A1Q4E8R5|A0A1Q4E8R5_9PSEU	0.60791135	0.000221219073864631	0.000129085994558409	0.00014050878235139	0.000745837751310319	0.000134544927277602	0.000157747927005403	0.00572927109897137	0.000454178429208696	0.000645529886242002	0.00236869510263205	2.56357507169014e-05	2.77498766081408e-05	0.000817488646134734	0.00123857380822301	1.80078386620153e-05	0.000121280929306522	0.000460299081169069	8.54493555380031e-05	0.0431183911859989	0.007990931160748
tr|A0A3Q8HZK7|A0A3Q8HZK7_9RHOO	0.9862153	0.000348581146681681	5.23414892086294e-05	9.61462283157744e-05	0.985223174095154	7.07763465470634e-05	0.000382373720640317	0.00359146040864289	0.000535192026291043	0.00083803926827386	0.000148979612276889	1.78923073690385e-05	1.35296531880158e-05	0.000383697246434167	0.000197213797946461	2.59742682828801e-05	4.36109694419429e-05	0.000202025403268635	8.03764414740726e-05	0.000773824343923479	0.00286580668762326
tr|A0A2E2Q946|A0A2E2Q946_9PROT	0.97830737	8.81772575667128e-06	1.38021569000557e-05	1.80530423676828e-05	4.28611128882039e-05	6.03254602538073e-06	9.48458637139993e-06	2.02076280402252e-05	9.88599458651152e-06	1.39478133860393e-05	5.31938494532369e-05	1.36402532007196e-05	6.27016879661824e-06	0.999961137771606	2.60148990491871e-05	1.2410419913067e-05	1.26593531604158e-05	1.96544751815964e-05	6.05287141297595e-06	4.34942157880869e-05	0.000208530458621681
tr|A0A0Q7DFH7|A0A0Q7DFH7_9RHIZ	0.99969804	8.72570944920881e-06	7.1807057793194e-06	1.3334260074771e-05	5.45219045307022e-05	1.61920906975865e-05	1.60764902830124e-05	0.000105620965769049	2.18921286432305e-05	0.920849859714508	0.999921560287476	9.88244028121699e-06	1.11291092252941e-05	9.41392772801919e-06	7.57746602175757e-05	9.1615956989699e-06	1.09782213257859e-05	0.959769129753113	1.6311429135385e-05	7.99223780632019e-05	0.000168591330293566
tr|A0A1Q9T8F4|A0A1Q9T8F4_9MICO	0.033846233	0	0	0	0	0	0	0	0	0	0	0	0	0	0	0	0	0	0	0	0
tr|A0A0K2P0K2|A0A0K2P0K2_9ENTR	0.9999728	9.20328693609918e-06	1.03146348919836e-05	1.28501505969325e-05	1.61583229782991e-05	1.68208407558268e-05	1.68839706020663e-05	3.50370501109865e-05	1.54619756358443e-05	0.011241115629673	0.999966621398926	8.62616616359446e-06	8.73762564879144e-06	1.12514499051031e-05	2.21036298171384e-05	8.49120806378778e-06	1.06637944554677e-05	0.00817524176090956	1.67841135407798e-05	4.23404599132482e-05	5.98326696490403e-05
tr|A0A1I4K7J4|A0A1I4K7J4_9FIRM	0.9998652	8.51854201755486e-06	7.25454810890369e-06	9.57753400143702e-06	2.90334755845834e-05	5.52171104573063e-06	9.74626073002582e-06	1.84924865607172e-05	7.7848308137618e-06	1.43007573569776e-05	1.69589111465029e-05	1.19201786219492e-05	5.59734780836152e-06	0.999985814094543	1.50094674609136e-05	1.44877885759342e-05	6.60000614516321e-06	1.30021799122915e-05	6.85435588820837e-06	1.80213919520611e-05	6.30363065283746e-05
tr|A0A1Q4DWX9|A0A1Q4DWX9_9PSEU	0.8503308	3.285393177066e-05	9.16793214855716e-05	4.6859302528901e-05	6.13901793258265e-05	4.65697812614962e-05	9.40637837629765e-05	0.000103462982224301	6.95561902830377e-05	3.97255898860749e-05	2.99767871183576e-05	9.29057205212303e-06	1.49127608892741e-05	0.997386872768402	7.33589331503026e-05	1.0798820767377e-05	1.10793698695488e-05	0.000117083567602094	3.9882848795969e-05	0.000235023311688565	0.000564207206480205
tr|A0A1X0IXI9|A0A1X0IXI9_MYCRH	0.999706	5.40718201591517e-06	1.02694175438955e-05	6.29726782790385e-05	0.999901652336121	1.33461808218271e-05	9.11971801542677e-06	0.000155137619003654	9.61868772719754e-06	2.28306525968947e-05	9.01622297533322e-06	9.2760437837569e-06	6.21649269305635e-06	4.87289116790635e-06	2.12723443837604e-05	6.7991481955687e-06	5.89378669246798e-06	1.76184948941227e-05	1.47883311001351e-05	1.85217850230401e-05	7.54198335926048e-05
tr|A0A6J5FWW1|A0A6J5FWW1_9BURK	0.99999046	7.77673540142132e-06	3.71714440916548e-06	5.06788410348236e-06	7.11443044565385e-06	4.73930685984669e-06	3.5952018606622e-06	1.80607748916373e-05	1.92058723769151e-05	1.39073154059588e-05	1.05703102235566e-05	5.76482898395625e-06	4.49536173618981e-06	0.99998927116394	1.07662035588874e-05	6.7468481574906e-06	4.5785150177835e-06	8.64822504809126e-06	8.84922428667778e-06	1.9441511540208e-05	4.60344526800327e-05
tr|A0A429FIY0|A0A429FIY0_9PSEU	0.9999101	5.16608452016953e-06	1.05816361610778e-05	1.74078086274676e-05	0.999970674514771	4.44930719822878e-06	7.73256306274561e-06	4.12586050515529e-05	5.91945627093082e-06	2.26574175030692e-05	3.93986774724908e-05	7.23249149814365e-06	7.93331582826795e-06	4.98952840644051e-06	1.68786409631139e-05	4.83413168694824e-06	6.58231147099286e-06	3.53086761606392e-05	8.99836413736921e-06	8.34330148791196e-06	0.000132978268084116
tr|A0A3C0FDS9|A0A3C0FDS9_9FIRM	0.0978538	0	0	0	0	0	0	0	0	0	0	0	0	0	0	0	0	0	0	0	0
tr|A0A2A4ANV8|A0A2A4ANV8_9CORY	0.83503133	4.94306586915627e-05	0.000260468397755176	0.000264148169662803	0.000769648642744869	0.000132612563902512	0.000483000709209591	0.00343080190941691	0.0176157485693693	0.0029066507704556	0.00573083059862256	5.71470336581115e-05	8.42209337861277e-05	0.00580973550677299	0.000208565863431431	4.37958078691736e-05	4.13854104408529e-05	0.000272536068223417	1.74233373400057e-05	0.590538203716278	0.0179814007133245
tr|A0A6G7EGL2|A0A6G7EGL2_9CAUL	0.9999877	8.11351310403552e-06	4.04839192924555e-06	4.50732568424428e-06	5.50101276530768e-06	6.40857842881815e-06	2.37632934840804e-06	1.48548770084744e-05	5.98926681050216e-06	6.58957833366003e-06	5.4548791013076e-06	1.19338164950022e-05	4.39518635175773e-06	0.999993324279785	7.74783529777778e-06	5.8429041018826e-06	3.85469002139871e-06	4.06782783102244e-06	5.35257731826277e-06	7.98634664533893e-06	2.16535354411462e-05
tr|A0A3M9MAN1|A0A3M9MAN1_9MICO	0.81264347	4.2856208892772e-05	0.000366834952728823	0.000169819599250332	0.000857111299410462	2.78553743555676e-05	0.00031216224306263	0.00127262272872031	0.000224621224333532	0.00601531658321619	0.00297974469140172	2.85370915662497e-05	4.96376487717498e-05	0.00189385749399662	0.00014295474102255	2.55614177149255e-05	8.84606924955733e-05	0.00147627538535744	1.57331505761249e-05	0.795170724391937	0.0139810685068369
tr|A0A1X0IV39|A0A1X0IV39_MYCRH	0.8138474	1.96667733689537e-05	4.24281315645203e-05	0.00018355340580456	4.11307337344624e-05	1.64499142556451e-05	5.02414150105324e-05	0.000123710909974761	9.89007894531824e-05	4.26566584792454e-05	3.23289314110298e-05	9.29057205212303e-06	1.73076932696858e-05	0.99649316072464	4.0016613638727e-05	8.79256003827322e-06	1.65470537467627e-05	9.3413756985683e-05	5.59698346478399e-05	0.00019022858759854	0.0016383461188525
tr|A0A385SK81|A0A385SK81_9BACT	0.9881095	1.28716628751135e-05	1.44526538861101e-05	2.36044033954386e-05	0.999322772026062	8.73248518473702e-06	2.06543045351282e-05	0.00034326859167777	2.00999802473234e-05	5.37090236321092e-05	2.52923109655967e-05	1.39061748996028e-05	7.66261200624285e-06	3.71590213035233e-05	5.04573836224154e-05	6.43310204395675e-06	3.21543193422258e-05	3.56228410964832e-05	9.55040013650432e-06	0.000801541551481932	0.000826503674034029
tr|A0A5B8SYW9|A0A5B8SYW9_LEUPS	0.99998975	1.27837556647137e-05	3.64679931408318e-06	3.79781067749718e-06	3.04121067529195e-06	5.72308272239752e-06	7.23993025530945e-06	1.80346305569401e-05	5.44602153240703e-06	1.00778615887975e-05	1.12648913273006e-05	5.76482898395625e-06	7.89041405369062e-06	0.999993920326233	1.29864911286859e-05	7.68229438108392e-06	6.22283414486446e-06	4.32163915320416e-06	4.64159438706702e-06	1.00900078905397e-05	5.18152592121623e-05
tr|A0A3S5BWG2|A0A3S5BWG2_9FIRM	0.99998856	7.50736307963962e-06	3.4311879062443e-06	3.8004086491128e-06	3.92571928387042e-06	4.44680881628301e-06	2.72122815658804e-06	1.34727806653245e-05	6.94247137289494e-06	8.02890554041369e-06	6.05902232564404e-06	6.79792901792098e-06	4.40893109043827e-06	0.999994277954102	8.45193608256523e-06	5.32436706635053e-06	3.91487719753059e-06	3.54906637767272e-06	4.80229300592327e-06	9.52388654695824e-06	5.79877159907483e-05
tr|A0A1H1VB52|A0A1H1VB52_9ACTN	0.0873847	0	0	0	0	0	0	0	0	0	0	0	0	0	0	0	0	0	0	0	0
tr|A0A4S2UNB7|A0A4S2UNB7_9ACTN	0.08801411	0	0	0	0	0	0	0	0	0	0	0	0	0	0	0	0	0	0	0	0
tr|A0A0H3DPJ7|A0A0H3DPJ7_EDWTF	0.000806791	0	0	0	0	0	0	0	0	0	0	0	0	0	0	0	0	0	0	0	0
tr|A0A429FP21|A0A429FP21_9PSEU	0.13619812	0	0	0	0	0	0	0	0	0	0	0	0	0	0	0	0	0	0	0	0
tr|F6CY44|F6CY44_MARPP	0.9334554	7.59385056881001e-06	3.02192129311152e-05	2.31079193326877e-05	7.81964408815838e-05	7.11108577888808e-06	1.25394635688281e-05	5.04147683386691e-05	1.16492055894923e-05	3.0363880796358e-05	3.31462906615343e-05	1.35412583404104e-05	5.82874054089189e-06	0.0687611177563667	2.30621280934429e-05	6.89951684762491e-06	9.29542875383049e-06	5.5386422900483e-05	8.06519710749853e-06	4.02447367378045e-05	0.00199704710394144
tr|A0A3M9LXQ0|A0A3M9LXQ0_9MICO	0.27190897	0	0	0	0	0	0	0	0	0	0	0	0	0	0	0	0	0	0	0	0
tr|A0A496P6G2|A0A496P6G2_9FIRM	0.9619347	1.00254937933641e-05	1.00218039733591e-05	2.18378099816618e-05	3.24699176417198e-05	2.18881214095745e-05	1.93189935089322e-05	0.000203271090867929	3.84950726584066e-05	0.998926103115082	0.999872803688049	1.25082424347056e-05	1.09539369077538e-05	1.48050530697219e-05	2.9180229830672e-05	1.58768980327295e-05	2.16141488635913e-05	0.997878074645996	4.03670092055108e-05	0.000113893976958934	0.000444727222202346
tr|A0A1D2I8I7|A0A1D2I8I7_9ACTN	0.046317738	0	0	0	0	0	0	0	0	0	0	0	0	0	0	0	0	0	0	0	0
tr|A0A1H7S3N3|A0A1H7S3N3_9GAMM	0.999747	9.11022652871907e-06	7.9285209722002e-06	3.54849144059699e-05	2.22909911826719e-05	1.49739826156292e-05	1.28041065181606e-05	0.000117005889478605	2.96843190881191e-05	0.993831276893616	0.999900579452515	7.56474355512182e-06	8.90468254510779e-06	1.98952384380391e-05	4.89453595946543e-05	1.36102498800028e-05	1.34177353174891e-05	0.998564898967743	1.21386929095024e-05	4.31814478361048e-05	7.05313723301515e-05
tr|A0A0B9A8B6|A0A0B9A8B6_BRELN	0.35039654	0	0	0	0	0	0	0	0	0	0	0	0	0	0	0	0	0	0	0	0
tr|A0A4S2TNL1|A0A4S2TNL1_9ACTN	0.4299791	0	0	0	0	0	0	0	0	0	0	0	0	0	0	0	0	0	0	0	0
tr|A0A097QYS9|A0A097QYS9_HAFAL	0.99996865	7.61951650929404e-06	3.64276752407022e-06	4.66990877612261e-06	4.67058134745457e-06	4.03803505832911e-06	4.79798063679482e-06	9.79182732407935e-06	6.0326610764605e-06	1.20646109280642e-05	6.35256674286211e-06	6.79792901792098e-06	5.21578158441116e-06	0.99999475479126	1.05646058727871e-05	5.8203359003528e-06	5.99566737946589e-06	5.1229735618108e-06	4.28471321356483e-06	8.24834205559455e-06	5.00940623169299e-05
tr|A0A5M3PSP2|A0A5M3PSP2_9ALTE	0.9581087	0.00015965718193911	6.51907175779343e-05	8.11085919849575e-05	0.99573415517807	6.3466424762737e-05	0.000300259183859453	0.00512254051864147	0.000132300599943846	0.000894978467840701	0.000106929772300646	1.40533984449576e-05	1.04205155366799e-05	0.000374303403077647	0.000253097241511568	2.01732982532121e-05	2.71063199761556e-05	0.000168818311067298	9.15079581318423e-05	0.000864151865243912	0.00287979654967785
tr|A0A069JMC5|A0A069JMC5_9ACTN	0.7843818	8.96000983630074e-06	8.7644893937977e-06	0.969570457935333	0.000521486683283001	3.03507658827584e-05	2.93990215141093e-05	0.000606327084824443	0.000102567792055197	0.00154935626778752	0.0028632446192205	0.000129309351905249	4.59083676105365e-05	4.69394944957457e-05	0.000173047927091829	2.96297366730869e-05	9.41643884289078e-05	0.00157101277727634	3.54172989318613e-05	0.000148612860357389	0.00240703672170639
tr|A0A4R7D495|A0A4R7D495_9SPHI	0.97914654	1.11409071905655e-05	1.72960117197363e-05	1.77682632056531e-05	4.8036588850664e-05	2.34385915973689e-05	2.52917088801041e-05	0.000231504454859532	4.76476925541647e-05	0.999190270900726	0.999882817268372	1.09691472971463e-05	1.14924923764192e-05	1.62822416314157e-05	5.1552320655901e-05	0.000378470809664577	1.92401166714262e-05	0.999400615692139	2.44771654251963e-05	0.000125106700579636	0.000441476557170972
tr|A0A1C0SQI1|A0A1C0SQI1_9RHIZ	0.79248047	0.000928603811189532	0.0122515996918082	0.0026672868989408	0.0376853123307228	0.00465793674811721	0.00176468980498612	0.00749826431274414	0.000922913721296936	0.000160576135385782	0.0196916237473488	1.20153645184473e-05	3.71286296285689e-05	0.00229624542407691	0.0083815036341548	9.08413858269341e-06	9.19674857868813e-05	0.000425072765210643	0.00764675671234727	0.943506836891174	0.00871025677770376
tr|N9WUE4|N9WUE4_CLOIN	0.9850049	6.3175739342114e-06	4.9283239604847e-06	0.999231815338135	0.000604377535637468	3.80692908947822e-05	5.0987713620998e-05	0.000258313841186464	7.1506314270664e-05	0.00070017040707171	0.00963025446981192	0.000617489858996123	1.87313726200955e-05	5.14529128849972e-05	0.000137346520205028	1.67088619491551e-05	5.3368534281617e-05	0.000423090445110574	5.51254270249046e-05	0.000325192988384515	0.000710743537638336
tr|A0A366DWD7|A0A366DWD7_9NOCA	0.7629851	0.000126271537737921	0.000519512337632477	0.000225641488214023	0.000923811516258866	2.74044978141319e-05	0.000714676105417311	0.00410223286598921	0.000523998867720366	0.00148226646706462	0.00124627351760864	2.64177597273374e-05	3.67589527741075e-05	0.000690946355462074	0.000211675142054446	2.18532040889841e-05	0.000156761438120157	0.00186186365317553	1.86001816473436e-05	0.531541585922241	0.0328786410391331
tr|A0A429EY93|A0A429EY93_9PSEU	0.6566419	5.96116369706579e-05	5.527408211492e-05	0.00025615855702199	0.00022726904717274	1.3330649380805e-05	0.000149262443301268	0.003961231559515	0.000288184673991054	0.00516074942424893	0.014137458987534	3.0010140108061e-05	3.1759303965373e-05	0.000783135765232146	0.000327395391650498	1.26543318401673e-05	8.4253384557087e-05	0.000844209862407297	2.45926585193956e-05	0.293121308088303	0.0248973909765482
tr|A0A3M4VXT3|A0A3M4VXT3_PSECI	0.99988794	3.98275142288185e-06	3.87260479328688e-06	5.68056020711083e-06	0.999991536140442	3.20017829835706e-06	1.94144413399044e-05	9.10243325051852e-05	6.5053031903517e-06	8.49026855576085e-06	6.6795937527786e-06	8.06395837571472e-06	4.94762207381427e-06	7.05428738001501e-06	1.49928300743341e-05	6.08407663094113e-06	3.66986409972014e-06	9.72081761574373e-06	7.56331519369269e-06	1.90729224414099e-05	0.000106253130070399
tr|A0A3M9M4P1|A0A3M9M4P1_9MICO	0.49947852	0	0	0	0	0	0	0	0	0	0	0	0	0	0	0	0	0	0	0	0
tr|A0A2N3VV22|A0A2N3VV22_9ACTN	0.50467354	3.72165777662303e-05	4.61335948784836e-05	0.000260576198343188	0.000352550006937236	0.000110592722194269	0.000772771309129894	0.00103520520497113	0.00132232578471303	0.00984618812799454	0.00282891164533794	3.77356736862566e-05	4.19618918385822e-05	0.00101683964021504	0.000160298164701089	2.2294052541838e-05	6.90250744810328e-05	0.000285969086689875	1.63032491400372e-05	0.0455868169665337	0.037134874612093
tr|A0A6N0X702|A0A6N0X702_BACIU	0.9983931	4.47355632786639e-05	6.94865184414084e-06	2.84031048067845e-05	3.82925973099191e-05	1.78428927029017e-05	2.47247207880719e-05	5.797301128041e-05	5.34316823177505e-05	0.482176572084427	0.139116019010544	1.32566119646071e-05	2.03786676138407e-05	4.68376783828717e-05	0.000792475650086999	0.0110276443883777	5.13500708620995e-05	0.889813363552094	6.26182645646622e-06	0.000277896062470973	0.0028684048447758
tr|A0A6I6G4V3|A0A6I6G4V3_9GAMM	0.999519	1.50949645103537e-05	6.23188452664181e-06	0.999775469303131	0.000233455706620589	2.39200653595617e-05	4.12865083490033e-05	0.000329148926539347	6.02363361394964e-05	0.000209222329431213	0.000333671719999984	1.65500987350242e-05	1.93469622900011e-05	5.7693338021636e-05	4.79321643069852e-05	1.09149059426272e-05	2.19349494727794e-05	0.000419994059484452	8.48720083013177e-06	0.000155416710185818	0.000430367683293298
tr|A0A235B2P7|A0A235B2P7_9BACL	0.9959863	1.03471375041408e-05	1.35031123136287e-05	2.2572292436962e-05	3.20006656693295e-05	3.50896152667701e-05	2.63790898316074e-05	6.94210102665238e-05	7.58403693907894e-05	0.951114118099213	0.999953866004944	8.62616616359446e-06	1.48351991811069e-05	1.25547803691006e-05	2.36903470067773e-05	1.4658689906355e-05	2.18952609429834e-05	0.862679123878479	1.25299957289826e-05	5.46763840247877e-05	0.000119885167805478
tr|A0A2Z4VGS9|A0A2Z4VGS9_9NOCA	0.0066259834	0	0	0	0	0	0	0	0	0	0	0	0	0	0	0	0	0	0	0	0
tr|A0A415EP74|A0A415EP74_9FIRM	0.9999887	7.29138491806225e-06	3.10113091472886e-06	4.42809141532052e-06	3.4877582493209e-06	3.79816947315703e-06	3.18164597956638e-06	9.11663209990365e-06	6.49951743980637e-06	7.95281448517926e-06	3.65602045349078e-06	8.56808583193924e-06	4.67399013359682e-06	0.99999463558197	7.72630482970271e-06	5.32436706635053e-06	4.94770256409538e-06	5.58009469386889e-06	4.48046284873271e-06	1.21552229757071e-05	7.51156476326287e-05
tr|A0A366DY21|A0A366DY21_9NOCA	0.82356524	0.000100601602753159	0.000177989350049756	0.0645830631256104	0.000429446838097647	1.10704877442913e-05	0.00306474673561752	0.011287366040051	0.000221929760300554	0.000132592336740345	0.00338346301577985	1.19461601570947e-05	0.000136483431560919	0.000436816917499527	0.051329717040062	5.22692516824463e-06	0.00761335203424096	4.8948306357488e-05	3.90169661841355e-05	0.016084685921669	0.727321922779083
tr|A0A7D5IU53|A0A7D5IU53_9MICO	0.08745506	0	0	0	0	0	0	0	0	0	0	0	0	0	0	0	0	0	0	0	0
tr|A0A0S7XK46|A0A0S7XK46_9BACT	0.24736077	0	0	0	0	0	0	0	0	0	0	0	0	0	0	0	0	0	0	0	0
tr|A0A7C5CAW6|A0A7C5CAW6_9RHOB	0.9999689	3.81396625925845e-06	4.01491115553654e-06	1.07237801785232e-05	0.99992847442627	3.2252589790005e-06	7.74889213062124e-06	0.000323565414873883	5.11243706569076e-06	3.61613638233393e-06	7.21498599887127e-06	8.41069595480803e-06	6.81188839735114e-06	7.24083474779036e-06	8.30467433843296e-06	5.79096376895905e-06	3.86249848816078e-06	7.32453190721571e-06	6.47331398795359e-06	1.13802016130649e-05	4.7601050027879e-05
tr|A0A366DVQ7|A0A366DVQ7_9NOCA	0.8971045	5.96964055148419e-05	0.000726048019714653	0.0526231750845909	0.0010585009586066	2.11927072086837e-05	0.00254411017522216	0.00518987514078617	0.0002568117051851	6.43223611405119e-05	0.00133647141046822	9.84076541499235e-05	8.45141839818098e-05	0.00064950599335134	0.00940302200615406	7.29315797798336e-06	0.000648095854558051	6.26351320534013e-05	1.59748888108879e-05	0.0172090586274862	0.841708064079285
tr|A0A3D0X2P1|A0A3D0X2P1_9FIRM	0.99660975	1.20907798191183e-05	9.30125497689005e-06	2.36210889852373e-05	3.76283351215534e-05	2.06934400921455e-05	2.5220728275599e-05	0.000153601795318536	4.04423335567117e-05	0.999456346035004	0.999877452850342	9.77356921794126e-06	1.09950797195779e-05	1.54921017383458e-05	3.03839242405957e-05	1.73824100784259e-05	2.06660079129506e-05	0.998560130596161	1.56119967869017e-05	0.000131036664242856	0.00027391774347052
tr|X6H008|X6H008_9RHIZ	0.9996872	6.43863904770114e-06	1.63350287039066e-05	1.22261390060885e-05	1.0367969480285e-05	5.92198557569645e-06	7.83575615059817e-06	2.98054710583529e-05	7.89740715845255e-06	9.01177827472566e-06	1.02163076007855e-05	1.02306785265682e-05	4.54206201538909e-06	0.999933838844299	1.8587679733173e-05	8.55683356348891e-06	6.85818122292403e-06	7.71781378716696e-06	7.37016762286657e-06	4.29100655310322e-05	9.01973544387147e-05
tr|B6WW84|B6WW84_9DELT	0.96069545	2.75449365290115e-05	4.04827769671101e-05	0.000107043517346028	0.987649023532867	2.81727534456877e-05	9.87539606285281e-05	0.00584424240514636	0.00031460466561839	0.000212000537430868	0.000164578086696565	7.04941157891881e-06	1.12913176053553e-05	0.00052667607087642	0.000423547840910032	3.80434175895061e-05	0.000115018119686283	5.11019097757526e-05	0.000222964779823087	0.00101374485529959	0.00333318207412958
tr|A0A1C9WRK4|A0A1C9WRK4_9MICC	0.28991106	0	0	0	0	0	0	0	0	0	0	0	0	0	0	0	0	0	0	0	0
tr|A0A1E4NU06|A0A1E4NU06_9PROT	0.98917246	1.8633363652043e-05	1.22035526146647e-05	3.32098570652306e-05	2.70939417532645e-05	2.95786339847837e-05	2.08043675229419e-05	0.000125760838272981	2.52400986937573e-05	0.99217814207077	0.999911546707153	1.06971119748778e-05	1.35379123094026e-05	1.50950354509405e-05	4.59982038591988e-05	1.74012020579539e-05	2.47101761488011e-05	0.990224540233612	1.93378855328774e-05	5.63189096283168e-05	0.00085509242489934
tr|A0A3C0FEV9|A0A3C0FEV9_9FIRM	0.88236916	5.71773925912566e-05	5.66903909202665e-05	0.000402319914428517	0.996639847755432	3.07412192341872e-05	0.000219477209611796	0.00363356922753155	0.000776273780502379	0.000906018307432532	0.000491061189677566	1.17404915727093e-05	2.28734970733058e-05	0.000572868098970503	0.000356628093868494	1.9276112652733e-05	5.50729382666759e-05	0.000690116488840431	0.000171555991983041	0.00113330339081585	0.00267225876450539
tr|A0A1E7G4K3|A0A1E7G4K3_LACLC	0.7020202	3.44355321431067e-05	0.000568895717151463	0.000830195669550449	0.187032908201218	0.00172640557866544	0.000375403702491894	0.00972417183220387	0.000176577028469183	6.5093809098471e-05	0.00810039322823286	1.46122110891156e-05	2.70662549155531e-05	0.000890875002369285	0.00869592372328043	8.08562799647916e-06	0.00121352542191744	0.000103962811408564	0.00299215456470847	0.556111395359039	0.0208007413893938
tr|A0A640PV27|A0A640PV27_9FLAO	0.88979244	7.86376858741278e-06	1.84974960575346e-05	1.42390144901583e-05	1.4597211702494e-05	7.62750596550177e-06	1.14703743747668e-05	8.22236961539602e-06	1.11859299067874e-05	3.05937610391993e-05	3.87717591365799e-05	1.04542896224302e-05	5.732024419558e-06	0.999930024147034	1.64702723850496e-05	6.54272707834025e-06	9.93680896499427e-06	3.06678120978177e-05	7.60432976676384e-06	3.84350641979836e-05	0.000486239412566647
tr|A0A1F9KZJ8|A0A1F9KZJ8_9DELT	0.97712255	1.39931908051949e-05	7.94130937720183e-06	1.34516112666461e-05	5.20408248121385e-05	1.09321263153106e-05	2.24324430746492e-05	0.000206297132535838	4.32665256084874e-05	0.999457776546478	0.99990701675415	9.07144749362487e-06	3.34783289872576e-05	1.10675737232668e-05	2.2275053197518e-05	1.96774126379751e-05	1.50398718687939e-05	0.999811232089996	1.49950610648375e-05	7.56749286665581e-05	0.000297303253319114
tr|A0A1H1STZ0|A0A1H1STZ0_9ACTN	0.063240476	0	0	0	0	0	0	0	0	0	0	0	0	0	0	0	0	0	0	0	0
tr|A0A494RXD1|A0A494RXD1_9CORY	0.036250006	0	0	0	0	0	0	0	0	0	0	0	0	0	0	0	0	0	0	0	0
tr|A0A7D5EW85|A0A7D5EW85_9MICO	0.828232	6.35545438854024e-05	0.00773658510297537	0.00826271995902061	0.0489352159202099	0.00609177956357598	0.00367869599722326	0.031909067183733	9.6874005976133e-05	0.000151292595546693	0.00178623874671757	1.36396547532058e-05	5.11013749928679e-05	0.00204363116063178	0.00410654628649354	7.98017208580859e-06	0.000283647183096036	0.000487486395286396	0.00139843171928078	0.951712191104889	0.00861998461186886
tr|A0A0C3I6Y0|A0A0C3I6Y0_9VIBR	0.99985325	7.21983224138967e-06	9.33155206439551e-06	1.35041682369774e-05	1.82822059286991e-05	1.35629315991537e-05	2.02602313947864e-05	3.61073107342236e-05	3.13324526359793e-05	0.996842622756958	0.999950647354126	8.62616616359446e-06	1.06068237073487e-05	8.42130611999892e-06	2.23291626753053e-05	1.84732034540502e-05	9.80875302047934e-06	0.993871212005615	9.15336022444535e-06	4.1920615331037e-05	6.20735154370777e-05
tr|A0A097R241|A0A097R241_HAFAL	0.0022074434	0	0	0	0	0	0	0	0	0	0	0	0	0	0	0	0	0	0	0	0
tr|A0A024YHK4|A0A024YHK4_9ACTN	0.034588717	0	0	0	0	0	0	0	0	0	0	0	0	0	0	0	0	0	0	0	0
tr|A0A1H6DM67|A0A1H6DM67_9GAMM	0.9992894	9.77732634055428e-06	9.71031931840116e-06	1.51580179590383e-05	3.05729954561684e-05	1.42324715852737e-05	1.83493320946582e-05	8.75050027389079e-05	1.79437229235191e-05	0.92303341627121	0.999805390834808	8.62616616359446e-06	1.16198025352787e-05	9.24605137697654e-06	3.51366252289154e-05	1.1620655641309e-05	1.19544220069656e-05	0.946768343448639	1.12634525066824e-05	6.97928553563543e-05	8.88441572897136e-05
tr|A0A1H1N948|A0A1H1N948_9ACTN	0.16387774	0	0	0	0	0	0	0	0	0	0	0	0	0	0	0	0	0	0	0	0
tr|A0A7D5ET67|A0A7D5ET67_9MICO	0.019489415	0	0	0	0	0	0	0	0	0	0	0	0	0	0	0	0	0	0	0	0
tr|N9V287|N9V287_CLOIN	0.9999871	8.76683861861238e-06	5.83368955631158e-06	5.1140264076821e-06	5.956326276646e-06	6.6744105424732e-06	6.96947063261177e-06	2.17475717363413e-05	1.48608423842234e-05	2.09459503821563e-05	1.127373707277e-05	5.76482898395625e-06	1.30922026073677e-05	0.999989032745361	1.51952426676871e-05	7.29760449758032e-06	8.0808795246412e-06	8.13648784969701e-06	5.12126416651881e-06	1.08201802504482e-05	5.6563218095107e-05
tr|N9WQT1|N9WQT1_CLOIN	0.98769546	1.01032564998604e-05	9.55904670263408e-06	0.0511605516076088	0.000100422272225842	1.19813012133818e-05	4.37636153947096e-05	0.00205705338157713	0.000148795355926268	0.000572686025407165	0.000410311535233632	0.000379372999304906	1.87579898920376e-05	0.227905035018921	7.53299827920273e-05	5.57784405827988e-05	2.1447076505865e-05	0.000235969710047357	8.08234381111106e-06	0.000256000581430271	0.00355180376209319
tr|A0A1C0SPB4|A0A1C0SPB4_9RHIZ	0.9998834	7.88483976066345e-06	1.1940157492063e-05	0.999933362007141	5.56262530153617e-05	1.81478771992261e-05	1.93610994756455e-05	3.85395178454928e-05	2.71396347670816e-05	2.48422566073714e-05	5.31073783349711e-05	1.21999919429072e-05	4.39973664470017e-05	2.8348849809845e-05	7.77902096160688e-05	1.30382504721638e-05	3.07831687678117e-05	1.90985319932224e-05	1.26412332974724e-05	8.37145635159686e-05	0.000209152116440237
tr|A0A7C5QZ38|A0A7C5QZ38_9RHOB	0.9791037	0.000148558581713587	2.73086207016604e-05	6.63827086100355e-05	0.963721752166748	5.37694941158406e-05	0.00134231196716428	0.00295114074833691	0.000268453673925251	0.000703310244716704	0.000214461979339831	1.07553460111376e-05	1.62726482813014e-05	0.00080001080641523	0.000169128135894425	2.33540959015954e-05	9.43810446187854e-05	0.000166456651641056	0.000155331814312376	0.00191172573249787	0.00476665934547782
tr|A0A2D8M0P6|A0A2D8M0P6_9PROT	0.9995079	9.26897882891353e-06	1.76214853127021e-05	1.88875910680508e-05	2.96804992103716e-05	6.2023582358961e-06	5.57321845917613e-06	2.82194596366026e-05	6.20032960796379e-06	1.80636161530856e-05	2.97897004202241e-05	2.13182011066237e-05	6.40638472759747e-06	0.99997889995575	1.38512341436581e-05	1.10382070488413e-05	9.31377053348115e-06	1.25278447740129e-05	6.61885860608891e-06	9.85041151579935e-06	0.000118774034490343
tr|A0A5D4N945|A0A5D4N945_BACIU	0.9998149	3.95154665966402e-06	4.31479475082597e-06	4.25262005592231e-05	0.999936103820801	4.84919792143046e-06	6.39872132524033e-06	1.59195915330201e-05	3.30148650391493e-05	1.64959255926078e-05	1.37236029331689e-05	6.26796236247174e-06	6.06596040597651e-06	7.70628139434848e-06	2.11581136682071e-05	9.14893553272123e-06	6.20075479673687e-06	1.68817950907396e-05	4.20457718064426e-06	1.60892832354875e-05	2.51422970904969e-05
tr|A0A177KQH2|A0A177KQH2_9BACI	0.7230665	2.88155661110068e-05	1.61551033670548e-05	0.0187277477234602	0.000533552200067788	2.83626122836722e-05	0.000102511861769017	0.00200109602883458	0.000976944924332201	0.000350994931068271	0.000751444138586521	0.000239769375184551	4.8741767386673e-05	0.441550940275192	0.000150123567436822	2.11011501960456e-05	1.46287047755322e-05	0.00012536057329271	5.1377010095166e-05	0.000403717596782371	0.00713542476296425
tr|A0A4R8WTN0|A0A4R8WTN0_9MICO	0.015298925	0	0	0	0	0	0	0	0	0	0	0	0	0	0	0	0	0	0	0	0
tr|A0A5P9YT66|A0A5P9YT66_9ACTN	0.712756	0.000124059166410007	0.000310395000269637	6.90491651766934e-05	0.000236354535445571	2.31709200306796e-05	0.000454581662779674	0.00119696836918592	0.00143318076152354	0.00125620095059276	0.00810376927256584	2.63175552390749e-05	3.28343267028686e-05	0.0124504035338759	0.00031841971212998	2.70940181508195e-05	0.000152802138472907	0.0010422975756228	1.94672429643106e-05	0.211804822087288	0.0146658942103386
tr|A0A3M2QHR7|A0A3M2QHR7_9STAP	0.99960166	0.000167709178640507	2.24524537770776e-05	9.04235857888125e-05	0.999526619911194	5.39450920769013e-05	0.000178512156708166	0.00102534180041403	0.000149728570249863	0.000123722827993333	0.000338901561917737	1.70679413713515e-05	1.29778127302416e-05	4.9673119065119e-05	0.000102105230325833	1.82806015800452e-05	0.000113086440251209	6.44990141154267e-05	2.57957944995724e-05	0.000366147898603231	0.000623136758804321
tr|A0A1F2QA59|A0A1F2QA59_9BACT	0.99951327	2.11347833101172e-05	8.72589225764386e-06	1.13618962132023e-05	1.58838338393252e-05	7.60939383326331e-06	1.13814812721102e-05	1.31814513224526e-05	1.55652578541776e-05	2.84247307718033e-05	1.21281391329831e-05	8.37137213238748e-06	1.24671214507543e-05	0.9999680519104	8.57992654346162e-06	1.76579742401373e-05	9.45098872762173e-06	1.44281129905721e-05	7.14271118340548e-06	7.83262948971242e-05	0.000139003459480591
tr|A0A261GP95|A0A261GP95_9GAMM	0.9999089	4.66321989733842e-06	3.65076630259864e-06	9.06609420781024e-06	0.999974250793457	3.30816055793548e-06	6.15503040535259e-06	5.25456853210926e-05	7.83154973760247e-06	1.26393779282807e-05	6.855598257971e-06	6.55506119073834e-06	4.90698994326522e-06	4.2287820178899e-06	1.94934928003931e-05	6.52339394946466e-06	5.45732928003417e-06	5.52879828319419e-06	4.46281228505541e-06	2.65810376731679e-05	2.74022258963669e-05
tr|A0A0K0HCQ3|A0A0K0HCQ3_SALBC	0.87336785	2.62428966379957e-05	2.56715447903844e-05	0.000197619432583451	0.00185321376193315	4.45919395133387e-05	1.59806950250641e-05	0.00166164222173393	0.635075390338898	0.00105002720374614	0.00288747157901525	8.6129484770936e-06	2.56134899245808e-05	0.00040772877400741	0.000138550632982515	2.87902148556896e-05	2.12760169233661e-05	0.000210404046811163	9.09165282791946e-06	0.000856391387060285	0.00189497205428779
tr|A0A261FL67|A0A261FL67_9BIFI	0.9894365	9.9218941613799e-06	4.96459506393876e-06	0.975215971469879	0.000141532218549401	2.72421111731092e-05	4.71091370854992e-05	0.000410850305343047	0.000176093468326144	0.000498943496495485	0.000875817670021206	7.56786175770685e-05	7.34758505132049e-05	6.92866888130084e-05	6.12381554674357e-05	1.48040353451506e-05	0.000113042122393381	0.000382625526981428	2.52787594945403e-05	0.000329658621922135	0.00109449087176472
tr|F6CT78|F6CT78_MARPP	0.9245999	4.64392214780673e-05	2.45478568103863e-05	4.16259063058533e-05	0.996348083019257	3.68963446817361e-05	0.000302870583254844	0.00518237426877022	0.000809996330644935	0.000408314343076199	0.000236629392020404	6.47090701022535e-06	1.07447049231268e-05	0.00047354819253087	0.000430176994996145	2.27813707169844e-05	0.000117244235298131	9.15280252229422e-05	8.73740937095135e-05	0.00145289395004511	0.00167176150716841
tr|A0A097R8D4|A0A097R8D4_HAFAL	0.999948	3.51461994796409e-06	3.64455695489596e-06	8.41648034111131e-06	0.999988794326782	2.95769837066473e-06	9.38215544010745e-06	0.000132437038701028	7.37163600206259e-06	1.08595559140667e-05	8.89751845534192e-06	7.46807518225978e-06	4.85321834275965e-06	5.04091485709068e-06	1.73945827555144e-05	4.53523580290494e-06	6.8460076363408e-06	1.2868203157268e-05	5.57930206923629e-06	1.06922971099266e-05	0.000124926460557617
tr|A0A7C3VWN4|A0A7C3VWN4_9RHOB	0.99303377	6.49422599963145e-06	1.08410240500234e-05	0.998372912406921	8.40774591779336e-05	4.0440252632834e-05	4.07064144383185e-05	0.000143425117130391	0.000129235137137584	0.00112514803186059	0.000421516015194356	0.000116380535473581	4.97487308166455e-05	0.000104663173260633	0.000165431789355353	2.17608921957435e-05	0.000132882181787863	0.000322570558637381	3.05011253658449e-05	0.000250755838351324	0.000735018227715045
tr|A0A024YYF8|A0A024YYF8_9ACTN	0.26921165	0	0	0	0	0	0	0	0	0	0	0	0	0	0	0	0	0	0	0	0
tr|A0A1H4GPT6|A0A1H4GPT6_9BACL	0.99981135	2.09488262044033e-05	2.20701185753569e-05	0.999770104885101	2.74317444564076e-05	1.93303822015878e-05	9.24167852645041e-06	6.67788408463821e-05	4.22534176323097e-05	0.000423964782385156	9.06678542378359e-05	2.41094840021105e-05	2.02100964088459e-05	4.06990402552765e-05	4.83700823679101e-05	9.5694289484527e-05	1.79399939952418e-05	8.28196280053817e-05	1.14586655399762e-05	3.41982013196684e-05	0.0008162553422153
tr|A0A6I0CCC7|A0A6I0CCC7_9PSED	0.9995566	9.23686729947804e-06	1.31647557282122e-05	2.81241664197296e-05	2.56474886555225e-05	2.608298927953e-05	1.73740736499894e-05	8.67150374688208e-05	1.95896354853176e-05	0.998972415924072	0.999951362609863	9.88244028121699e-06	1.53754863276845e-05	1.13022306322819e-05	5.06021351611707e-05	2.4977471184684e-05	1.987693758565e-05	0.998488306999207	1.37336583065917e-05	9.50155081227422e-05	7.8493932960555e-05
tr|A0A2E2JND0|A0A2E2JND0_9RHIZ	0.9999896	7.9329829532071e-06	4.63934202343808e-06	4.39707309851656e-06	6.91264949637116e-06	4.23815663452842e-06	3.35217146130162e-06	1.4334741536004e-05	9.68672520684777e-06	1.0052261131932e-05	5.28046984982211e-06	1.19338164950022e-05	4.84492647956358e-06	0.999993324279785	1.02137255453272e-05	5.89224146096967e-06	4.25005600845907e-06	4.73837098979857e-06	4.82355790154543e-06	6.86143948769313e-06	2.24179439101135e-05
tr|R8DTE4|R8DTE4_BACCE	0.9997247	4.80619655718328e-06	8.14340364740929e-06	1.28052779473364e-05	0.999974727630615	5.19321247338667e-06	1.84193559107371e-05	6.70045847073197e-05	6.79263757774606e-05	6.7929649958387e-06	1.13068881546496e-05	7.54194479668513e-06	7.36221500119427e-06	9.25663880479988e-06	1.74881752172951e-05	7.66663197282469e-06	5.22717937201378e-06	9.92788591247518e-06	5.58810961592826e-06	2.68370677076746e-05	4.37485105067026e-05
tr|A0A3S7UK04|A0A3S7UK04_9RHOO	0.9999844	7.33513525119633e-06	3.14834164782951e-06	3.39611324307043e-06	5.33563115823199e-06	7.6529422585736e-06	2.97074984700885e-06	1.21521861728979e-05	6.67258427711204e-06	8.6461386672454e-06	7.30316742192372e-06	8.95078574103536e-06	4.35741185356164e-06	0.99999475479126	1.13272108137608e-05	5.51918947166996e-06	4.8294405132765e-06	4.47714000983979e-06	5.50141157873441e-06	6.56127804177231e-06	3.11898620566353e-05
tr|A0A080KJC8|A0A080KJC8_9GAMM	0.96976614	4.01580182369798e-05	2.05643464141758e-05	6.48317654849961e-05	0.985836029052734	5.62258064746857e-05	0.000133230074425228	0.0023881031665951	0.000448067381512374	0.000631938397418708	9.04032349353656e-05	8.96490746526979e-06	1.07770820250153e-05	0.00031181363738142	0.000260698958300054	2.16404259845149e-05	7.82582792453468e-05	0.000221901005716063	0.000116123352199793	0.000394233880797401	0.00359447347000241
tr|A0A553FYQ1|A0A553FYQ1_9BACT	0.9995321	6.67786116537172e-06	1.39974217745475e-05	9.1716492534033e-06	0.999816000461578	9.12557425181149e-06	1.92442093975842e-05	0.000353634095517918	3.89920460293069e-05	2.13116745726438e-05	1.10551263787784e-05	1.6347683413187e-05	7.15896157998941e-06	3.10329414787702e-05	3.27035450027324e-05	1.44274254125776e-05	2.70830150839174e-05	1.83604115591152e-05	1.03922029666137e-05	0.0002091555215884	0.000535649538505822
tr|A0A2S6Z7W7|A0A2S6Z7W7_9XANT	0.9999505	2.92666550194554e-06	1.15195525722811e-05	2.60812721535331e-05	0.999795258045197	3.77403580387181e-06	1.5291112504201e-05	0.000173625085153617	5.44184740647324e-06	2.66301558440318e-05	9.3978269433137e-06	1.00537672551582e-05	5.70153179069166e-06	5.69519579585176e-06	1.2305142263358e-05	5.9630215218931e-06	4.41925703853485e-06	2.51417714025592e-05	5.96475092606852e-06	9.22602976061171e-06	7.59038957767189e-05
tr|A0A2X5RBG3|A0A2X5RBG3_9GAMM	0.9992987	5.49463175048004e-06	4.82991026728996e-06	1.31503138618427e-05	2.10617654374801e-05	1.33378080136026e-05	1.48505851029768e-05	0.000103777689218987	4.16247530665714e-05	2.24355007958366e-05	3.1731600756757e-05	8.21468074718723e-06	1.17225245048758e-05	0.999974846839905	3.32300987793133e-05	6.69615747028729e-06	1.03016591310734e-05	3.39223406626843e-05	7.8185876191128e-06	4.89177837152965e-05	0.000498054723720998
tr|Z9JIR1|Z9JIR1_9GAMM	0.99999034	2.06305230676662e-05	3.90814784623217e-06	4.16552029491868e-06	5.90756826568395e-06	4.35341189586325e-06	1.09189568320289e-05	1.07788500827155e-05	8.27762414701283e-06	9.09913796931505e-06	8.63612604007358e-06	1.19338164950022e-05	1.06929192043026e-05	0.999990582466125	7.16312797521823e-06	6.59673378322623e-06	5.3459198170458e-06	4.65451603304246e-06	4.50201605417533e-06	2.71297230938217e-05	6.01083156652749e-05
tr|A0A415EJJ3|A0A415EJJ3_9FIRM	0.9791741	1.77253768924857e-05	5.44367412658175e-06	0.0292175356298685	0.000204426978598349	1.68140886671608e-05	4.06367180403322e-05	0.00106578785926104	0.000326776411384344	0.000734587898477912	0.000122692828881554	0.000828262593131512	2.75256898021325e-05	0.611559867858887	8.45376343932003e-05	2.36310024774866e-05	1.36852568175527e-05	0.000368679262464866	1.08339436337701e-05	0.000111567198473494	0.00295949238352478
tr|A0A366DFX4|A0A366DFX4_9NOCA	0.5785199	9.99347976176068e-05	0.000274532125331461	0.000134827205329202	0.000219070352613926	0.000278682768112049	0.00014908988669049	0.00192750128917396	0.000441266369307414	0.00169453222770244	0.00213258434087038	1.21673538160394e-05	3.05622379528359e-05	0.002892030403018	0.00136591680347919	1.24530042739934e-05	4.16871225752402e-05	0.000844489841256291	1.75376626430079e-05	0.0931374803185463	0.0122641744092107
tr|A0A352PNZ4|A0A352PNZ4_9DELT	0.99996436	3.45541848219e-05	6.93168158250046e-06	6.51452273814357e-06	4.17829960497329e-06	6.21012895862805e-06	1.1920554243261e-05	2.28787557716714e-05	6.15147428106866e-06	4.24288191425148e-05	8.90212686499581e-06	5.76482898395625e-06	4.80947028336232e-06	0.999982357025146	1.32587983898702e-05	5.42465022590477e-06	1.75095701706596e-05	7.88033685239498e-06	6.59088573229383e-06	1.32491541080526e-05	5.74602599954233e-05
tr|A2RXC4|A2RXC4_BURM9	0.9999554	2.87316424874007e-06	1.16171204354032e-05	0.000115052236651536	0.999857306480408	1.30633798107738e-05	6.50509218758089e-06	0.000421689037466422	1.77532911038725e-05	1.11414710772806e-05	1.44156256283168e-05	5.92310425417963e-06	5.81430504098535e-06	1.22278534036013e-05	3.94896342186257e-05	6.14943292021053e-06	5.87139174967888e-06	6.52328799333191e-06	4.77836110803764e-05	3.8563597627217e-05	0.000116140741738491
tr|Q87L61|Q87L61_VIBPA	0.99248403	0.000123075296869501	2.78563602478243e-05	9.06445129658096e-05	0.98961216211319	7.57181696826592e-05	0.000166532379807904	0.00616178661584854	0.000225160081754439	0.000286927126580849	7.89669211371802e-05	5.80284950046916e-06	1.17949539344409e-05	0.000328401365550235	0.000179467213456519	2.92348813673016e-05	5.96507015870884e-05	5.21889742230996e-05	0.000119371848995797	0.000452592998044565	0.00142884918022901
tr|A0A0R2TD54|A0A0R2TD54_9GAMM	0.9615151	3.80885030608624e-05	7.35591384000145e-05	7.75222870288417e-05	0.98901504278183	4.45194091298617e-05	0.000114581453090068	0.00519253965467215	0.00062419893220067	0.000779366120696068	0.000244056369410828	1.43424003908876e-05	2.11367587326095e-05	0.000215614258195274	0.000467676960397512	4.58242611784954e-05	3.80955862055998e-05	0.00016292832151521	0.000129564723465592	0.000599931110627949	0.00247130868956447
tr|A0A4S2UBD6|A0A4S2UBD6_9ACTN	0.8984508	7.81740745878778e-05	0.000784425239544362	0.000839713553432375	0.00561058195307851	0.000913619063794613	0.00837387796491385	0.0133486967533827	0.00223913532681763	0.000194850857951678	0.00242818426340818	2.85018722934183e-05	0.000231957863434218	0.000863352383021265	0.00557843316346407	9.08299534785328e-06	0.00169136421754956	0.000152183434693143	0.000431690568802878	0.987862110137939	0.00694923894479871
tr|A0A2A4ALJ9|A0A2A4ALJ9_9CORY	0.5376701	7.62529234634712e-05	0.000324035558151081	0.000239084532950073	0.000580901454668492	3.96872310375329e-05	0.000402477366151288	0.00707024615257978	0.000646153697744012	0.0041747223585844	0.00203982251696289	1.21495440907893e-05	6.49489666102454e-05	0.315925270318985	0.00165015598759055	0.000169416394783184	6.02738000452518e-05	0.000426224723923951	2.1100002413732e-05	0.0762765184044838	0.0895098671317101
tr|Q839W9|Q839W9_ENTFA	0.9088566	1.75448894879082e-05	1.31522829178721e-05	0.0104609820991755	0.000152619250002317	1.83886768354569e-05	6.24164313194342e-05	0.000100650060630869	0.00018903253658209	6.30177310085855e-05	0.000197372195543721	1.35747059175628e-05	3.15116776619107e-05	0.999080419540405	0.000283268571365625	2.24937302846229e-05	2.72955276159337e-05	7.95535888755694e-05	1.54117915371899e-05	0.0014796630712226	0.00282288785092533
tr|A0A4S3ZPZ4|A0A4S3ZPZ4_9RHIZ	0.9980685	5.72313729207963e-06	8.61434455146082e-06	1.62924934556941e-05	2.73357982223388e-05	1.10278115244e-05	1.55537272803485e-05	5.16680775035638e-05	2.65365360974101e-05	0.993193328380585	0.999960422515869	7.56474355512182e-06	1.29411555462866e-05	1.10882374428911e-05	2.20979400182841e-05	1.35600857902318e-05	1.51373596963822e-05	0.990021169185638	1.22177470984752e-05	4.38725946878549e-05	3.34001342707779e-05
tr|A0A024YWM5|A0A024YWM5_9ACTN	0.9995858	3.21400898428692e-06	1.15136099338997e-05	5.00414498674218e-05	0.999801099300385	1.51638732859283e-05	8.39956192066893e-06	9.42975602811202e-05	1.15559396363096e-05	4.83287731185555e-05	3.22168416460045e-05	7.68709469411988e-06	9.27180735743605e-06	5.23013659403659e-06	2.24783980229404e-05	5.41215513294446e-06	9.02854390005814e-06	3.5081753594568e-05	7.74184536567191e-06	2.15174259210471e-05	4.33834065916017e-05
tr|A0A2H2Z659|A0A2H2Z659_9PSED	0.9998653	8.01586156740086e-06	1.08050535345683e-05	1.26014647321426e-05	0.000157303758896887	6.93818219588138e-06	5.89857199884136e-06	4.12497502111364e-05	8.48146373755299e-06	1.72803665918764e-05	6.79577078699367e-06	1.02306785265682e-05	5.24694769410416e-06	0.999962091445923	3.0181799957063e-05	6.80977109368541e-06	5.6440462685714e-06	1.68493388628121e-05	7.0523301474168e-06	5.52268247702159e-05	0.000300632993457839
tr|A0A1F9KZ56|A0A1F9KZ56_9DELT	0.9977691	1.49177385537769e-05	7.94377865531715e-06	1.44505456773913e-05	1.64719695021631e-05	6.10075721851899e-06	6.722505986545e-06	1.70906478160759e-05	8.29735199658899e-06	2.29326669796137e-05	1.49689712998224e-05	7.76998149376595e-06	6.56309975965996e-06	0.999903559684753	1.6249185136985e-05	8.39229960547527e-06	1.00252455013106e-05	2.39934252022067e-05	1.01143623396638e-05	4.37343260273337e-05	0.000169401871971786
tr|A0A0F1AMP2|A0A0F1AMP2_9ENTR	0.99977285	1.77543915924616e-05	2.07478806260042e-05	0.999933362007141	2.89271847577766e-05	4.03934209316503e-05	1.40992688102415e-05	0.00016605097334832	2.42211845034035e-05	4.34247995144688e-05	3.17218582495116e-05	2.49211061600363e-05	1.03434776974609e-05	4.53469438070897e-05	4.64126133010723e-05	2.49944860115647e-05	2.04862662940286e-05	2.90302923531272e-05	3.29276444972493e-05	5.29881908732932e-05	0.000354274030542001
tr|A0A2T6APT0|A0A2T6APT0_9RHOB	0.99998796	6.72883061270113e-06	3.19801824844035e-06	3.66735912393779e-06	4.3059362724307e-06	4.92672143082018e-06	2.5367639864271e-06	1.44063205880229e-05	5.58556848773151e-06	7.84614167059772e-06	7.51021389078232e-06	8.95078574103536e-06	4.58252043245011e-06	0.999994397163391	9.21239370654803e-06	7.48440243114601e-06	4.89366175315809e-06	5.21398078490165e-06	5.69063513466972e-06	9.34100717131514e-06	2.44254460994853e-05
tr|F4ADB6|F4ADB6_LACJH	0.96542716	1.1282986633887e-05	7.53682525100885e-06	2.25684179895325e-05	0.000138982912176289	1.0405035027361e-05	4.86008029838558e-05	0.000257931649684906	4.51812702522147e-05	9.65430226642638e-05	0.000114167778519914	1.03116253740154e-05	2.25377698370721e-05	4.43626850028522e-05	2.87406164716231e-05	8.36214076116448e-06	1.42581729960511e-05	2.81838511000387e-05	2.06645690923324e-05	0.997927308082581	0.00203993590548635
tr|A0A3A5HYD6|A0A3A5HYD6_BACIU	0.99996674	3.86331657864503e-06	5.36984816790209e-06	1.11953640953288e-05	0.999964237213135	4.11401197197847e-06	6.80913444739417e-06	6.09030576015357e-05	1.83055672096089e-05	1.32348586703301e-05	1.30997577798553e-05	6.53614733892027e-06	7.14806719770422e-06	5.84163899475243e-06	1.39683525048895e-05	5.15954570801114e-06	3.79530911231996e-06	7.87290809967089e-06	7.10463336872635e-06	5.52978463019826e-06	5.64131369173992e-05
tr|A0A496PC40|A0A496PC40_9FIRM	0.9803963	1.06414445326664e-05	5.279206106934e-06	0.0642486363649368	0.000281286716926843	1.31745646285708e-05	3.96126670239028e-05	0.0024628066457808	0.000136378439492546	0.00142632517963648	0.000238523061852902	0.000134986723423935	2.64609243458835e-05	0.380936801433563	6.29864298389293e-05	1.31405477077351e-05	1.7363803635817e-05	0.000344994594343007	9.90568969427841e-06	0.000126342347357422	0.00248555303551257
tr|A0A235B1Q1|A0A235B1Q1_9BACL	0.99849296	1.22464334708638e-05	8.9213599494542e-06	1.89943802979542e-05	2.08960918826051e-05	5.90063700656174e-06	8.46254988573492e-06	1.89345537364716e-05	8.31436591397505e-06	1.12867965071928e-05	4.55868030257989e-05	1.08899221231695e-05	4.55003464594483e-06	0.999950528144836	2.01326511160005e-05	8.9539880718803e-06	8.44124679133529e-06	1.88635058293585e-05	6.41072392681963e-06	2.15253476198995e-05	0.000122738114441745
tr|A0A3M4M1W8|A0A3M4M1W8_PSECI	0.9998543	1.4751271919522e-05	8.07936157798395e-06	5.74420027987799e-06	2.35893257922726e-05	6.88144609739538e-06	5.61971046408871e-06	3.28339192492422e-05	1.37354518301436e-05	7.18962746759644e-06	2.0499790480244e-05	5.76482898395625e-06	4.67810150439618e-06	0.999987125396729	2.13211078516906e-05	4.72880992674618e-06	7.24270603313926e-06	9.73287569649983e-06	7.66403718444053e-06	4.89858430228196e-05	0.000485451688291505
tr|A0A2N3W0N9|A0A2N3W0N9_9ACTN	0.89501333	9.90119515336119e-05	0.000659036508295685	0.00116136285942048	0.0102323386818171	0.00119504355825484	0.00807962007820606	0.0127477739006281	0.000110342640255112	9.77718882495537e-05	0.00269364006817341	1.63926288223593e-05	5.29787939740345e-05	0.0065473890863359	0.00927080307155848	8.44810801936546e-06	0.00209992495365441	0.000184318589163013	0.000396968593122438	0.983925104141235	0.0197044238448143
tr|A0A1F7RPZ7|A0A1F7RPZ7_9BACT	0.9994462	1.06275610960438e-05	6.79579670759267e-06	1.4076053048484e-05	3.24189568345901e-05	5.72744011151372e-06	8.38483538245782e-06	3.39925463777035e-05	1.36530197778484e-05	7.58748819862376e-06	2.09616573556559e-05	1.30768657982117e-05	5.58422607355169e-06	0.999979376792908	1.54269218910486e-05	1.27933408293757e-05	8.52716493682237e-06	1.12733168862178e-05	7.79395304562058e-06	2.19072699110257e-05	0.000150282823597081
tr|A0A1M5RXD4|A0A1M5RXD4_9BACT	0.9984665	1.86915076483274e-05	5.20897128808429e-06	1.86837733053835e-05	8.15937528386712e-05	5.56965323994518e-06	9.35842126636999e-06	1.54584959091153e-05	2.29447196034016e-05	1.61150182975689e-05	2.12864488275954e-05	5.38670101377647e-05	5.23327480550506e-06	0.999845266342163	1.40017218654975e-05	1.71040501300013e-05	1.303934459429e-05	2.08625406230567e-05	7.14619272912387e-06	7.61730480007827e-05	9.65989238466136e-05
tr|A0A1X0IT15|A0A1X0IT15_MYCRH	0.7870773	0.000124456797493622	0.000314936303766444	0.00187983771320432	0.0150471162050962	0.00417200522497296	0.00351144652813673	0.00979968812316656	7.03904006513767e-05	0.000258927087998018	0.00235197832807899	2.98347913485486e-05	6.51185837341473e-05	0.000537124811671674	0.011795949190855	9.03789987205528e-06	0.00371340289711952	0.000421968929003924	0.00113986013457179	0.946642279624939	0.0583129711449146
tr|A0A285VI23|A0A285VI23_9MICO	0.5926422	0.00015035062097013	8.51763325044885e-05	0.000201836315682158	0.000294802797725424	1.85751869139494e-05	3.67770080629271e-05	0.000671522575430572	0.00263656978495419	0.0118183819577098	0.00306209619157016	1.12832549348241e-05	3.45945118169766e-05	0.0584257990121841	0.000781331793405116	1.63445020007202e-05	2.71102489932673e-05	0.00493950396776199	5.62376080779359e-05	0.0277466587722301	0.0516293048858643
tr|Q0AF40|Q0AF40_NITEC	0.9774105	8.59230203786865e-05	4.239864210831e-05	8.69127252371982e-05	0.9963418841362	5.58529609406833e-05	0.00105984695255756	0.00750445947051048	0.000218155924812891	0.000451033207355067	0.000301962689263746	1.46726197272073e-05	1.12027337308973e-05	0.000520595407579094	0.000283138157101348	2.6077566872118e-05	3.69995104847476e-05	0.000232958991546184	7.55499786464497e-05	0.000643278995994478	0.00362067902460694
tr|A0A1W2EWS3|A0A1W2EWS3_9FIRM	0.9999877	7.88264424045337e-06	3.27838711200457e-06	3.15801867145638e-06	4.39121868112125e-06	3.80636811314616e-06	1.98219299818447e-06	1.02389558378491e-05	5.73543593418435e-06	7.55561541154748e-06	5.96407926423126e-06	8.95078574103536e-06	6.36135155218653e-06	0.99999463558197	6.68320080876583e-06	5.99609620621777e-06	4.91264154334203e-06	5.96537620367599e-06	4.91303035232704e-06	1.07116793515161e-05	2.46054423769237e-05
tr|A0A1H6DAG1|A0A1H6DAG1_9GAMM	0.9690616	0.00016222994599957	4.04480451834388e-05	8.06999232736416e-05	0.99509984254837	5.15960418852046e-05	0.00184385862667114	0.00282403849996626	0.000223985625780188	0.000495787535328418	0.0001160374522442	1.17404915727093e-05	9.91689012153074e-06	0.000335991091560572	0.000454115885077044	1.97964054677868e-05	0.00012972901458852	0.000188330173841678	7.67601886764169e-05	0.00128220533952117	0.00658238073810935
tr|A0A2E2WL34|A0A2E2WL34_9PROT	0.98384434	7.43897617212497e-05	2.4060584109975e-05	9.24869018490426e-05	0.992006123065948	3.94557901017834e-05	0.000208786717848852	0.00414429698139429	0.00021483568707481	0.000221660564420745	0.000384552491595969	1.07553460111376e-05	1.32312243295019e-05	0.000469080696348101	0.000327963964082301	1.53382279677317e-05	0.000200286565814167	0.000148665014421567	0.000122741155792028	0.000542092719115317	0.00251731160096824
tr|A0A2N3VTQ6|A0A2N3VTQ6_9ACTN	0.7040162	3.49636175087653e-05	0.00292040873318911	0.00923652481287718	0.0272594019770622	0.00564545951783657	0.0140160033479333	0.00602792296558619	0.000444730598246679	0.000824844755697995	0.00482903188094497	2.38112061197171e-05	3.2091214961838e-05	0.00196688715368509	0.00253615574911237	1.19509795695194e-05	0.00143376213964075	0.00380633468739688	0.00172250985633582	0.745419859886169	0.0161625146865845
tr|G9EK06|G9EK06_9GAMM	0.9998492	1.5159116628638e-05	1.59001720021479e-05	0.999872326850891	3.13866148644593e-05	1.54831359395757e-05	1.76845678652171e-05	0.000218929184484296	0.000183394906343892	0.000598220736719668	0.000149740269989707	4.36923473898787e-05	1.13511632662266e-05	5.43126698175911e-05	3.85355488106143e-05	5.52845740457997e-05	1.05275748865097e-05	0.000525144452694803	1.04055507108569e-05	9.44667553994805e-05	0.000425397476647049
tr|H5UTE0|H5UTE0_9MICO	0.9983804	1.38602990773506e-05	1.58251532411668e-05	2.65376493189251e-05	6.73635513521731e-05	6.62648199067917e-06	6.48747891318635e-06	5.2262384997448e-05	1.91274575627176e-05	4.52978856628761e-05	7.27542283129878e-05	6.59669558444875e-06	6.98591338732513e-06	0.999865412712097	1.78783720912179e-05	7.31960199118475e-06	1.96131513803266e-05	5.91078423894942e-05	1.12937732410501e-05	5.66071939829271e-05	0.000217108652577735
tr|A0A562IPB7|A0A562IPB7_9ACTN	0.9998834	9.22220351640135e-06	1.54684512381209e-05	1.71010651683901e-05	3.75335439457558e-05	7.538262707385e-06	8.88590966496849e-06	3.68688379239757e-05	1.19471851576236e-05	2.97157876048004e-05	2.85677524516359e-05	5.76482898395625e-06	4.80004018754698e-06	0.999924898147583	2.43759277509525e-05	5.45627335668541e-06	9.44388921197969e-06	3.55746014975011e-05	7.82909319241298e-06	7.56751469452865e-05	8.96652272786014e-05
tr|A0A1V4WE38|A0A1V4WE38_9DELT	0.99003685	5.57225612283219e-05	1.46495767694432e-05	0.000114619157102425	0.997628033161163	3.69773952115793e-05	0.000343250401783735	0.000837854400742799	4.97652436024509e-05	0.000213672916288488	0.000102002566563897	7.01058706908952e-06	1.00903826023568e-05	0.00014954422658775	6.49888024781831e-05	1.27962211990962e-05	0.000565813388675451	0.000186710793059319	1.62034739332739e-05	0.000360698526492342	0.00339686078950763
tr|A0A3M4LUZ0|A0A3M4LUZ0_PSECI	0.99986076	4.7530575102428e-06	9.15638975129696e-06	7.00702503309003e-06	0.999981045722961	3.97220628656214e-06	1.39799331009272e-05	4.16382135881577e-05	1.24652788144886e-05	1.1257631740591e-05	1.04276041383855e-05	8.78071205079323e-06	5.35413391844486e-06	7.98368182586273e-06	1.52512966451468e-05	6.08407663094113e-06	3.96066934627015e-06	9.96417657006532e-06	8.84458404470934e-06	1.39286194098531e-05	8.49600619403645e-05
tr|A0A2D5Y439|A0A2D5Y439_9PROT	0.99396026	0.000340542319463566	2.64449317910476e-05	5.49483993381727e-05	0.996376574039459	5.00808819197118e-05	0.000336137542035431	0.00264828070066869	0.000274380639893934	7.37756490707397e-05	0.000333148840581998	8.44357327878242e-06	1.27795619846438e-05	0.00089000875595957	0.000362206075806171	1.66963418450905e-05	8.94968616194092e-05	8.1219659477938e-05	5.18611377628986e-05	0.000638678087852895	0.00185279047582299
tr|A0A235B6D9|A0A235B6D9_9BACL	0.9979461	1.20190206871484e-05	7.1128902163764e-06	1.71082101587672e-05	0.999784171581268	1.17073741421336e-05	2.0735060388688e-05	0.000644306710455567	3.02423050015932e-05	2.08706405828707e-05	4.34207795478869e-05	9.16949738893891e-06	9.64105038292473e-06	4.27533414040226e-05	3.18978964060079e-05	1.15015054689138e-05	8.62589513417333e-06	1.4219040167518e-05	1.10056116682244e-05	0.000166941128554754	0.000288270384771749
tr|A0A177K7T0|A0A177K7T0_9MICO	0.99417526	1.53506807691883e-05	1.00024408311583e-05	0.997247874736786	4.97701767017134e-05	3.11905459966511e-05	2.878307714127e-05	0.000314689270453528	8.818074275041e-05	0.000278416904620826	0.000319680228130892	1.84636210178724e-05	3.48975627275649e-05	0.000107412837678567	4.79708978673443e-05	9.85807946563e-06	2.28726694331272e-05	0.000228702192544006	5.86331725571654e-06	0.000167239690199494	0.000262674235273153
tr|Z9JKD3|Z9JKD3_9GAMM	0.9240445	2.81450120382942e-05	2.16597090911819e-05	0.000133651497890241	0.997906565666199	4.30590262112673e-05	0.000181274052010849	0.00194297602865845	0.000568377319723368	0.000131514592794701	0.000643153965938836	9.49770128499949e-06	1.21966304504895e-05	0.000341281702276319	0.00049987033708021	3.61160928150639e-05	5.73786201130133e-05	7.49798855395056e-05	9.52281188801862e-05	0.00098092423286289	0.00257601100020111
tr|A0A2X5S7V8|A0A2X5S7V8_9GAMM	0.85724914	0.000127002102090046	2.94328510790365e-05	6.10638526268303e-05	0.995851874351501	5.20653484272771e-05	0.000252067256951705	0.00242604152299464	0.000197688990738243	0.000569732452277094	0.000490698555950075	5.80284950046916e-06	1.15758703032043e-05	0.00031281408155337	0.000231724639888853	2.08107758226106e-05	3.61061065632384e-05	0.000287119211861864	0.00014080639812164	0.000402669655159116	0.00735428789630532
tr|A0A4S2TWA2|A0A4S2TWA2_9ACTN	0.4883987	0	0	0	0	0	0	0	0	0	0	0	0	0	0	0	0	0	0	0	0
tr|A0A6I5WTH9|A0A6I5WTH9_9SPHN	0.9996536	5.30274974153144e-06	6.48634022581973e-06	0.000240401408518665	0.999712646007538	5.44618796993745e-06	9.01208750292426e-06	0.00028450574609451	9.03694308362901e-06	3.40565020451322e-05	1.53041855810443e-05	9.17075612960616e-06	8.58397743286332e-06	1.59079827426467e-05	1.31047427203157e-05	8.35344508232083e-06	6.33737272437429e-06	1.30302460092935e-05	1.19786727736937e-05	2.15648396988399e-05	4.99278576171491e-05
tr|A0A366DUC7|A0A366DUC7_9NOCA	0.9998771	2.35285970120458e-05	8.17508134787204e-06	0.999349892139435	4.69918522867374e-05	3.29110989696346e-05	1.71261162904557e-05	3.07451773551293e-05	7.17011134838685e-05	0.000304934394080192	0.000165484016179107	8.50988799356855e-05	4.12134977523237e-05	0.000161703457706608	4.8954418161884e-05	9.42094266065396e-06	3.01300933642779e-05	0.0036984256003052	8.45351587486221e-06	8.61130829434842e-05	0.000229958372074179
tr|A0A447CY99|A0A447CY99_9RHIZ	0.94444513	1.28278907141066e-05	1.04689252111712e-05	2.73987498076167e-05	0.00204628077335656	3.33818570652511e-05	5.98858132434543e-05	9.82278288574889e-05	3.00543906632811e-05	0.0166291017085314	0.679251790046692	2.68313633569051e-05	1.05155841083615e-05	0.000231477315537632	0.000100146382465027	1.09990960481809e-05	0.000219749606912956	0.084774985909462	1.93612104339991e-05	0.000257091713137925	0.0039437017403543
tr|A0A5R9R2P5|A0A5R9R2P5_9PSED	0.99998426	1.17539793791366e-05	3.87120917366701e-06	4.49681965619675e-06	3.70119801118562e-06	6.22252537141321e-06	4.32347314927028e-06	1.53893342940137e-05	6.0671345636365e-06	6.48766445010551e-06	6.8862254920532e-06	6.79792901792098e-06	4.55967801826773e-06	0.999996185302734	8.89198781806044e-06	5.49111155123683e-06	4.78441461382317e-06	5.10961945110466e-06	5.54279358766507e-06	6.40857842881815e-06	4.63915930595249e-05
tr|A0A0C5FX43|A0A0C5FX43_9ACTN	0.006556604	0	0	0	0	0	0	0	0	0	0	0	0	0	0	0	0	0	0	0	0
tr|A0A069K216|A0A069K216_9ACTN	0.69237554	3.00138035527198e-05	0.000323229032801464	0.000407021405408159	0.000307728128973395	0.000198997106053866	0.000444888981292024	0.00420118821784854	0.00152596505358815	0.00889002811163664	0.00276327854953706	2.77645940514049e-05	2.86507747659925e-05	0.0203726794570684	0.000667722604703158	1.40531437864411e-05	0.000163477801834233	0.00181660335510969	3.69767258234788e-05	0.00358836282975972	0.0295679531991482
tr|A0A162UK84|A0A162UK84_BACIU	0.99889106	3.21579391311388e-05	5.09053870700882e-06	3.95095594285522e-05	8.10536948847584e-05	1.69252871273784e-05	1.49599663927802e-05	7.74882864789106e-05	4.19097050325945e-05	0.76381129026413	0.265859544277191	1.06072593553108e-05	2.21466307266383e-05	9.98158502625301e-05	0.00037947844248265	0.0031015332788229	4.58592730865348e-05	0.918668866157532	5.39154916623374e-06	0.000310897594317794	0.00314023462124169
tr|A0A7D5IRC8|A0A7D5IRC8_9MICO	0.053902306	0	0	0	0	0	0	0	0	0	0	0	0	0	0	0	0	0	0	0	0
tr|A0A031FMB2|A0A031FMB2_9MICO	0.21042293	0	0	0	0	0	0	0	0	0	0	0	0	0	0	0	0	0	0	0	0
tr|A0A0C5G322|A0A0C5G322_9ACTN	0.99955446	1.91131621249951e-05	1.12934603748727e-05	0.999551236629486	6.43731109448709e-05	2.80894000752596e-05	2.2825384803582e-05	0.00017189396021422	5.27843440067954e-05	0.00154173735063523	0.000430197862442583	2.23298011405859e-05	5.56276863790117e-05	0.000115759619802702	6.1113722040318e-05	1.15103930511395e-05	5.13935228809714e-05	0.000563838693778962	6.50872834739857e-06	0.000213585924939252	0.000253578153206035
tr|A0A4V6PNH4|A0A4V6PNH4_9MICO	0.023441378	0	0	0	0	0	0	0	0	0	0	0	0	0	0	0	0	0	0	0	0
tr|A0A0K0HB05|A0A0K0HB05_SALBC	0.9999393	6.50580568617443e-06	7.70091082813451e-06	0.999973058700562	7.30099200154655e-05	1.34057636387297e-05	1.0087390364788e-05	6.93574838805944e-05	3.02317803289043e-05	3.30631664837711e-05	3.64821571565699e-05	1.81400737346848e-05	5.46836308785714e-05	5.09064775542356e-05	3.60302619810682e-05	1.35101954583661e-05	1.29546024254523e-05	1.9380033336347e-05	8.15635303297313e-06	1.73077442013891e-05	0.000154810739331879
tr|A0A6N0X650|A0A6N0X650_BACIU	0.9996797	9.05589695321396e-06	2.15158670471283e-05	2.63475649262546e-05	0.000119520947919227	1.09975326267886e-05	7.1422487962991e-05	0.000457609188742936	3.73543953173794e-05	0.993595063686371	0.984042406082153	1.3286633475218e-05	1.01343775895657e-05	0.000105215338408016	7.35061912564561e-05	3.00617011816939e-05	6.95020862622187e-05	0.999675393104553	1.37314837047597e-05	0.000280858774203807	0.000243536618654616
tr|J1I0Z9|J1I0Z9_9BACT	0.98402405	5.90852050663671e-06	3.50433492712909e-06	2.08689671126194e-05	0.99980241060257	3.88428907172056e-06	6.4929690779536e-06	5.08824086864479e-05	2.71760218311101e-05	3.15934630634729e-05	7.52233827370219e-05	1.09221427919692e-05	4.38316055806354e-06	1.03953843790805e-05	9.37165714276489e-06	8.42898771225009e-06	1.05190747490269e-05	1.16850878839614e-05	5.52399160369532e-06	3.42602579621598e-05	0.000118294003186747
tr|A0A5J6MSE9|A0A5J6MSE9_9PROT	0.98724896	2.29416782531189e-05	2.38095490203705e-05	0.000122356112115085	0.000193973508430645	5.82032807869837e-05	2.06094246095745e-05	0.000181905343197286	3.83265396521892e-05	0.974807679653168	0.99855250120163	7.56474355512182e-06	2.71691551461117e-05	1.65396850206889e-05	7.544421532657e-05	5.55284623260377e-06	6.05367022217251e-05	0.911022424697876	2.08805140573531e-05	9.60600809776224e-05	0.00138842943124473
tr|A0A2N3VTG2|A0A2N3VTG2_9ACTN	0.9627827	5.91727211940452e-06	7.74527234170819e-06	0.999156355857849	0.000998960458673537	3.46811866620556e-05	3.58526158379391e-05	0.000403777637984604	0.000126005586935207	0.000574340403545648	0.00119027507025748	2.38764660025481e-05	4.98954432259779e-05	0.000108250344055705	0.000193919506273232	2.8047243176843e-05	0.00012031714868499	0.000855496677104384	7.36423025955446e-05	0.000136470669531263	0.00158494606148452
tr|A0A357Y4T1|A0A357Y4T1_9FIRM	0.63283706	1.96652181330137e-05	1.78984682861483e-05	0.0280654262751341	0.000342246930813417	9.65933668339858e-06	0.000107428415503819	0.000955079216510057	3.38787285727449e-05	0.00140653713606298	0.000688493193592876	3.57413628080394e-05	1.7229502191185e-05	0.722456991672516	0.000158285212819465	1.41402715598815e-05	1.86527067853604e-05	0.000431641383329406	1.5020048522274e-05	0.00366946752183139	0.0110624525696039
tr|A0A2W5AVF0|A0A2W5AVF0_9SPHN	0.9992386	1.04428800113965e-05	8.12584039522335e-06	0.998473227024078	0.00011421024100855	6.70597510179505e-05	2.65317521552788e-05	0.00031700186082162	6.1430997448042e-05	0.00151679059490561	0.00115981453564018	7.60987750254571e-05	3.57581338903401e-05	0.000306609435938299	5.74466757825576e-05	1.21724251584965e-05	5.43519927305169e-05	0.00034642216633074	9.52143454924226e-06	0.000269167678197846	0.00086222926620394
tr|A0A069JZA3|A0A069JZA3_9ACTN	0.9997396	1.69482718774816e-05	1.66573445312679e-05	0.997771799564362	0.000135939597385004	2.3233851607074e-05	3.32025410898495e-05	0.000121769146062434	3.58678989869077e-05	0.000653599388897419	0.000282718712696806	2.15587733691791e-05	4.53114953415934e-05	0.000148015911690891	5.35275612492114e-05	8.41763721837196e-06	3.7398021959234e-05	0.000675036630127579	1.08163421828067e-05	0.000223088776692748	0.000223657843889669
tr|A0A366DLE5|A0A366DLE5_9NOCA	0.46088365	0	0	0	0	0	0	0	0	0	0	0	0	0	0	0	0	0	0	0	0
tr|A0A2N3VV72|A0A2N3VV72_9ACTN	0.46747714	0	0	0	0	0	0	0	0	0	0	0	0	0	0	0	0	0	0	0	0
tr|U2Y2J2|U2Y2J2_STRAP	0.9999939	5.15382134835818e-06	5.84036934014875e-06	3.7437373521243e-06	3.90460490962141e-06	4.16025204685866e-06	4.3229665607214e-06	9.46571890381165e-06	6.35008973404183e-06	6.39833751847618e-06	6.12112580711255e-06	5.76482898395625e-06	5.44239765076782e-06	0.99999463558197	1.01617661130149e-05	8.63634795678081e-06	4.45433397544548e-06	4.03224339606822e-06	4.95375525133568e-06	1.00056167866569e-05	5.1857226935681e-05
tr|D0X792|D0X792_VIBH1	0.99013513	9.00582472240785e-06	2.84750840364723e-05	2.30281948461197e-05	2.17552878893912e-05	7.91245474829338e-06	7.76583328843117e-06	7.7928307291586e-06	1.00932411442045e-05	1.99380101548741e-05	5.24001188750844e-05	1.42835970109445e-05	5.26211579199298e-06	0.999851107597351	2.41985126194777e-05	8.29002783575561e-06	8.51246659294702e-06	4.00175667891745e-05	6.63794935462647e-06	3.33918869728222e-05	0.000624802196398377
tr|A0A0C5G4I0|A0A0C5G4I0_9ACTN	0.11537359	0	0	0	0	0	0	0	0	0	0	0	0	0	0	0	0	0	0	0	0
tr|A0A0C3I9U1|A0A0C3I9U1_9VIBR	0.9862346	4.00581520807464e-05	1.3197186490288e-05	7.16355061740614e-05	0.983875811100006	4.15656504628714e-05	0.000256823463132605	0.00311751640401781	0.000236784224398434	0.000251974968705326	0.000104957209259737	7.40489304007497e-06	1.13833702926058e-05	0.000406276347348467	0.00019363421597518	3.21960178553127e-05	0.000103025260614231	9.1375331976451e-05	7.40799878258258e-05	0.000842847861349583	0.00108988268766552
tr|A0A1M3LJR0|A0A1M3LJR0_9PROT	0.99673176	2.95290592475794e-05	1.23125973914284e-05	3.07014634017833e-05	2.79814139503287e-05	1.00253791970317e-05	1.03086367744254e-05	4.51019768661354e-05	1.449133924325e-05	3.77204560209066e-05	1.77396668732399e-05	1.71479841810651e-05	8.24304152047262e-06	0.999847650527954	1.76867251866497e-05	7.92002629168564e-06	1.02309804788092e-05	2.10681337193819e-05	1.14962640509475e-05	5.53695172129665e-05	0.000146399455843493
tr|A0A4Z0PBC7|A0A4Z0PBC7_9BACT	0.9994124	1.92191364476457e-05	1.26278710013139e-05	2.07959565159399e-05	0.99996554851532	1.29852041936829e-05	2.21393875108333e-05	0.0004415133735165	2.05941196327331e-05	2.90906809823355e-05	2.25638577830978e-05	7.27508995623793e-06	8.41515611682553e-06	2.2020396500011e-05	5.3692638175562e-05	1.72993932210375e-05	1.13298583528376e-05	1.53007986227749e-05	1.30411490317783e-05	0.000362386519555002	0.000230539037147537
tr|H0HF55|H0HF55_RHIRD	0.9999672	3.76840694116254e-06	4.0507247831556e-06	7.48149750506855e-06	0.999982595443726	3.42057956004282e-06	1.17494855658151e-05	3.62344217137434e-05	1.72899090102874e-05	6.96295319357887e-06	7.81526250648312e-06	5.97556299908319e-06	4.56979933005641e-06	6.39161680737743e-06	8.78168248164002e-06	4.62164280179422e-06	6.19246975475107e-06	7.38907738195849e-06	5.81107906327816e-06	1.02316926131607e-05	8.64481116877869e-05
tr|A0A1W6ECH7|A0A1W6ECH7_9BACT	0.99998355	5.41543886356521e-06	3.97330495616188e-06	6.64726758259349e-06	1.32390750877676e-05	4.31324360761209e-06	6.5630429162411e-06	1.86440993275028e-05	6.44839064989355e-06	1.3176210813981e-05	6.24798758508405e-06	8.30860335554462e-06	5.04636454934371e-06	0.999987840652466	7.66672656027367e-06	6.67337326376582e-06	6.17821251580608e-06	7.76404158386867e-06	4.48404080088949e-06	1.0856273547688e-05	3.48322319041472e-05
tr|A0A2Z4VCS1|A0A2Z4VCS1_9NOCA	0.7341234	9.73326314124279e-05	0.00188429676927626	0.00679061701521277	0.0154786026105285	0.00298351678065956	0.00509008718654513	0.00844692531973124	0.00174646510276943	0.000203353076358326	0.00368849257938564	3.50179107044823e-05	3.22095293086022e-05	0.000746811390854418	0.00218728347681463	8.91724266693927e-06	0.00724872620776296	0.00060384115204215	0.000416074821259826	0.951850175857544	0.0195178519934416
tr|U2J8P5|U2J8P5_9STRE	0.999984	9.15189411898609e-06	7.0029300331953e-06	4.23036681240774e-06	1.23199615700287e-05	3.71233704754559e-06	8.69526411406696e-06	5.08597040607128e-05	5.93386357650161e-06	1.04485179690528e-05	8.0214203990181e-06	7.26597227185266e-06	4.70416580355959e-06	0.999993443489075	1.93450796359684e-05	5.32436706635053e-06	1.00745273812208e-05	4.32066235589446e-06	5.9076696743432e-06	1.5020350474515e-05	5.00519963679835e-05
tr|A0A024YY27|A0A024YY27_9ACTN	0.5885036	9.66570660239086e-05	0.0183768663555384	0.00647599808871746	0.0236806720495224	0.00220776256173849	0.00810869317501783	0.00491693848744035	0.000233401849982329	0.000243728252826259	0.00313039240427315	1.30096350403619e-05	7.50605104258284e-05	0.000888017704710364	0.00326755503192544	5.9264721130603e-06	0.000449927261797711	0.000775780121330172	0.000812603102531284	0.626623332500458	0.00685061328113079
tr|A0A1I0PQ27|A0A1I0PQ27_9BACT	0.999979	8.7905473264982e-06	3.3798869480961e-06	3.86765896109864e-06	6.16969282418722e-06	4.36375785284326e-06	4.92695653520059e-06	1.25966471387073e-05	1.80946499312995e-05	5.77167202209239e-06	8.27680378279183e-06	9.83647078101058e-06	4.93479046781431e-06	0.999994158744812	1.41559094117838e-05	9.25896893022582e-06	7.24819301467505e-06	5.69747726331116e-06	5.22357640875271e-06	1.04387772807968e-05	4.07644147344399e-05
tr|A0A259BHH3|A0A259BHH3_9RHIZ	0.99997544	6.78090009387233e-06	6.51994196232408e-06	4.45818841399159e-06	9.85295810096432e-06	4.22041375713889e-06	3.183630951753e-06	1.05244525911985e-05	6.55286794426502e-06	1.32681961986236e-05	7.97649681771873e-06	1.19338164950022e-05	4.24763311457355e-06	0.999991178512573	1.19646074381308e-05	9.67994674283545e-06	3.76938828594575e-06	1.26106142488425e-05	6.63128685118863e-06	1.10694527393207e-05	3.67139691661578e-05
tr|A0A271M2Z0|A0A271M2Z0_9BACI	0.9834821	1.35202753881458e-05	5.7212764659198e-06	1.78485752257984e-05	6.93558977218345e-05	5.19539707966032e-06	4.1056164263864e-06	2.03670497285202e-05	1.60491781571181e-05	1.19723454190535e-05	1.91131621249951e-05	7.76998149376595e-06	5.12927545059938e-06	0.999931693077087	2.42339156102389e-05	7.9486289905617e-06	6.98378198649152e-06	1.41851942316862e-05	7.13571171218064e-06	2.16961361729773e-05	0.000108496715256479
tr|A0A2N3VT77|A0A2N3VT77_9ACTN	0.47882718	0	0	0	0	0	0	0	0	0	0	0	0	0	0	0	0	0	0	0	0
tr|A0A132EYV1|A0A132EYV1_9BURK	0.9993592	3.70152656614664e-06	8.38508367451141e-06	2.42228707065806e-05	0.999848365783691	9.42525639402447e-06	8.23541267891414e-06	0.00033056121901609	9.19114791031461e-06	2.85966998490039e-05	1.23332447401481e-05	1.57457889145007e-05	7.98370456323028e-06	8.06255866336869e-06	1.66768331837375e-05	4.52999256594921e-06	6.01786496190471e-06	1.65916771948105e-05	8.31304987514159e-06	1.84521268238313e-05	8.32419536891393e-05
tr|A0A2A4AMX8|A0A2A4AMX8_9CORY	0.77012044	4.50450243079104e-05	8.7518768850714e-05	0.000297104910714552	0.00280665187165141	3.15812612825539e-05	0.00032316186116077	0.00195360742509365	0.000421927281422541	0.00476599019020796	0.00530609581619501	1.91854796867119e-05	0.000160548268468119	0.0205110348761082	0.000407985964557156	9.78542520897463e-05	0.000892655574716628	0.000753174826968461	3.14560420520138e-05	0.0119189852848649	0.0972068905830383
tr|A0A031FN80|A0A031FN80_9MICO	0.09820467	0	0	0	0	0	0	0	0	0	0	0	0	0	0	0	0	0	0	0	0
tr|A0A235B725|A0A235B725_9BACL	0.9999511	2.62976436715689e-06	5.328507086233e-06	1.76285630004713e-05	0.999980807304382	4.3688046389434e-06	6.07778429184691e-06	3.56411910615861e-05	9.68970016401727e-06	9.44591556617524e-06	9.84285179583821e-06	5.30406441612286e-06	8.8298438640777e-06	4.47921547674923e-06	1.03200472949538e-05	5.76519187234226e-06	4.16739567299373e-06	7.69172856962541e-06	5.08869425175362e-06	5.43872420166736e-06	2.54403585131513e-05
tr|A0A4R5YI25|A0A4R5YI25_9MICO	0.22261007	0	0	0	0	0	0	0	0	0	0	0	0	0	0	0	0	0	0	0	0
tr|A0A1C0SMV1|A0A1C0SMV1_9RHIZ	0.7651604	9.20693637453951e-05	3.70011002814863e-05	0.000136276910779998	0.99032062292099	4.89844896947034e-05	0.000489873695187271	0.00146003474947065	0.000602890562731773	0.000133634428493679	0.000107118576124776	1.00882280094083e-05	1.55002890096512e-05	0.000420391850639135	0.000354957272065803	3.16347650368698e-05	8.67047783685848e-05	9.71597764873877e-05	0.000208581186598167	0.000401660217903554	0.00790194049477577
tr|A0A2N5DNM5|A0A2N5DNM5_9CAUL	0.8952678	0.000176695597474463	3.66909043805208e-05	6.76739000482485e-05	0.990181386470795	8.22487054392695e-05	0.000201751856366172	0.00195974763482809	0.000854857382364571	0.000403999991249293	0.00101712299510837	6.3216302805813e-06	3.27852976624854e-05	0.000884635781403631	0.000141015465487726	2.77749513770686e-05	9.85983351711184e-05	0.000176410423591733	0.000121908218716271	0.000602149521000683	0.00290775368921459
tr|A0A2U1YML9|A0A2U1YML9_9PROT	0.99998295	7.34654668121948e-06	4.39208542957203e-06	5.21040692547103e-06	5.95951405557571e-06	4.76127388537861e-06	2.06181903195102e-06	1.75004552147584e-05	7.36162564862752e-06	6.8508797994582e-06	5.24537153978599e-06	8.95078574103536e-06	4.37954622611869e-06	0.999991893768311	1.20429194794269e-05	5.51509583601728e-06	7.05552520230412e-06	7.99103236204246e-06	5.55015139980242e-06	8.93626111064805e-06	7.21423275535926e-05
tr|G2Z4Z9|G2Z4Z9_FLABF	0.99998987	1.09928778329049e-05	4.13564339396544e-06	4.24657582698273e-06	5.77450236960431e-06	5.75726926399511e-06	3.57299177267123e-06	2.57829560723621e-05	8.31236775411526e-06	5.60408852834371e-06	1.16669043563888e-05	8.56808583193924e-06	5.46311457583215e-06	0.999995946884155	1.31460619741119e-05	5.51509583601728e-06	7.78950925450772e-06	5.92300239077304e-06	5.56597888135002e-06	1.29440068121767e-05	4.94357482239138e-05
tr|A0A1Q6M8S7|A0A1Q6M8S7_9CLOT	0.9999653	7.59963222662918e-06	5.47015270058182e-06	5.00646319778753e-06	3.85784915124532e-06	1.01847890618956e-05	4.50075367552927e-06	1.46817865243065e-05	9.50096273300005e-06	9.41537382459501e-06	1.13496371341171e-05	1.2755465832015e-05	5.42304633199819e-06	0.999995112419128	1.74340748344548e-05	8.63634795678081e-06	6.33433364782832e-06	5.08671473653521e-06	5.08692801304278e-06	1.92767020052997e-05	6.13125448580831e-05
tr|A0A4Z0PFJ3|A0A4Z0PFJ3_9BACT	0.9999831	2.12299273698591e-05	3.72457157027384e-06	3.60431317858456e-06	6.1213595472509e-06	5.53677637071814e-06	7.4063195825147e-06	1.32162813315517e-05	7.76775868871482e-06	8.55338294059038e-06	1.21194107123301e-05	7.59051272325451e-06	5.32649028173182e-06	0.999990940093994	8.05657145974692e-06	7.68322479416383e-06	7.58698888603249e-06	1.13672931547626e-05	4.94275536766509e-06	1.04526543509564e-05	5.50892218598165e-05
tr|A0A1G3LBA5|A0A1G3LBA5_9SPIR	0.9999889	8.72241434990428e-06	3.15773240799899e-06	3.60383523911878e-06	5.35996332473587e-06	4.10523261962226e-06	5.51378616364673e-06	9.520581443212e-06	1.53636574395932e-05	5.481400876306e-06	9.1976544354111e-06	6.79792901792098e-06	4.69972201244673e-06	0.999993085861206	1.03954635051196e-05	1.30532807816053e-05	1.05419203464407e-05	5.03669116369565e-06	4.81572578792111e-06	1.2333174709056e-05	3.83175465685781e-05
tr|A0A0L7CUL1|A0A0L7CUL1_9BIFI	0.9969637	1.56164041982265e-05	2.81733973679366e-05	0.989543318748474	9.01468738447875e-05	1.96264172700467e-05	3.10218456434086e-05	0.00016810190572869	5.76455495320261e-05	0.000827987620141357	0.00410981802269816	1.81559789780295e-05	3.83121405320708e-05	0.00835358165204525	0.000118303818453569	8.56638689583633e-06	3.63483522960451e-05	0.00177328183781356	1.28789815789787e-05	0.000205406235181727	0.00159691006410867
tr|A0A5C1AL58|A0A5C1AL58_9BACT	0.9999746	5.81008725930587e-06	4.5024626160739e-06	7.12349310560967e-06	4.73050158689148e-06	5.45619514014106e-06	3.26517329085618e-06	1.72584277606802e-05	5.80701271246653e-06	1.6435706129414e-05	7.60835609980859e-06	6.59669558444875e-06	4.20468586526113e-06	0.999982833862305	1.03826832855702e-05	5.32984358869726e-06	5.30673105458845e-06	5.6696708270465e-06	7.09790128894383e-06	1.35118971229531e-05	7.78593748691492e-05
tr|A0A0B1ZPM1|A0A0B1ZPM1_9SPHN	0.99998534	6.66410733174416e-06	4.28670364271966e-06	4.47605134468176e-06	5.05843445353094e-06	3.80550045520067e-06	3.12831593873852e-06	1.10572773337481e-05	6.45647014607675e-06	1.48278577398742e-05	6.3818533817539e-06	6.79792901792098e-06	4.78775564261014e-06	0.99999463558197	1.12678453660919e-05	6.14362943451852e-06	7.64488231652649e-06	7.69708640291356e-06	5.61987144465093e-06	9.78842854237882e-06	3.67858847312164e-05
tr|A0A2E2WHY0|A0A2E2WHY0_9PROT	0.99992776	1.02318390418077e-05	1.30498819999048e-05	1.10371547634713e-05	1.8151667973143e-05	5.73310671825311e-06	6.65040033709374e-06	1.51688927871874e-05	1.21778248285409e-05	2.41479792748578e-05	2.73998721240787e-05	1.78437094291439e-05	6.18358853898826e-06	0.999964356422424	1.84762502613012e-05	8.70473104441771e-06	1.03704214780009e-05	1.7573926015757e-05	6.34113894193433e-06	2.87219845631626e-05	0.000186989447684027
tr|A0A0H3DYA6|A0A0H3DYA6_EDWTF	0.99983656	3.5257419312984e-06	1.02554513432551e-05	9.46850013860967e-06	0.999985814094543	5.06683500134386e-06	1.40108977575437e-05	6.99072916177101e-05	8.85237295733532e-06	7.80801383370999e-06	1.55943198478781e-05	6.52632479614113e-06	4.39618816017173e-06	4.90161619381979e-06	1.86969100468559e-05	6.82629297443782e-06	6.77648540658993e-06	4.80174321637605e-06	1.0132986062672e-05	2.23175793507835e-05	7.33792912797071e-05
tr|A0A1Q8ATL2|A0A1Q8ATL2_9BACT	0.99467033	1.5795390936546e-05	1.13272217276972e-05	0.998181939125061	0.000175033332197927	2.63991496467497e-05	4.27828308602329e-05	6.6956810769625e-05	4.68571561214048e-05	0.000858346233144403	0.000286568159935996	1.68246588145848e-05	2.88016653939849e-05	0.00015264937246684	0.000100524317531381	1.25644937725156e-05	3.19791251968127e-05	0.00201666983775795	6.4252544689225e-06	0.000130067419377156	0.000464995828224346
tr|A0A144MBC2|A0A144MBC2_BRELN	0.016293112	0	0	0	0	0	0	0	0	0	0	0	0	0	0	0	0	0	0	0	0
tr|A0A261FS58|A0A261FS58_9BIFI	0.027381359	0	0	0	0	0	0	0	0	0	0	0	0	0	0	0	0	0	0	0	0
tr|A0A2E4QUD9|A0A2E4QUD9_9PROT	0.99950933	2.65231265075272e-05	1.21495440907893e-05	1.23450481623877e-05	1.45939529829775e-05	8.2553451647982e-06	5.71048303754651e-06	1.26495915537816e-05	1.96754226635676e-05	3.56678829120938e-05	2.00473532459e-05	7.76998149376595e-06	7.04715967003722e-06	0.999955058097839	2.76261453109328e-05	7.22202867109445e-06	5.90433501201915e-06	1.01511213870253e-05	5.72906765228254e-06	2.45240371441469e-05	0.000185417113243602
tr|A0A2N1SYT6|A0A2N1SYT6_9BACT	0.99974483	1.72777963598492e-05	7.23285711501376e-06	9.08724905457348e-06	1.10507735371357e-05	7.07019580659107e-06	5.43387659490691e-06	1.05109511423507e-05	1.81277955562109e-05	1.16383334898273e-05	4.45928744738922e-05	8.94055756361922e-06	4.65491120849038e-06	0.999987006187439	2.27316304517444e-05	1.55126945173834e-05	1.11324743556906e-05	1.1220428859815e-05	6.65731658955337e-06	4.19852658524178e-05	0.00011867249122588
tr|A0A069JPM7|A0A069JPM7_9ACTN	0.2510349	0	0	0	0	0	0	0	0	0	0	0	0	0	0	0	0	0	0	0	0
tr|Q2IH21|Q2IH21_ANADE	0.0021753977	0	0	0	0	0	0	0	0	0	0	0	0	0	0	0	0	0	0	0	0
tr|A0A249NIW4|A0A249NIW4_LACGS	0.9228878	6.06630692345789e-06	6.38855726720067e-06	0.978740870952606	0.000287287606624886	3.35742115566973e-05	0.000127806953969412	0.000356278440449387	5.38390740985051e-05	0.000340034603141248	0.000800553418230265	5.98430560785346e-05	2.36209543800214e-05	0.00011286106746411	8.48575582494959e-05	1.62286814884283e-05	5.66967682971153e-05	0.000473320716992021	2.22155904339161e-05	0.000748274964280427	0.000593486707657576
tr|A0A0C5G0U2|A0A0C5G0U2_9ACTN	0.4668835	0	0	0	0	0	0	0	0	0	0	0	0	0	0	0	0	0	0	0	0
tr|C0QKM6|C0QKM6_DESAH	0.953828	1.52796128531918e-05	1.78049867827212e-05	0.000436036672908813	0.417367845773697	1.18616762847523e-05	1.54403296619421e-05	0.000164290380780585	0.000201531147467904	2.7870228223037e-05	0.000795971078332514	6.92379944666754e-06	1.36211565404665e-05	7.51903935451992e-05	4.81183342344593e-05	9.52497703110566e-06	1.58635793923168e-05	2.21382706513396e-05	1.0640744221746e-05	5.57093844690826e-05	0.00113097880966961
tr|A0A069JUN5|A0A069JUN5_9ACTN	0.6201996	0.000169263337738812	0.00729053374379873	0.000912617659196258	0.0467279329895973	0.00698999967426062	0.00640803063288331	0.0113676991313696	2.70712371275295e-05	0.000168277358170599	0.00554872769862413	1.3937295989308e-05	1.34571928356308e-05	0.00129894737619907	0.0017335336888209	7.7555905590998e-06	0.000259146152529866	0.000287578091956675	0.00201782491058111	0.94348806142807	0.0167723055928946
tr|A0A2Z4VHS5|A0A2Z4VHS5_9NOCA	0.46593013	0	0	0	0	0	0	0	0	0	0	0	0	0	0	0	0	0	0	0	0
tr|R6WEB9|R6WEB9_9FIRM	0.9999864	7.15573332854547e-06	3.53906193595321e-06	3.56928626388253e-06	5.61991373615456e-06	4.61150330011151e-06	3.81603604182601e-06	1.05072440419463e-05	5.56364875592408e-06	9.16078261070652e-06	4.99223142469418e-06	5.76482898395625e-06	5.32382409801357e-06	0.999995708465576	1.24354282888817e-05	8.97540394362295e-06	4.48759601567872e-06	4.09117819799576e-06	4.71548446512315e-06	8.17837189970305e-06	5.19461718795355e-05
tr|A0A6G6SAU4|A0A6G6SAU4_9GAMM	0.99998343	8.38194137031678e-06	4.90643787998124e-06	4.34361663792515e-06	0.999986052513123	5.17845001013484e-06	8.09369794296799e-06	3.40971528203227e-05	1.41898754009162e-05	7.46516980143497e-06	1.01003279269207e-05	8.03970124252373e-06	3.88707576348679e-06	6.41290080238832e-06	1.90446953638457e-05	6.0367128753569e-06	4.06534945796011e-06	9.67660525930114e-06	5.86051646678243e-06	8.32089426694438e-06	5.04001109220553e-05
tr|A0A3S0TUC4|A0A3S0TUC4_9MICC	0.9991308	9.13576150196604e-06	1.35233194669127e-05	1.75232853507623e-05	1.52735210576793e-05	8.22215770313051e-06	7.09933647158323e-06	2.27802411245648e-05	1.01888299468555e-05	3.09557981381658e-05	1.65548190125264e-05	5.76482898395625e-06	5.81823269385495e-06	0.999976873397827	1.60553317982703e-05	5.18540355187724e-06	9.59462886385154e-06	3.40866208716761e-05	6.99736210663104e-06	4.60182964161504e-05	7.23229968571104e-05
tr|A0A1X0IM73|A0A1X0IM73_MYCRH	0.43158185	0	0	0	0	0	0	0	0	0	0	0	0	0	0	0	0	0	0	0	0
tr|A0A366DNS3|A0A366DNS3_9NOCA	0.0021615555	0	0	0	0	0	0	0	0	0	0	0	0	0	0	0	0	0	0	0	0
tr|A0A2X5PCB9|A0A2X5PCB9_9GAMM	0.0015927122	0	0	0	0	0	0	0	0	0	0	0	0	0	0	0	0	0	0	0	0
tr|A0A1Q6M3U2|A0A1Q6M3U2_9CLOT	0.76415485	1.4537584320351e-05	5.01928980156663e-06	0.00447683455422521	0.000564950925763696	1.59218998305732e-05	0.000196372042410076	0.000657782482448965	0.00213568960316479	0.00132222939282656	0.000735533249098808	0.00109509099274874	6.67295025778003e-05	0.25277516245842	9.90182816167362e-05	8.22429792606272e-05	1.65334095072467e-05	0.000205184274818748	1.33010989884497e-05	0.000626623746939003	0.00298732635565102
tr|A0A1G9NQA0|A0A1G9NQA0_9PSED	0.9987801	1.93612850125646e-05	1.21832154036383e-05	0.999762237071991	3.95300630771089e-05	3.60720659955405e-05	1.41303235068335e-05	0.000150048013892956	2.76345253951149e-05	0.000128880099509843	0.000137842071126215	2.15734580706339e-05	4.01672477892134e-05	5.02292496094014e-05	5.63907633477356e-05	1.95549182535615e-05	2.04843508981867e-05	3.03609849652275e-05	1.45216354212607e-05	2.45413502852898e-05	0.000229026030865498
tr|A0A7C7WUX7|A0A7C7WUX7_9PROT	0.99882466	1.27353860079893e-05	1.40270885822247e-05	1.51784279296407e-05	2.69536922132829e-05	6.79774120726506e-06	1.07224095700076e-05	2.26038937398698e-05	1.08564090623986e-05	2.10280286410125e-05	2.36131836572895e-05	1.19628393804305e-05	6.59169018035755e-06	0.999896168708801	2.03825347853126e-05	6.67657513986342e-06	6.06509229328367e-06	2.15791769733187e-05	6.36992308500339e-06	3.22908490488771e-05	0.000246263138251379
tr|A0A366E224|A0A366E224_9NOCA	0.98966265	9.30677997530438e-05	0.000111429937533103	0.300762951374054	0.00953141693025827	2.17203978536418e-05	0.00371207622811198	0.0135587556287646	0.000121547687740531	7.12805558578111e-05	0.0033784406259656	0.000445196521468461	8.25217066449113e-05	0.00617633992806077	0.000607478723395616	7.33815795683768e-06	0.000288266834104434	1.89312140719267e-05	1.93128598766634e-05	0.0721189677715302	0.582591414451599
tr|A0A2Z4VJV1|A0A2Z4VJV1_9NOCA	0.6215112	5.16264080943074e-05	0.00560243101790547	0.000887835340108722	0.00530144758522511	0.00169896730221808	0.00429972913116217	0.0200373642146587	0.000855924270581454	0.00015421022544615	0.00136364542413503	2.01522634597495e-05	5.05365496792365e-05	0.00125041790306568	0.00483507849276066	7.70533370086923e-06	0.00968861393630505	0.000984297250397503	0.00196810998022556	0.959115564823151	0.0264691896736622
tr|A0A6P2Q2J1|A0A6P2Q2J1_9BURK	0.999821	5.69271378481062e-06	4.36898380939965e-06	1.61478637892287e-05	0.999969363212585	6.30758086117567e-06	4.7750654630363e-06	5.17516091349535e-05	2.78939205600182e-05	1.57589784066658e-05	9.54065035330132e-06	6.55506119073834e-06	6.12968915447709e-06	1.60039526235778e-05	1.06946017695009e-05	6.16935130892671e-06	6.12530129728839e-06	7.51123798181652e-06	7.28749182599131e-06	1.5860961866565e-05	7.18908995622769e-05
tr|A0A1C0SFH9|A0A1C0SFH9_9RHIZ	0.99998355	6.18130661678151e-06	3.90979539588443e-06	7.37416030460736e-06	0.999982357025146	3.28300825458427e-06	1.00902097983635e-05	3.36033299390692e-05	2.61301447608275e-05	8.78702758200234e-06	1.03047641459852e-05	5.97556299908319e-06	4.79247910334379e-06	6.4632658904884e-06	1.12615298348828e-05	6.08407663094113e-06	8.2015303632943e-06	7.40289533496252e-06	4.30230738857063e-06	1.09690226963721e-05	0.000106713312561624
tr|A0A2W5CKX7|A0A2W5CKX7_9SPHN	0.15117137	0	0	0	0	0	0	0	0	0	0	0	0	0	0	0	0	0	0	0	0
tr|A0A2H0C6R8|A0A2H0C6R8_9BACT	0.9999707	2.64176087512169e-05	4.27167378802551e-06	4.65390348836081e-06	6.40903681414784e-06	5.32735384695115e-06	4.24393238063203e-06	1.71327174030012e-05	6.66497135171085e-06	7.56392091716407e-06	1.33363573695533e-05	1.86512479558587e-05	4.64766708319075e-06	0.999993324279785	1.18883690447547e-05	5.46982391824713e-06	6.5568874560995e-06	6.2681237977813e-06	4.82451514471904e-06	1.25955903058639e-05	5.13635895913467e-05
tr|A0A352PTH4|A0A352PTH4_9DELT	0.9683669	6.87411966282525e-06	6.96474717187812e-06	0.999274671077728	0.000137386596179567	3.49843321600929e-05	3.4788445191225e-05	0.000221462629269809	0.000136658316478133	0.000416221795603633	0.00116200197953731	0.000154531560838223	2.9480299417628e-05	6.61786834825762e-05	0.000130039756186306	3.40157639584504e-05	0.000199802656425163	0.0019650615286082	4.2402527469676e-05	0.000535627128556371	0.00230193510651588
tr|A0A386PK53|A0A386PK53_9SPIR	0.99901724	9.38274606596678e-05	1.52588036144152e-05	1.87132663995726e-05	2.61298937402898e-05	6.51022446618299e-06	9.81886023510015e-06	3.81308418582194e-05	2.02509781956905e-05	2.40443423535908e-05	4.29424071626272e-05	3.78337572328746e-05	1.26782379084034e-05	0.999901056289673	8.48976742418017e-06	1.54492263391148e-05	1.74667420651531e-05	3.01638447126606e-05	8.68327333591878e-06	0.000131100416183472	0.000149720726767555
tr|A0A3A4ZLR3|A0A3A4ZLR3_9BACT	0.99884975	2.86980266537284e-05	7.5637835834641e-06	1.95198535948293e-05	2.32507845794316e-05	7.37958453100873e-06	1.07123223642702e-05	1.0119591934199e-05	2.52912741416367e-05	2.25992589548696e-05	3.60643643944059e-05	6.95833296049386e-06	5.52211122339941e-06	0.99996554851532	2.0020357624162e-05	1.8982898836839e-05	1.27146595332306e-05	3.44397667504381e-05	7.60576631364529e-06	5.5657081247773e-05	0.000225223862798885
tr|A0A1C0SE32|A0A1C0SE32_9RHIZ	0.92879677	8.93620381248184e-05	3.67377178918105e-05	0.000134850866743363	0.991494536399841	5.51256416656543e-05	0.000863286142703146	0.00223715673200786	0.000528631557244807	0.000564816000405699	0.000136767310323194	1.00882280094083e-05	2.15503660001559e-05	0.000490162114147097	0.000189357597264461	2.55406812357251e-05	0.000101450219517574	0.000131941793370061	0.000246082636294886	0.000890591996721923	0.00198559393174946
tr|A0A2X5NSD8|A0A2X5NSD8_9GAMM	0.99998474	3.59499313162814e-06	7.65798722568434e-06	1.10540186142316e-05	0.999985218048096	5.62229934075731e-06	5.88118746236432e-06	3.24141037708614e-05	5.16527143190615e-06	6.85649456499959e-06	5.51576931684394e-06	6.40086409475771e-06	4.42411919721053e-06	3.79583752874169e-06	7.00498731021071e-06	6.86667635818594e-06	4.16198645325494e-06	1.09278116724454e-05	5.76245474803727e-06	1.03040365502238e-05	2.56035018537659e-05
tr|A0A2W5BW75|A0A2W5BW75_9SPHN	0.63342315	1.27524126583012e-05	5.51709745195694e-05	0.975557923316956	0.00184577272739261	7.10961103322916e-05	3.20701037708204e-05	0.00234589516185224	0.000620971317403018	0.000942256883718073	0.00204077106900513	2.96763664664468e-05	5.86344685871154e-05	0.000619863218162209	0.000325151137076318	4.43729659309611e-05	0.000219554640352726	0.00126775447279215	8.07620526757091e-05	0.00102716183755547	0.00165698572527617
tr|A0A562IM19|A0A562IM19_9ACTN	0.5023277	3.2457410270581e-05	3.88504449801985e-05	0.00041464128298685	0.000319687533192337	1.96073724509915e-05	0.000181224808329716	0.000630550144705921	0.000470446888357401	0.00367091991938651	0.00453739799559116	2.50257544394117e-05	3.53492032445502e-05	0.0104529894888401	0.000254422862781212	1.09231123133213e-05	5.83946930419188e-05	0.000510729150846601	7.59372705942951e-05	0.048744160681963	0.0213185530155897
tr|A0A6B8TLF9|A0A6B8TLF9_9CORY	0.78467125	3.56177442881744e-05	0.00082860206020996	0.00245274812914431	0.0913330242037773	0.00383147317916155	0.00135727529413998	0.0148654850199819	0.00102432735729963	0.000448760256404057	0.00140818022191525	2.42933128902223e-05	4.28124985774048e-05	0.00117358681745827	0.013922075740993	8.54293193697231e-06	0.000686647312249988	0.000471077160909772	0.0019054461736232	0.40928727388382	0.00756649160757661
tr|A0A1Q8AYH3|A0A1Q8AYH3_9BACT	0.9999634	6.83060397932422e-06	1.02767844509799e-05	6.1381833802443e-06	1.87383757292992e-05	5.81025915380451e-06	5.58650572202168e-06	9.76592855295166e-06	1.08315371107892e-05	1.40017609737697e-05	1.12403276943951e-05	7.59051272325451e-06	5.77702485315967e-06	0.999959349632263	1.51976046254276e-05	6.91242576067452e-06	6.60026989862672e-06	2.37848798860796e-05	7.02860234014224e-06	3.98636475438252e-05	4.96707471029367e-05
tr|A0A511X1I6|A0A511X1I6_9BACI	0.99580824	7.76062915974762e-06	4.69148244519602e-06	1.37760143843479e-05	3.6681245546788e-05	6.60447676636977e-06	4.48990749646327e-06	1.45946505654138e-05	1.98869292944437e-05	7.2620932769496e-06	1.31772667373298e-05	8.94055756361922e-06	5.04083300256752e-06	0.999977946281433	1.41077689477243e-05	8.3042859841953e-06	5.9793592299684e-06	7.37625623514759e-06	5.48430307389935e-06	2.1621179257636e-05	7.40543473511934e-05
tr|A0A3M9M7W3|A0A3M9M7W3_9MICO	0.6261064	1.96188757399796e-05	3.66996937373187e-06	0.000557048537302762	0.996051847934723	6.51385789751657e-06	0.000119633143185638	9.58062300924212e-05	0.00079743517562747	0.000182735442649573	0.00014777306932956	1.15605025712284e-05	1.31466640596045e-05	2.6813175281859e-05	2.75335642072605e-05	7.6014366641175e-06	1.48538283610833e-05	9.42968399613164e-05	9.66896823229035e-06	3.23105305142235e-05	0.00148873031139374
tr|A0A3A4ZKU5|A0A3A4ZKU5_9BACT	0.98374104	5.48723146494012e-05	7.60455295676365e-05	0.00024390772159677	0.995766282081604	4.86202297906857e-05	0.000113756454084069	0.00128487893380225	0.000329656089888886	0.000205045987968333	0.000212655664654449	9.04593616724014e-06	7.85043084761128e-06	0.000565918278880417	0.000381068617571145	6.12429630564293e-06	8.20674104033969e-05	3.6644640204031e-05	2.86761696770554e-05	0.00174905499443412	0.00192593515384942
tr|A0A2R7SP74|A0A2R7SP74_9PSED	0.9999751	1.00925381048e-05	3.81883910449687e-06	4.84166594105773e-06	3.87057798434398e-06	7.39559163775994e-06	3.93064192394377e-06	1.34751453515491e-05	5.70104248254211e-06	5.61402657694998e-06	8.28933207230875e-06	5.76482898395625e-06	4.69237738798256e-06	0.999995350837708	8.77221555128926e-06	5.32436706635053e-06	4.44240913566318e-06	4.76784407510422e-06	6.23933601673343e-06	7.11031316313893e-06	5.37795458512846e-05
tr|A0A366DUQ9|A0A366DUQ9_9NOCA	0.7592743	0.00157984672114253	0.00548240914940834	0.00696968752890825	0.104999244213104	0.00164425536058843	0.02505206130445	0.0187233872711658	5.05168463860173e-05	0.000309297873172909	0.00354914320632815	3.29462382069323e-05	5.67807401239406e-05	0.00895809195935726	0.000817409600131214	7.45385159461875e-06	0.000955416529905051	0.000795609026681632	0.0143743557855487	0.932055771350861	0.0060107484459877
tr|A0A3D0X497|A0A3D0X497_9FIRM	0.99998915	6.32572528047604e-06	3.65736309504427e-06	3.26997223965009e-06	4.24444988311734e-06	3.7790164242324e-06	4.57370151707437e-06	1.27626208268339e-05	1.38279265229357e-05	7.59747263145982e-06	5.55594988327357e-06	5.76482898395625e-06	5.36522065885947e-06	0.999994993209839	9.62438571150415e-06	5.94349739913014e-06	4.25760163125233e-06	4.82247241961886e-06	4.7598573473806e-06	9.91210617939942e-06	4.41771844634786e-05
tr|A0A2N7G6T2|A0A2N7G6T2_9VIBR	0.9839626	2.93863795377547e-05	1.67196849361062e-05	0.000101366189483088	0.984274923801422	6.11778013990261e-05	0.000155251706019044	0.00403293361887336	0.000453065207693726	0.00019815623818431	8.67252892930992e-05	6.47090701022535e-06	1.1186793926754e-05	0.000441795447841287	0.000139742507599294	2.65865364781348e-05	0.00010429246322019	7.44110511732288e-05	5.31621008121874e-05	0.00104899180587381	0.00266800099052489
tr|A0A2R7SIJ8|A0A2R7SIJ8_9PSED	0.99995303	3.90062632504851e-06	8.68523602548521e-06	1.18816924441489e-05	0.99997878074646	5.13415443492704e-06	1.65270084835356e-05	0.000189375830814242	9.87742805591552e-06	7.62435729484423e-06	7.38887365514529e-06	9.60725537879625e-06	5.44944532521185e-06	9.94307538348949e-06	1.57910690177232e-05	6.93473612045636e-06	4.45226578449365e-06	4.62600837636273e-06	9.55955783865647e-06	1.30691250888049e-05	7.26956204744056e-05
tr|A0A069K1Y8|A0A069K1Y8_9ACTN	0.733007	7.77159875724465e-05	0.00223836093209684	0.00477373134344816	0.0152049912139773	0.00244260136969388	0.00328221241943538	0.0130551941692829	0.000759812537580729	0.000241092071519233	0.00401210505515337	1.62574160640361e-05	2.71643639280228e-05	0.000899600214324892	0.00275646848604083	8.16818464954849e-06	7.64859651098959e-05	0.000177086738403887	0.0021950660739094	0.807172358036041	0.00935154315084219
tr|A0A4R1T0M0|A0A4R1T0M0_9MICO	0.26192504	0	0	0	0	0	0	0	0	0	0	0	0	0	0	0	0	0	0	0	0
tr|D0XAS4|D0XAS4_VIBH1	0.986214	4.49548206233885e-05	2.04038497031434e-05	8.41265355120413e-05	0.977181077003479	7.89037658250891e-05	0.000188450881978497	0.00429550930857658	0.000266960531007499	0.000283787288935855	9.13442272576503e-05	5.80284950046916e-06	1.099421933759e-05	0.000331293471390381	0.000168338170624338	2.37151652981993e-05	8.64547910168767e-05	4.88467849208973e-05	7.31291365809739e-05	0.000800153415184468	0.00111300859134644
tr|A0A1W6E491|A0A1W6E491_9BACT	0.99974126	1.14855456558871e-05	7.46225168768433e-06	1.69144113897346e-05	0.999838590621948	9.8680311566568e-06	2.15752279473236e-05	0.000219984824070707	2.33343725994928e-05	2.47903335548472e-05	3.89934939448722e-05	2.37021195061971e-05	6.34919297226588e-06	3.57640310539864e-05	3.07252448692452e-05	1.08539752545767e-05	1.6091245925054e-05	2.47707903326955e-05	1.31431170302676e-05	0.000610270595643669	0.000506154668983072
tr|A0A542EFC7|A0A542EFC7_9MICO	0.99987435	7.13127656126744e-06	7.91839556768537e-06	8.19417346065165e-06	1.91630788322072e-05	7.83466475695604e-06	3.49085257767001e-06	2.35442657867679e-05	1.0195964932791e-05	3.3181524486281e-05	1.5912050002953e-05	5.76482898395625e-06	4.91802757096593e-06	0.999982714653015	1.56927508214721e-05	4.95141739520477e-06	7.50354820411303e-06	1.71504379977705e-05	6.21819481239072e-06	3.93547816202044e-05	7.35387293389067e-05
tr|A0A1Q7I1L2|A0A1Q7I1L2_9CHLR	0.019293383	0	0	0	0	0	0	0	0	0	0	0	0	0	0	0	0	0	0	0	0
tr|A0A1H7UCX8|A0A1H7UCX8_9GAMM	0.9860157	2.95562495011836e-05	2.10910893656546e-05	5.45521725143772e-05	0.996874213218689	3.54897856595926e-05	6.04564593231771e-05	0.00206971657462418	0.000296168815111741	0.000340729660820216	0.000281948043266311	7.44599401514279e-06	1.04375731098116e-05	0.000217318462091498	0.000181753115612082	2.45353130594594e-05	3.74479168385733e-05	0.000158162860316224	8.36410763440654e-05	0.0011366312392056	0.00183514191303402
tr|U2MXZ1|U2MXZ1_9BACT	0.99999106	4.90135425934568e-06	3.84363738703541e-06	5.55954920855584e-06	5.47320541954832e-06	4.70985787615064e-06	4.14095529777114e-06	2.49109125434188e-05	6.13068323218613e-06	7.98241035226965e-06	7.24007531971438e-06	1.01202094811015e-05	4.41648489868385e-06	0.999991655349731	7.21184233043459e-06	6.7468481574906e-06	5.06072137795854e-06	4.89591184305027e-06	4.18798163082101e-06	2.11854130611755e-05	4.10184293286875e-05
tr|A0A271MAI0|A0A271MAI0_9BACI	0.50053424	1.12221086965292e-05	3.54348303517327e-05	0.0206283126026392	0.000214159765164368	4.86428143631201e-05	8.49950665724464e-05	0.00268834852613509	0.000898960221093148	0.000211519989534281	0.00124021817464381	0.000276138423942029	2.08808905881597e-05	0.274114787578583	8.92830721568316e-05	3.87064428650774e-05	1.5921885278658e-05	0.000196882378077134	5.05599309690297e-05	0.0014501673867926	0.00948220584541559
tr|A0A069K5Z5|A0A069K5Z5_9ACTN	0.38485906	0	0	0	0	0	0	0	0	0	0	0	0	0	0	0	0	0	0	0	0
tr|A0A069K0S7|A0A069K0S7_9ACTN	0.29445758	0	0	0	0	0	0	0	0	0	0	0	0	0	0	0	0	0	0	0	0
tr|A0A1G9P0E5|A0A1G9P0E5_9PSED	0.9999827	1.06951938505517e-05	3.70223960999283e-06	4.31185799243394e-06	3.81581048713997e-06	7.36574065740569e-06	3.8359071368177e-06	1.35542677526246e-05	6.0671345636365e-06	5.50583081349032e-06	6.99217252986273e-06	5.76482898395625e-06	4.64778258901788e-06	0.999995589256287	7.429842298734e-06	5.32436706635053e-06	4.48165519628674e-06	5.6501480685256e-06	5.69749317946844e-06	1.22746232591453e-05	3.74548071704339e-05
tr|A0A258CCN0|A0A258CCN0_9GAMM	0.9658022	9.37477670959197e-06	3.06441615975928e-05	2.40169356402475e-05	1.99938749574358e-05	1.10874880192569e-05	8.85212830326054e-06	1.99464357137913e-05	8.84314977156464e-06	2.74867088592146e-05	4.36095506302081e-05	1.59496812557336e-05	5.93600270804018e-06	0.999889850616455	2.60883880400797e-05	5.88303873882978e-06	1.3038350516581e-05	5.08039593114518e-05	7.49944229028188e-06	4.81647475680802e-05	0.000244950846536085
tr|C0QLA9|C0QLA9_DESAH	0.75214124	4.05712780775502e-05	5.26313888258301e-05	0.000125852733617648	0.983502089977264	4.72777683171444e-05	0.000952619593590498	0.00388371106237173	0.000235442275879905	0.000811952573712915	0.000703682657331228	7.04141575624817e-06	8.98482448974391e-06	0.000677377509418875	9.68728054431267e-05	1.05530962173361e-05	0.000148669118061662	0.000249204487772658	0.000107524036138784	0.00101000303402543	0.00508798658847809
tr|H5US64|H5US64_9MICO	0.06753395	0	0	0	0	0	0	0	0	0	0	0	0	0	0	0	0	0	0	0	0
tr|A0A6I5WV75|A0A6I5WV75_9SPHN	0.26878074	0	0	0	0	0	0	0	0	0	0	0	0	0	0	0	0	0	0	0	0
tr|A0A1Z8Q3N2|A0A1Z8Q3N2_9PROT	0.7431955	9.22971230465919e-05	3.84857521567028e-05	0.000112429057480767	0.972542822360992	4.13484085584059e-05	0.000125691774883308	0.00303347269073129	0.000388836546335369	0.000729088089428842	0.000387839594623074	1.1310534318909e-05	1.23415866255527e-05	0.000768569414503872	0.000274352642009035	3.02650696539786e-05	4.77649773529265e-05	0.000235316590988077	9.13802141440101e-05	0.000283022091025487	0.00859809294342995
tr|A0A0F1A6R9|A0A0F1A6R9_9ENTR	0.7538357	6.28443522145972e-05	2.28669978241669e-05	0.000499807007145137	0.00165045307949185	7.74642030592076e-05	1.7852355085779e-05	0.000710626307409257	0.945729434490204	0.000291478121653199	0.000386244530091062	1.0781029232021e-05	2.77067483693827e-05	0.000378335185814649	0.000141930097015575	2.98386312351795e-05	2.54509395745117e-05	0.000175771041540429	8.84551172930514e-06	0.000722926633898169	0.00436645792797208
tr|A0A542EI53|A0A542EI53_9MICO	0.49180767	0	0	0	0	0	0	0	0	0	0	0	0	0	0	0	0	0	0	0	0
tr|A0A1I4QQZ8|A0A1I4QQZ8_9FIRM	0.9999912	9.08303809410427e-06	3.20365916195442e-06	5.06569995195605e-06	4.47680258730543e-06	3.57623343916202e-06	2.66102688328829e-06	8.04152659839019e-06	5.37235337105813e-06	8.17724139778875e-06	4.28537941843388e-06	5.76482898395625e-06	5.16772479386418e-06	0.999995946884155	6.49669755148352e-06	7.55227301851846e-06	4.4671937757812e-06	5.71415512240492e-06	4.86675662614289e-06	1.05739100035862e-05	2.63828642346198e-05
tr|A0A1Z8P4I7|A0A1Z8P4I7_9PROT	0.9749487	0.000119835334771778	3.64155566785485e-05	0.000340704835252836	0.986784994602203	6.26929177087732e-05	0.00014128815382719	0.0044511235319078	0.000449372426373884	0.000308371876599267	0.000231229176279157	1.767714820744e-05	1.4064205061004e-05	0.000598018115852028	0.000384918297640979	2.84573288809042e-05	0.000100896453659516	0.000350679561961442	0.000125434482470155	0.000662457139696926	0.00586260901764035
tr|A0A5B7XET7|A0A5B7XET7_9PROT	0.9999862	1.53945002239197e-05	3.73496504835202e-06	3.67044867743971e-06	5.39406391908415e-06	5.57816338186967e-06	5.6160615713452e-06	1.47495838973555e-05	9.00692430150229e-06	5.6250883062603e-06	7.4473855420365e-06	1.12815341708483e-05	7.75015541876201e-06	0.999994516372681	1.44626510518719e-05	9.39114306675037e-06	8.85371537151514e-06	7.21941205483745e-06	4.12873123423196e-06	9.16689168661833e-06	8.52824741741642e-05
tr|A0A1F7H089|A0A1F7H089_9BACT	0.9999769	2.12961731449468e-05	3.58672264155757e-06	4.65878838440403e-06	1.18038551590871e-05	5.93131198911578e-06	6.18359990767203e-06	7.37245227355743e-06	6.7604896685225e-06	1.78352875082055e-05	2.54318201768911e-05	1.78641239472199e-05	5.62936520509538e-06	0.999982118606567	1.03455886346637e-05	9.39114306675037e-06	9.55144696490606e-06	1.20454469652032e-05	5.42201723874314e-06	1.29603495224728e-05	5.57055609533563e-05
tr|A0A1H4CMR2|A0A1H4CMR2_9FLAO	0.9928826	1.23399040603545e-05	1.15678694783128e-05	1.83314568857895e-05	5.31337209395133e-05	6.78554533806164e-06	7.59388740334543e-06	1.93637770280475e-05	2.85990990960272e-05	4.26247825089376e-05	4.45435289293528e-05	7.76998149376595e-06	5.78980461796164e-06	0.999967694282532	1.82093172043096e-05	1.19856658784556e-05	9.70696783042513e-06	2.36538417084375e-05	5.90659919907921e-06	1.26853483379818e-05	0.00013960491924081
tr|A0A429FM51|A0A429FM51_9PSEU	0.72265124	7.50773324398324e-05	7.44251738069579e-05	5.7902234402718e-05	0.000454827240901068	2.29522702284157e-05	0.000188479636562988	0.000875047349836677	0.000886670022737235	0.000951278663706034	0.00366103439591825	3.12395750370342e-05	1.64645243785344e-05	0.00371368485502899	0.000242469905060716	2.34161379921716e-05	7.77307359385304e-05	0.00051659916061908	2.080986268993e-05	0.0753762871026993	0.0108036557212472
tr|A0A317L3U8|A0A317L3U8_9BACI	0.99991846	1.11133176687872e-05	6.08262052992359e-06	1.5141257790674e-05	1.5828187315492e-05	6.86667635818594e-06	1.01616205938626e-05	2.38170196098508e-05	8.2833445048891e-05	1.77972106030211e-05	1.82267431227956e-05	8.76699687069049e-06	7.54080792830791e-06	2.17077049455838e-05	5.33152233401779e-05	1.65693181770621e-05	1.12950010588975e-05	1.48046437971061e-05	1.08850726974197e-05	2.95120298687834e-05	0.999782264232635
tr|U2ZU20|U2ZU20_STRAP	0.9571857	1.03207457868848e-05	6.00088424107525e-06	1.18039670269354e-05	3.81607460440136e-05	1.31170590975671e-05	2.25390376726864e-05	9.45560750551522e-05	3.37430828949437e-05	0.998234987258911	0.999891519546509	1.06971119748778e-05	2.38870106841205e-05	1.92038387467619e-05	2.23810311581474e-05	1.42255903483601e-05	2.0526493244688e-05	0.997569620609283	9.83610516414046e-06	6.40407597529702e-05	0.000211929611396044
tr|A0A1G8AQ26|A0A1G8AQ26_9PROT	0.998727	7.86986038292525e-06	3.39312719006557e-05	5.36119550815783e-05	2.28680655709468e-05	3.2692973036319e-05	1.91266008187085e-05	0.0001332993269898	1.3736316759605e-05	0.990476965904236	0.999933242797852	8.62616616359446e-06	1.21137818496209e-05	1.5908241039142e-05	7.51212355680764e-05	8.97256268217461e-06	2.34204708249308e-05	0.990957617759705	1.49543748193537e-05	6.56719130347483e-05	0.000826341507490724
tr|A0A024Z1M0|A0A024Z1M0_9ACTN	0.09354362	0	0	0	0	0	0	0	0	0	0	0	0	0	0	0	0	0	0	0	0
tr|A0A097R773|A0A097R773_HAFAL	0.9217205	0.000106110259366687	3.41017730534077e-05	6.84576516505331e-05	0.996058464050293	9.11808747332543e-05	0.000102803183835931	0.00229768571443856	0.000164192970260046	0.000383415870601311	0.000106035724456888	9.26034681469901e-06	1.23415866255527e-05	0.000422415236243978	0.000213659455766901	2.30201803788077e-05	9.44591956795193e-05	5.66384587727953e-05	8.21858266135678e-05	0.000242808149778284	0.00300570740364492
tr|A0A3M9MHJ3|A0A3M9MHJ3_9MICO	0.18894705	0	0	0	0	0	0	0	0	0	0	0	0	0	0	0	0	0	0	0	0
tr|A0A2U1YM52|A0A2U1YM52_9PROT	0.9999145	4.90742058900651e-06	8.48781564855017e-06	6.30826034466736e-05	0.99987006187439	1.16466499093804e-05	6.20545233687153e-06	9.62342892307788e-05	1.25053084047977e-05	4.91333121317439e-05	9.61001387622673e-06	7.68709469411988e-06	9.46279396885075e-06	5.20344474352896e-06	1.80323422682704e-05	5.80802088734345e-06	1.25823953567306e-05	2.5195391572197e-05	6.19417096459074e-06	1.34921456265147e-05	8.05040108389221e-05
tr|A0A0Q7S2Z1|A0A0Q7S2Z1_9BACL	0.5382232	0.000240611683693714	0.000382620433811098	0.000186934354132973	0.992550611495972	4.30647778557613e-05	8.42510562506504e-05	0.000297910737572238	0.000336314318701625	0.00018699282372836	0.000282933324342594	2.11504702747334e-05	4.79911650472786e-05	0.000368383945897222	9.61621772148646e-05	1.93617834156612e-05	8.50052019814029e-05	0.000140928503242321	3.51007583958562e-05	0.00156870030332357	0.024030901491642
tr|A0A317L404|A0A317L404_9BACI	0.99637395	8.80291772773489e-05	4.43974349764176e-05	4.66859273728915e-05	0.998896479606628	0.000148153165355325	8.54713580338284e-05	0.000223492213990539	0.000358394288923591	0.000123607489513233	0.000444548961240798	1.95308202819433e-05	1.62508131325012e-05	6.51201335131191e-05	0.000112919638922904	1.19612532216706e-05	8.65659894770943e-05	4.96751563332509e-05	2.26390366151463e-05	0.000261083769146353	0.00115925399586558
tr|A0A1D2U793|A0A1D2U793_9BURK	0.80688924	6.84800470480695e-05	8.22244765004143e-05	0.000137505339807831	0.984907746315002	8.45955437398516e-05	0.0010443824576214	0.00818818900734186	0.000529536278918386	0.000803982838988304	0.000216191474464722	1.7014051991282e-05	2.09028676181333e-05	0.000606459099799395	0.00015289789007511	1.51282101796824e-05	3.51020971720573e-05	0.000209415331482887	0.000157751070219092	0.00161467399448156	0.00445243204012513
tr|A0A0R2JJE2|A0A0R2JJE2_9LACO	0.99998784	1.20226086437469e-05	3.71504279428336e-06	4.02766227125539e-06	3.96239192923531e-06	3.82883490601671e-06	2.15200680031558e-06	1.20614477054914e-05	6.34400657872902e-06	1.17678764581797e-05	3.90508148484514e-06	5.76482898395625e-06	5.61063916393323e-06	0.999994397163391	7.3287587838422e-06	7.41351323085837e-06	4.00571298087016e-06	6.17567366134608e-06	5.12406359121087e-06	7.69410598877585e-06	4.10223001381382e-05
tr|A0A5J6MWW3|A0A5J6MWW3_9PROT	0.9834477	1.10854998638388e-05	8.75424757396104e-06	4.02093683078419e-05	6.9133828219492e-05	4.76283421448898e-05	2.08819474210031e-05	7.59160539018922e-05	2.35490479099099e-05	0.998784482479095	0.999726355075836	8.62616616359446e-06	2.13498369703302e-05	1.46050497278338e-05	3.07817026623525e-05	8.53168785397429e-06	3.89640554203652e-05	0.99841046333313	1.95850207092008e-05	4.91514947498217e-05	0.000410002656280994
tr|H0HFC5|H0HFC5_RHIRD	0.99907506	8.87168425833806e-06	8.93597189133288e-06	2.12229624594329e-05	2.97027836495545e-05	2.21334139496321e-05	1.60967101692222e-05	8.14518789411522e-05	4.54946457466576e-05	0.997743129730225	0.999062478542328	7.56474355512182e-06	1.85463522939244e-05	9.84998860076303e-06	2.68813309958205e-05	1.19132801046362e-05	5.57064631721005e-05	0.998886287212372	2.15526670217514e-05	3.92474430555012e-05	0.00015819605323486
tr|A0A3M9LYB6|A0A3M9LYB6_9MICO	0.75843954	3.1054463761393e-05	0.000103432888863608	0.000256785278907046	0.000138692979817279	1.92728057299973e-05	0.00087128218729049	0.00176198699045926	0.00437281606718898	0.00169298658147454	0.00509297102689743	3.59228070010431e-05	6.82534300722182e-05	0.00162281945813447	0.000435864407336339	2.41832858591806e-05	0.000191185419680551	0.000361771089956164	1.84370528586442e-05	0.604917883872986	0.013244335539639
tr|A0A5N7X5Q8|A0A5N7X5Q8_COMSP	0.99999	6.57850250718184e-06	3.47299783243216e-06	4.66822575617698e-06	4.62590696770349e-06	6.23414916844922e-06	4.51730466011213e-06	7.83334962761728e-06	6.93826223141514e-06	1.25763735923101e-05	8.27811436465709e-06	6.79792901792098e-06	4.86908220409532e-06	0.999991774559021	8.38993855722947e-06	5.6019830481091e-06	3.79466450795007e-06	1.03734391814214e-05	6.07572110311594e-06	7.63803200243274e-06	4.03194935643114e-05
tr|A0A5R9QLG9|A0A5R9QLG9_9PSED	0.99990094	5.02701686855289e-06	4.42335567640839e-06	1.40936226671329e-05	0.99996542930603	7.57453926780727e-06	1.03773172668298e-05	4.2934829252772e-05	2.68771764240228e-05	1.19877013275982e-05	5.55667611479294e-06	7.84758594818413e-06	5.53532436242676e-06	1.02430667539011e-05	1.50511932588415e-05	5.9913404584222e-06	1.08220174297458e-05	1.0665727131709e-05	5.09265100845369e-06	1.35858317662496e-05	0.000109980857814662
tr|A0A3M3YPA6|A0A3M3YPA6_9PSED	0.7751523	6.47294382360997e-06	1.10754817796987e-05	0.000515705207362771	0.00169309217017144	9.37855947995558e-05	4.11380242439918e-05	0.00339412083849311	0.00107244215905666	0.000709514541085809	0.000331694522174075	8.7635116869933e-06	2.33608025155263e-05	0.0981358662247658	0.000459256465546787	1.07184232547297e-05	5.41012450412381e-05	0.00016298952687066	2.76908740488579e-05	0.000350263057043776	0.00991273857653141
tr|A0A0C5FZR4|A0A0C5FZR4_9ACTN	0.076416075	0	0	0	0	0	0	0	0	0	0	0	0	0	0	0	0	0	0	0	0
tr|A0A3A4VEF7|A0A3A4VEF7_9BACT	0.9999851	1.88884914678056e-05	5.04080435348442e-06	4.09289941671886e-06	6.94530581313302e-06	5.40472228749422e-06	6.3708525885886e-06	1.46242564369459e-05	1.45487774716457e-05	1.10014771053102e-05	1.33113126139506e-05	2.42115547735011e-05	4.49398157797987e-06	0.99999213218689	2.04921670956537e-05	8.48320360091748e-06	1.02025496744318e-05	1.21644070532057e-05	5.15677129442338e-06	2.15748987102415e-05	7.58939786464907e-05
tr|A0A2D6JZG7|A0A2D6JZG7_9PROT	0.999742	1.19632386486046e-05	8.439097655355e-06	4.3055373680545e-05	3.01685649901628e-05	1.68300357472617e-05	1.33494386318489e-05	6.86343410052359e-05	3.84478189516813e-05	0.989177823066711	0.99994432926178	8.62616616359446e-06	8.42071949591627e-06	1.3282376130519e-05	6.56876945868134e-05	1.19307896966347e-05	1.34858155433903e-05	0.994499564170837	1.51738986460259e-05	3.43412466463633e-05	0.000178404952748679
tr|A0A6G7EIW5|A0A6G7EIW5_9CAUL	0.99976677	3.90031391361845e-06	6.68239727019682e-06	0.000140568823553622	0.999940872192383	5.51906850887462e-06	8.76222475199029e-06	0.000160383322509006	1.28843003039947e-05	9.92227251117583e-06	1.24342550407164e-05	6.39081827102927e-06	7.39179813535884e-06	7.6533515311894e-06	1.50488094732282e-05	5.79560492042219e-06	9.20080401556334e-06	1.54646004375536e-05	8.40901157062035e-06	1.52659213199513e-05	3.61581696779467e-05
tr|A0A4R5YBR7|A0A4R5YBR7_9MICO	0.0063943225	0	0	0	0	0	0	0	0	0	0	0	0	0	0	0	0	0	0	0	0
tr|D0WBB4|D0WBB4_NEILA	0.98545754	8.72944729053415e-05	3.37075725838076e-05	8.64134053699672e-05	0.99770575761795	4.09215354011394e-05	0.000161749107064679	0.0018622325733304	0.000392749876482412	0.000331790040945634	0.000598256709054112	9.14987776923226e-06	1.16736273412243e-05	0.000276616425253451	0.000169008693774231	3.31935480062384e-05	5.32882331754081e-05	0.000202198658371344	6.08986447332427e-05	0.000620380917098373	0.00150471145752817
tr|H5UQT2|H5UQT2_9MICO	0.12785737	0	0	0	0	0	0	0	0	0	0	0	0	0	0	0	0	0	0	0	0
tr|A0A3A4ZEC6|A0A3A4ZEC6_9BACT	0.99617034	1.72807449416723e-05	7.76889282860793e-06	2.1962556274957e-05	2.45791979978094e-05	5.92863125348231e-06	6.54665291222045e-06	2.20706242544111e-05	1.21168550322182e-05	1.90159662452061e-05	1.35668515213183e-05	8.172291018127e-06	4.98316558150691e-06	0.999921798706055	1.43727138492977e-05	9.71884310274618e-06	9.02247575140791e-06	2.37678505072836e-05	8.43817178974859e-06	5.02316433994565e-05	0.000103109894553199
tr|A0A1H2LDB8|A0A1H2LDB8_9ACTO	0.24411458	0	0	0	0	0	0	0	0	0	0	0	0	0	0	0	0	0	0	0	0
tr|A0A2A4AJV0|A0A2A4AJV0_9CORY	0.04571489	0	0	0	0	0	0	0	0	0	0	0	0	0	0	0	0	0	0	0	0
tr|A0A5R9RA00|A0A5R9RA00_9PSED	0.9997863	7.86554574006004e-06	1.06371217043488e-05	2.01697384909494e-05	4.31630032835528e-05	1.59519022417953e-05	1.67591624631314e-05	0.000105273160443176	1.93272480828455e-05	0.995137274265289	0.999953150749207	8.62616616359446e-06	1.5129306120798e-05	1.21020166261587e-05	2.81139218714088e-05	7.56742792873411e-06	1.22452183859423e-05	0.998543262481689	1.46700031109503e-05	5.38481108378619e-05	0.000139754629344679
tr|A0A261FLL9|A0A261FLL9_9BIFI	0.9998442	1.01845844255877e-05	1.37534616442281e-05	2.15512900467729e-05	3.27947382174898e-05	5.68023506275495e-06	5.80790447202162e-06	1.72162963281153e-05	7.81219932832755e-06	1.69920494954567e-05	2.44646325882059e-05	5.76482898395625e-06	4.80187600260251e-06	0.99998939037323	2.12211616599234e-05	5.00607666253927e-06	8.31918805488385e-06	1.67485377460252e-05	6.66357300360687e-06	4.53098946309183e-05	0.000119562879262958
tr|X6ISK3|X6ISK3_9RHIZ	0.9814558	0.000252066063694656	2.46711369982222e-05	7.60672919568606e-05	0.993002235889435	5.60010121262167e-05	0.000188444057130255	0.00571342743933201	0.000404136546421796	0.00046951838885434	0.000298137776553631	6.64795197735657e-06	2.74364538199734e-05	0.000406613980885595	0.000273660611128435	2.69008469331311e-05	0.000123053934657946	0.000372564332792535	0.000119697273476049	0.000397343392251059	0.00324961123988032
tr|A0A1W2EJF8|A0A1W2EJF8_9FIRM	0.99065465	2.01943184947595e-05	1.13075129775098e-05	2.46277904807357e-05	1.86309116543271e-05	1.14736239993363e-05	2.5621284294175e-05	0.000194759646547027	4.04303063987754e-05	0.991487503051758	0.999903202056885	1.25082424347056e-05	4.43356620962732e-05	1.94045023818035e-05	2.28698991122656e-05	1.71352330653463e-05	1.06030111055588e-05	0.997166454792023	1.54377830767771e-05	4.26965852966532e-05	0.000123657839139923
tr|A0A1X0J3Q9|A0A1X0J3Q9_MYCRH	0.8583103	0.000295886595267802	0.000433753652032465	0.0282633267343044	0.00047933470341377	1.74232045537792e-05	0.00396562507376075	0.00368167692795396	0.000185804354259744	0.000486666453070939	0.00955811701714993	7.26147627574392e-05	7.35143985366449e-05	0.000641232123598456	0.00305140716955066	7.08699099050136e-06	0.00069094798527658	0.000126343322335742	5.03464034409262e-05	0.00912214163690805	0.890450954437256
tr|A0A1H8SII0|A0A1H8SII0_9ACTN	0.44971105	0	0	0	0	0	0	0	0	0	0	0	0	0	0	0	0	0	0	0	0
tr|A0A429F7G3|A0A429F7G3_9PSEU	0.086435504	0	0	0	0	0	0	0	0	0	0	0	0	0	0	0	0	0	0	0	0
tr|A0A1I4DQ61|A0A1I4DQ61_9FIRM	0.84326434	3.39970538334455e-05	4.40638359577861e-05	6.90579254296608e-05	0.977935016155243	2.61887435044628e-05	4.57738133263774e-05	0.00775541178882122	0.000583003333304077	0.000221175432670861	0.00028756246319972	9.58093187364284e-06	8.16517058410682e-06	0.000596509024035186	0.000406300910981372	1.82053408934735e-05	8.70926814968698e-05	9.9584722192958e-05	2.73567147814902e-05	0.00150354986544698	0.00142799213062972
tr|A0A2M7ZXA0|A0A2M7ZXA0_9GAMM	0.95045227	0.000255033170105889	2.96732250717469e-05	0.00010279464913765	0.9934903383255	8.94761251402088e-05	0.000129792621009983	0.00695088785141706	0.000304506160318851	0.000276644626865163	0.00064361043041572	1.7943159036804e-05	8.28015890874667e-06	0.000752055668272078	0.000181928073288873	3.19625687552616e-05	2.63446745520923e-05	0.000125567195937037	0.000229985351325013	0.00090786925284192	0.00465035764500499
tr|A0A373KPG2|A0A373KPG2_9FIRM	0.9903898	1.40567226480925e-05	9.96130711428123e-06	4.5894666982349e-05	7.18043665983714e-05	9.7936481324723e-06	4.77148059871979e-05	0.000195092710782774	4.10811044275761e-05	0.000480227201478556	0.000116372539196163	1.3523873349186e-05	1.72469117387664e-05	3.37179590133019e-05	4.76310669910163e-05	1.14659997052513e-05	2.79286032309756e-05	9.14420088520274e-05	1.80024107976351e-05	0.995589375495911	0.00511124823242426
[truncated: 72,808 more rows]
