# Supplementary material for: PLM-ARG: antibiotic resistance gene identification using a pretrained protein language model
Source: Bioinformatics. 2023 Nov 23;39(11):btad690. doi: 10.1093/bioinformatics/btad690 (PMC10676515; doi:10.1093/bioinformatics/btad690)
Supplement: btad690_Supplementary_Data [file btad690_supplementary_data.zip › Supplementary Table S1.csv]

Category	Fold	TrainNum	TP	FP	TN	FN	Accuracy	Kappa
fluoroquinolone	0	2932	717	16	48	10651	0.994401679	0.954282418
macrolide	0	2920	716	14	20	10682	0.997025892	0.975218735
beta-lactam	0	8580	2123	22	35	9252	0.995013996	0.983682507
tetracycline	0	1876	446	23	28	10935	0.995538838	0.943590817
aminoglycoside	0	1664	407	9	7	11009	0.99860042	0.979996745
peptide	0	5116	1261	18	4	10149	0.998075577	0.990269561
alkaloids with antibiotic activity	0	692	172	1	14	11245	0.998687894	0.95755164
nucleoside	0	344	84	2	6	11340	0.99930021	0.954193029
aminocoumarin	0	796	194	5	12	11221	0.998512946	0.957267987
disinfecting agents and antiseptics	0	748	174	13	19	11226	0.99720084	0.9143666
phenicol	0	1672	405	13	30	10984	0.996238628	0.947636921
rifamycin	0	768	186	6	19	11221	0.997813156	0.935916179
nitroimidazole	0	84	21	0	1	11410	0.999912526	0.976700391
lincosamide	0	1120	255	25	8	11144	0.997113366	0.937749575
streptogramin	0	1016	233	21	8	11170	0.997463261	0.940118618
sulfonamide	0	312	77	1	2	11352	0.999737579	0.980759607
sulfone	0	72	0	18	0	11414	0.998425472	0
glycopeptide	0	484	114	7	0	11311	0.999387684	0.969903706
diaminopyrimidine	0	552	133	5	7	11287	0.998950315	0.956303258
pleuromutilin	0	120	28	2	1	11401	0.999737579	0.94902103
elfamycin	0	44	0	11	0	11421	0.999037789	0
ionophore with antibiotic activity	0	4	0	1	0	11431	0.999912526	0
oxazolidinone	0	16	0	4	0	11428	0.999650105	0
antibacterial free fatty acids	0	28	0	7	0	11425	0.999387684	0
tetracenomycin	0	20	0	5	0	11427	0.999562631	0
polyamine	0	12	0	3	0	11429	0.999737579	0
nitrofuran	0	4	0	1	0	11431	0.999912526	0
fluoroquinolone	1	3012	731	22	33	10646	0.995188943	0.961167903
beta-lactam	1	8840	2187	23	20	9202	0.996238628	0.987933885
peptide	1	5356	1315	24	3	10090	0.997638209	0.988502087
aminocoumarin	1	928	222	10	4	11196	0.998775367	0.968807591
disinfecting agents and antiseptics	1	832	192	16	13	11211	0.997463261	0.92849045
tetracycline	1	2064	490	26	15	10901	0.996413576	0.957966487
macrolide	1	3044	737	24	13	10658	0.996763471	0.973780226
phenicol	1	1836	436	23	16	10957	0.996588523	0.955413488
rifamycin	1	824	198	8	8	11218	0.99860042	0.960452417
lincosamide	1	1068	245	22	10	11155	0.99720084	0.937265813
pleuromutilin	1	112	24	4	2	11402	0.999475157	0.888626208
streptogramin	1	992	227	21	5	11179	0.997725682	0.944673108
aminoglycoside	1	1572	371	22	8	11031	0.997375787	0.959782401
glycopeptide	1	456	111	3	1	11317	0.999650105	0.982124205
nitroimidazole	1	112	27	1	0	11404	0.999912526	0.981774354
alkaloids with antibiotic activity	1	660	159	6	16	11251	0.998075577	0.934318239
diaminopyrimidine	1	584	133	13	2	11284	0.998687894	0.945956031
sulfonamide	1	372	85	8	0	11339	0.99930021	0.954704257
sulfone	1	72	0	18	0	11414	0.998425472	0
nucleoside	1	312	74	4	7	11347	0.999037789	0.930333309
antibacterial free fatty acids	1	24	0	6	0	11426	0.999475157	0
elfamycin	1	20	0	5	0	11427	0.999562631	0
oxazolidinone	1	16	0	4	0	11428	0.999650105	0
phenicol	2	1676	411	8	24	10989	0.99720084	0.96107592
fluoroquinolone	2	3188	780	17	44	10591	0.994664101	0.959498231
macrolide	2	3096	756	18	21	10637	0.996588523	0.973025071
beta-lactam	2	8824	2185	21	31	9195	0.995451365	0.985420982
disinfecting agents and antiseptics	2	876	209	10	16	11197	0.997725682	0.940281979
tetracycline	2	2092	501	22	20	10889	0.996326102	0.957845283
aminoglycoside	2	1660	399	16	3	11014	0.998337999	0.975882617
peptide	2	4780	1182	13	4	10233	0.998512946	0.992030199
lincosamide	2	1196	283	16	10	11123	0.997725682	0.954913819
streptogramin	2	1096	259	15	7	11151	0.998075577	0.958273994
oxazolidinone	2	56	0	14	0	11418	0.998775367	0
pleuromutilin	2	160	36	4	1	11391	0.999562631	0.934845846
alkaloids with antibiotic activity	2	748	183	4	13	11232	0.998512946	0.954857808
glycopeptide	2	416	99	5	2	11326	0.999387684	0.965544797
aminocoumarin	2	828	204	3	12	11213	0.998687894	0.963870896
diaminopyrimidine	2	472	115	3	4	11310	0.999387684	0.970154776
rifamycin	2	876	211	8	15	11198	0.997988104	0.94728895
nucleoside	2	316	79	0	8	11345	0.99930021	0.9514556
nitroimidazole	2	80	19	1	0	11412	0.999912526	0.974315192
tetracenomycin	2	4	0	1	0	11431	0.999912526	0
sulfonamide	2	312	75	3	1	11353	0.999650105	0.97384987
sulfone	2	96	0	24	0	11408	0.99790063	0
polyamine	2	16	0	4	0	11428	0.999650105	0
antibacterial free fatty acids	2	8	0	2	0	11430	0.999825052	0
nitrofuran	2	4	0	1	0	11431	0.999912526	0
elfamycin	2	16	0	4	0	11428	0.999650105	0
ionophore with antibiotic activity	2	4	0	1	0	11431	0.999912526	0
aminocoumarin	3	896	222	2	9	11198	0.999037704	0.975333376
beta-lactam	3	8684	2157	14	27	9233	0.996413262	0.98837018
disinfecting agents and antiseptics	3	824	197	9	14	11211	0.997987928	0.943819548
fluoroquinolone	3	3216	781	23	46	10581	0.993963783	0.954445397
tetracycline	3	2124	517	14	29	10871	0.996238299	0.958100847
macrolide	3	2932	713	20	17	10681	0.996763188	0.972980456
phenicol	3	1968	478	14	23	10916	0.996763188	0.961047427
rifamycin	3	848	203	9	15	11204	0.997900446	0.943116359
aminoglycoside	3	1604	391	10	10	11020	0.998250372	0.974155726
diaminopyrimidine	3	572	139	4	8	11280	0.998950223	0.95808916
peptide	3	5024	1240	16	4	10171	0.998250372	0.991017804
sulfonamide	3	368	88	4	0	11339	0.999650074	0.977601514
alkaloids with antibiotic activity	3	768	186	6	19	11220	0.997812965	0.93591608
nucleoside	3	296	74	0	10	11347	0.999125186	0.936270186
lincosamide	3	1108	253	24	6	11148	0.997375558	0.942687678
streptogramin	3	972	230	13	5	11183	0.998425335	0.96153918
nitroimidazole	3	104	26	0	0	11405	1	1
glycopeptide	3	388	90	7	3	11331	0.999125186	0.946927545
pleuromutilin	3	160	40	0	0	11391	1	1
sulfone	3	76	0	19	0	11412	0.998337853	0
antibacterial free fatty acids	3	4	0	1	0	11430	0.999912519	0
elfamycin	3	16	0	4	0	11427	0.999650074	0
oxazolidinone	3	24	0	6	0	11425	0.999475112	0
polyamine	3	12	0	3	0	11428	0.999737556	0
tetracenomycin	3	4	0	1	0	11430	0.999912519	0
aminocoumarin	4	872	212	6	7	11206	0.998862742	0.969672009
beta-lactam	4	8172	2029	14	27	9361	0.996413262	0.987812436
disinfecting agents and antiseptics	4	888	213	9	12	11197	0.99816289	0.952083305
fluoroquinolone	4	3064	758	8	39	10626	0.995888374	0.967723878
tetracycline	4	2108	516	11	16	10888	0.997638002	0.973265917
macrolide	4	2956	724	15	15	10677	0.997375558	0.978299382
phenicol	4	1900	463	12	25	10931	0.996763188	0.959889147
rifamycin	4	860	212	3	12	11204	0.998687779	0.965162766
glycopeptide	4	464	109	7	1	11314	0.999300149	0.964248602
alkaloids with antibiotic activity	4	664	163	3	13	11252	0.998600297	0.952506511
lincosamide	4	1140	257	28	13	11133	0.996413262	0.924289514
streptogramin	4	1048	237	25	9	11160	0.997025632	0.931551429
peptide	4	5376	1324	20	2	10085	0.998075409	0.990670815
aminoglycoside	4	1552	380	8	6	11037	0.99877526	0.981278321
nucleoside	4	316	77	2	8	11344	0.999125186	0.938584417
diaminopyrimidine	4	620	149	6	9	11267	0.998687779	0.951411521
pleuromutilin	4	164	41	0	3	11387	0.999737556	0.964574335
nitroimidazole	4	92	23	0	0	11408	1	1
sulfonamide	4	304	73	3	1	11354	0.999650074	0.973157246
sulfone	4	68	0	17	0	11414	0.998512816	0
oxazolidinone	4	36	0	9	0	11422	0.999212667	0
elfamycin	4	36	0	9	0	11422	0.999212667	0
nitrofuran	4	8	0	2	0	11429	0.999825037	0
antibacterial free fatty acids	4	8	0	2	0	11429	0.999825037	0
tetracenomycin	4	4	0	1	0	11430	0.999912519	0
