# Supplementary material for: PLM-ARG: antibiotic resistance gene identification using a pretrained protein language model
Source: Bioinformatics. 2023 Nov 23;39(11):btad690. doi: 10.1093/bioinformatics/btad690 (PMC10676515; doi:10.1093/bioinformatics/btad690)
Supplement: btad690_Supplementary_Data [file btad690_supplementary_data.zip › Supplementary Table S3.csv]

IMG_TAXON_ID	MAG	seq_id	Pred
2100351003	2100351003_1	2100351003.a:UW2007_scaffold00322_2	beta_lactam
2100351003	2100351003_1	2100351003.a:UW2007_scaffold01460_3	beta_lactam
2100351003	2100351003_1	2100351003.a:UW2007_scaffold01460_14	unknown
2100351003	2100351003_1	2100351003.a:UW2007_scaffold01460_21	unknown
2100351003	2100351003_1	2100351003.a:UW2007_scaffold01460_28	unknown
2100351003	2100351003_1	2100351003.a:UW2007_scaffold01460_36	unknown
2100351003	2100351003_1	2100351003.a:UW2007_scaffold01460_37	unknown
2100351003	2100351003_1	2100351003.a:UW2007_scaffold01460_54	unknown
2100351003	2100351003_1	2100351003.a:UW2007_scaffold01460_56	unknown
2100351003	2100351003_1	2100351003.a:UW2007_scaffold01460_62	unknown
2100351003	2100351003_1	2100351003.a:UW2007_scaffold01460_63	unknown
2100351003	2100351003_1	2100351003.a:UW2007_scaffold01460_96	macrolide
2100351003	2100351003_1	2100351003.a:UW2007_scaffold01460_99	beta_lactam
2100351003	2100351003_1	2100351003.a:UW2007_scaffold01460_104	beta_lactam
2100351003	2100351003_1	2100351003.a:UW2007_scaffold01460_105	unknown
2100351003	2100351003_1	2100351003.a:UW2007_scaffold01460_108	streptogramin
2100351003	2100351003_1	2100351003.a:UW2007_scaffold01460_158	unknown
2100351003	2100351003_1	2100351003.a:UW2007_scaffold01460_175	unknown
2100351003	2100351003_1	2100351003.a:UW2007_scaffold01460_181	beta_lactam
2100351003	2100351003_1	2100351003.a:UW2007_scaffold01460_196	unknown
2100351003	2100351003_1	2100351003.a:UW2007_scaffold01460_204	unknown
2100351003	2100351003_1	2100351003.a:UW2007_scaffold01460_219	beta_lactam
2100351003	2100351003_1	2100351003.a:UW2007_scaffold01460_224	unknown
2100351003	2100351003_1	2100351003.a:UW2007_scaffold00018_12	unknown
2100351003	2100351003_1	2100351003.a:UW2007_scaffold00018_19	unknown
2100351003	2100351003_1	2100351003.a:UW2007_scaffold00018_21	unknown
2100351003	2100351003_1	2100351003.a:UW2007_scaffold00018_24	unknown
2100351003	2100351003_1	2100351003.a:UW2007_scaffold00018_55	unknown
2100351003	2100351003_1	2100351003.a:UW2007_scaffold00018_80	streptogramin
2100351003	2100351003_1	2100351003.a:UW2007_scaffold00018_95	unknown
2100351003	2100351003_1	2100351003.a:UW2007_scaffold00018_108	unknown
2100351003	2100351003_1	2100351003.a:UW2007_scaffold00018_114	unknown
2100351003	2100351003_1	2100351003.a:UW2007_scaffold00018_119	unknown
2100351003	2100351003_1	2100351003.a:UW2007_scaffold00018_142	unknown
2100351003	2100351003_1	2100351003.a:UW2007_scaffold00018_148	unknown
2100351003	2100351003_1	2100351003.a:UW2007_scaffold00018_151	unknown
2100351003	2100351003_1	2100351003.a:UW2007_scaffold00018_164	unknown
2100351003	2100351003_1	2100351003.a:UW2007_scaffold00018_213	unknown
2100351003	2100351003_1	2100351003.a:UW2007_scaffold00018_214	disinfecting.agents.and.antiseptics;tetracycline
2100351003	2100351003_1	2100351003.a:UW2007_scaffold00018_221	beta_lactam
2100351003	2100351003_1	2100351003.a:UW2007_scaffold00018_224	unknown
2100351003	2100351003_1	2100351003.a:UW2007_scaffold00018_227	unknown
2100351003	2100351003_1	2100351003.a:UW2007_scaffold00018_233	unknown
2100351003	2100351003_1	2100351003.a:UW2007_scaffold00018_288	unknown
2100351003	2100351003_1	2100351003.a:UW2007_scaffold00018_299	beta_lactam
2100351003	2100351003_1	2100351003.a:UW2007_scaffold00018_308	unknown
2100351003	2100351003_1	2100351003.a:UW2007_scaffold00018_309	diaminopyrimidine;fluoroquinolone;phenicol
2100351003	2100351003_1	2100351003.a:UW2007_scaffold00018_310	fluoroquinolone
2100351003	2100351003_1	2100351003.a:UW2007_scaffold00018_398	unknown
2100351003	2100351003_1	2100351003.a:UW2007_scaffold00018_427	beta_lactam
2100351003	2100351003_1	2100351003.a:UW2007_scaffold00018_437	unknown
2100351003	2100351003_1	2100351003.a:UW2007_scaffold00018_452	unknown
2100351003	2100351003_1	2100351003.a:UW2007_scaffold00018_453	unknown
2100351003	2100351003_1	2100351003.a:UW2007_scaffold00018_465	unknown
2100351003	2100351003_1	2100351003.a:UW2007_scaffold00018_479	unknown
2100351003	2100351003_1	2100351003.a:UW2007_scaffold00018_489	unknown
2100351003	2100351003_1	2100351003.a:UW2007_scaffold00018_502	tetracycline
2100351003	2100351003_1	2100351003.a:UW2007_scaffold00018_503	unknown
2100351003	2100351003_1	2100351003.a:UW2007_scaffold00018_507	unknown
2100351003	2100351003_1	2100351003.a:UW2007_scaffold00018_536	beta_lactam
2100351003	2100351003_1	2100351003.a:UW2007_scaffold00018_546	unknown
2100351003	2100351003_1	2100351003.a:UW2007_scaffold00018_563	beta_lactam
2100351003	2100351003_1	2100351003.a:UW2007_scaffold00018_598	unknown
2100351003	2100351003_1	2100351003.a:UW2007_scaffold00018_601	macrolide
2100351003	2100351003_1	2100351003.a:UW2007_scaffold00018_613	streptogramin
2100351003	2100351003_1	2100351003.a:UW2007_scaffold00018_630	unknown
2100351003	2100351003_1	2100351003.a:UW2007_scaffold00018_648	unknown
2100351003	2100351003_1	2100351003.a:UW2007_scaffold00018_656	beta_lactam
2100351003	2100351003_1	2100351003.a:UW2007_scaffold00018_657	unknown
2100351003	2100351003_1	2100351003.a:UW2007_scaffold00018_667	fluoroquinolone
2100351003	2100351003_1	2100351003.a:UW2007_scaffold00018_676	unknown
2100351003	2100351003_1	2100351003.a:UW2007_scaffold01178_10	others
2100351003	2100351003_1	2100351003.a:UW2007_scaffold01135_7	unknown
2100351003	2100351003_1	2100351003.a:UW2007_scaffold01135_18	unknown
2100351003	2100351003_1	2100351003.a:UW2007_scaffold01135_21	unknown
2100351003	2100351003_1	2100351003.a:UW2007_scaffold01135_34	unknown
2100351003	2100351003_1	2100351003.a:UW2007_scaffold01135_35	unknown
2100351003	2100351003_1	2100351003.a:UW2007_scaffold01135_36	fluoroquinolone
2100351003	2100351003_1	2100351003.a:UW2007_scaffold01135_41	beta_lactam
2100351003	2100351003_1	2100351003.a:UW2007_scaffold01135_60	unknown
2100351003	2100351003_1	2100351003.a:UW2007_scaffold01135_67	peptide
2100351003	2100351003_1	2100351003.a:UW2007_scaffold01135_68	peptide
2100351003	2100351003_1	2100351003.a:UW2007_scaffold01135_89	unknown
2100351003	2100351003_1	2100351003.a:UW2007_scaffold01135_100	beta_lactam
2100351003	2100351003_1	2100351003.a:UW2007_scaffold01135_110	unknown
2100351003	2100351003_1	2100351003.a:UW2007_scaffold01135_118	unknown
2100351003	2100351003_1	2100351003.a:UW2007_scaffold01135_120	unknown
2100351003	2100351003_1	2100351003.a:UW2007_scaffold01135_121	streptogramin
2100351003	2100351003_1	2100351003.a:UW2007_scaffold01135_141	unknown
2100351003	2100351003_1	2100351003.a:UW2007_scaffold01135_256	unknown
2100351003	2100351003_1	2100351003.a:UW2007_scaffold01135_271	beta_lactam
2100351003	2100351003_1	2100351003.a:UW2007_scaffold01135_278	fluoroquinolone
2100351003	2100351003_1	2100351003.a:UW2007_scaffold01135_302	unknown
2100351003	2100351003_1	2100351003.a:UW2007_scaffold01135_337	unknown
2100351003	2100351003_1	2100351003.a:UW2007_scaffold01135_384	beta_lactam
2100351003	2100351003_1	2100351003.a:UW2007_scaffold01135_388	unknown
2100351003	2100351003_1	2100351003.a:UW2007_scaffold01135_396	unknown
2100351003	2100351003_1	2100351003.a:UW2007_scaffold01135_422	unknown
2100351003	2100351003_1	2100351003.a:UW2007_scaffold01135_424	unknown
2100351003	2100351003_1	2100351003.a:UW2007_scaffold01135_449	unknown
2100351003	2100351003_1	2100351003.a:UW2007_scaffold01135_450	fluoroquinolone;macrolide
2100351003	2100351003_1	2100351003.a:UW2007_scaffold01135_451	lincosamide;macrolide;streptogramin
2100351003	2100351003_1	2100351003.a:UW2007_scaffold01135_452	lincosamide;macrolide;streptogramin
2100351003	2100351003_1	2100351003.a:UW2007_scaffold01135_460	peptide
2100351003	2100351003_1	2100351003.a:UW2007_scaffold01135_462	beta_lactam
2100351003	2100351003_1	2100351003.a:UW2007_scaffold01135_475	peptide
2100351003	2100351003_1	2100351003.a:UW2007_scaffold01135_479	lincosamide;macrolide;streptogramin
2100351003	2100351003_1	2100351003.a:UW2007_scaffold01135_495	unknown
2100351003	2100351003_1	2100351003.a:UW2007_scaffold01135_520	unknown
2100351003	2100351003_1	2100351003.a:UW2007_scaffold01135_531	unknown
2100351003	2100351003_1	2100351003.a:UW2007_scaffold01135_561	others
2100351003	2100351003_1	2100351003.a:UW2007_scaffold01135_564	aminoglycoside
2100351003	2100351003_1	2100351003.a:UW2007_scaffold01135_566	rifamycin
2100351003	2100351003_1	2100351003.a:UW2007_scaffold01135_574	others
2100351003	2100351003_1	2100351003.a:UW2007_scaffold01135_589	unknown
2100351003	2100351003_1	2100351003.a:UW2007_scaffold01135_609	unknown
2100351003	2100351003_1	2100351003.a:UW2007_scaffold01135_627	unknown
2100351003	2100351003_1	2100351003.a:UW2007_scaffold01135_632	lincosamide
2100351003	2100351003_1	2100351003.a:UW2007_scaffold01135_657	unknown
2100351003	2100351003_1	2100351003.a:UW2007_scaffold01135_662	unknown
2100351003	2100351003_1	2100351003.a:UW2007_scaffold01135_664	peptide
2100351003	2100351003_1	2100351003.a:UW2007_scaffold01135_674	beta_lactam
2100351003	2100351003_1	2100351003.a:UW2007_scaffold01135_680	unknown
2100351003	2100351003_1	2100351003.a:UW2007_scaffold01135_681	beta_lactam
2100351003	2100351003_1	2100351003.a:UW2007_scaffold01135_696	beta_lactam
2100351003	2100351003_1	2100351003.a:UW2007_scaffold01135_707	unknown
2100351003	2100351003_1	2100351003.a:UW2007_scaffold01135_833	unknown
2100351003	2100351003_1	2100351003.a:UW2007_scaffold01135_848	beta_lactam
2100351003	2100351003_1	2100351003.a:UW2007_scaffold01135_875	peptide
2100351003	2100351003_1	2100351003.a:UW2007_scaffold01135_944	beta_lactam;lincosamide
2100351003	2100351003_1	2100351003.a:UW2007_scaffold01135_966	unknown
2100351003	2100351003_1	2100351003.a:UW2007_scaffold01135_973	unknown
2100351003	2100351003_1	2100351003.a:UW2007_scaffold01135_980	unknown
2100351003	2100351003_1	2100351003.a:UW2007_scaffold01135_1006	beta_lactam
2100351003	2100351003_1	2100351003.a:UW2007_scaffold01135_1008	beta_lactam
2100351003	2100351003_1	2100351003.a:UW2007_scaffold01135_1040	unknown
2100351003	2100351003_1	2100351003.a:UW2007_scaffold01135_1046	phenicol
2100351003	2100351003_1	2100351003.a:UW2007_scaffold01135_1073	beta_lactam
2100351003	2100351003_1	2100351003.a:UW2007_scaffold01135_1074	beta_lactam
2100351003	2100351003_1	2100351003.a:UW2007_scaffold01135_1078	macrolide
2100351003	2100351003_1	2100351003.a:UW2007_scaffold01135_1079	unknown
2100351003	2100351003_1	2100351003.a:UW2007_scaffold01135_1080	beta_lactam
2100351003	2100351003_1	2100351003.a:UW2007_scaffold01135_1081	unknown
2100351003	2100351003_1	2100351003.a:UW2007_scaffold01135_1105	peptide
2100351003	2100351003_1	2100351003.a:UW2007_scaffold01135_1114	beta_lactam
2100351003	2100351003_1	2100351003.a:UW2007_scaffold01135_1122	beta_lactam
2100351003	2100351003_1	2100351003.a:UW2007_scaffold01135_1134	unknown
2100351003	2100351003_1	2100351003.a:UW2007_scaffold01135_1155	beta_lactam
2100351003	2100351003_1	2100351003.a:UW2007_scaffold01135_1156	others
2100351003	2100351003_1	2100351003.a:UW2007_scaffold01135_1202	unknown
2100351003	2100351003_1	2100351003.a:UW2007_scaffold01135_1208	unknown
2100351003	2100351003_1	2100351003.a:UW2007_scaffold01135_1215	beta_lactam
2100351003	2100351003_1	2100351003.a:UW2007_scaffold01135_1216	unknown
2100351003	2100351003_1	2100351003.a:UW2007_scaffold01135_1224	aminoglycoside
2100351003	2100351003_1	2100351003.a:UW2007_scaffold01135_1273	unknown
2100351003	2100351003_1	2100351003.a:UW2007_scaffold01135_1306	unknown
2100351003	2100351003_1	2100351003.a:UW2007_scaffold01135_1311	unknown
2100351003	2100351003_1	2100351003.a:UW2007_scaffold01135_1339	unknown
2100351003	2100351003_1	2100351003.a:UW2007_scaffold01135_1383	unknown
2100351003	2100351003_1	2100351003.a:UW2007_scaffold01135_1385	beta_lactam
2100351003	2100351003_1	2100351003.a:UW2007_scaffold01135_1425	aminoglycoside;beta_lactam;diaminopyrimidine
2100351003	2100351003_1	2100351003.a:UW2007_scaffold01135_1433	unknown
2100351003	2100351003_1	2100351003.a:UW2007_scaffold01135_1436	beta_lactam
2100351003	2100351003_1	2100351003.a:UW2007_scaffold01135_1478	peptide
2100351003	2100351003_1	2100351003.a:UW2007_scaffold01135_1534	unknown
2100351003	2100351003_1	2100351003.a:UW2007_scaffold01135_1547	tetracycline
2100351003	2100351003_1	2100351003.a:UW2007_scaffold01135_1548	others
2100351003	2100351003_1	2100351003.a:UW2007_scaffold01135_1551	unknown
2100351003	2100351003_1	2100351003.a:UW2007_scaffold01135_1578	unknown
2100351003	2100351003_1	2100351003.a:UW2007_scaffold01135_1618	beta_lactam
2100351003	2100351003_1	2100351003.a:UW2007_scaffold01135_1633	lincosamide;macrolide;streptogramin
2100351003	2100351003_1	2100351003.a:UW2007_scaffold01135_1636	lincosamide;macrolide;streptogramin
2100351003	2100351003_1	2100351003.a:UW2007_scaffold01135_1637	lincosamide;macrolide;streptogramin
2100351003	2100351003_1	2100351003.a:UW2007_scaffold01135_1638	unknown
2100351003	2100351003_1	2100351003.a:UW2007_scaffold01135_1642	unknown
2100351003	2100351003_1	2100351003.a:UW2007_scaffold01135_1645	others
2100351003	2100351003_1	2100351003.a:UW2007_scaffold01135_1646	others
2100351003	2100351003_1	2100351003.a:UW2007_scaffold01135_1673	unknown
2100351003	2100351003_1	2100351003.a:UW2007_scaffold01135_1674	others
2100351003	2100351003_1	2100351003.a:UW2007_scaffold01135_1694	peptide
2100351003	2100351003_1	2100351003.a:UW2007_scaffold01135_1722	unknown
2100351003	2100351003_1	2100351003.a:UW2007_scaffold01135_1734	beta_lactam
2100351003	2100351003_1	2100351003.a:UW2007_scaffold01135_1749	beta_lactam
2100351003	2100351003_1	2100351003.a:UW2007_scaffold01135_1764	diaminopyrimidine
2100351003	2100351003_1	2100351003.a:UW2007_scaffold01135_1774	unknown
2100351003	2100351003_1	2100351003.a:UW2007_scaffold01135_1780	beta_lactam
2100351003	2100351003_1	2100351003.a:UW2007_scaffold01135_1817	unknown
2100351003	2100351003_1	2100351003.a:UW2007_scaffold01135_1837	unknown
2100351003	2100351003_1	2100351003.a:UW2007_scaffold01135_1856	unknown
2100351003	2100351003_1	2100351003.a:UW2007_scaffold01135_1936	unknown
2100351003	2100351003_1	2100351003.a:UW2007_scaffold01135_1938	others
2100351003	2100351003_1	2100351003.a:UW2007_scaffold01135_1945	unknown
2100351003	2100351003_1	2100351003.a:UW2007_scaffold01135_1949	unknown
2100351003	2100351003_1	2100351003.a:UW2007_scaffold01135_1952	others
2100351003	2100351003_1	2100351003.a:UW2007_scaffold01135_1993	unknown
2100351003	2100351003_1	2100351003.a:UW2007_scaffold01135_2013	unknown
2100351003	2100351003_1	2100351003.a:UW2007_scaffold01135_2038	beta_lactam
2100351003	2100351003_1	2100351003.a:UW2007_scaffold01135_2078	sulfonamide
2100351003	2100351003_1	2100351003.a:UW2007_scaffold01135_2109	unknown
2100351003	2100351003_1	2100351003.a:UW2007_scaffold01135_2126	unknown
2100351003	2100351003_1	2100351003.a:UW2007_scaffold01135_2148	beta_lactam
2100351003	2100351003_1	2100351003.a:UW2007_scaffold01135_2161	unknown
2100351003	2100351003_1	2100351003.a:UW2007_scaffold01135_2168	beta_lactam;macrolide
2100351003	2100351003_1	2100351003.a:UW2007_scaffold01135_2191	unknown
2100351003	2100351003_1	2100351003.a:UW2007_scaffold01135_2201	unknown
2100351003	2100351003_1	2100351003.a:UW2007_scaffold01135_2206	beta_lactam
2100351003	2100351003_1	2100351003.a:UW2007_scaffold01135_2237	others
2100351003	2100351003_1	2100351003.a:UW2007_scaffold01135_2277	beta_lactam
2100351003	2100351003_1	2100351003.a:UW2007_scaffold01135_2278	beta_lactam
2100351003	2100351003_1	2100351003.a:UW2007_scaffold01135_2288	beta_lactam;macrolide
2100351003	2100351003_1	2100351003.a:UW2007_scaffold01135_2289	unknown
2100351003	2100351003_1	2100351003.a:UW2007_scaffold01135_2290	others
2100351003	2100351003_1	2100351003.a:UW2007_scaffold01135_2295	aminoglycoside
2100351003	2100351003_1	2100351003.a:UW2007_scaffold01135_2311	beta_lactam
2100351003	2100351003_1	2100351003.a:UW2007_scaffold01135_2312	others
2100351003	2100351003_1	2100351003.a:UW2007_scaffold01135_2319	unknown
2100351003	2100351003_1	2100351003.a:UW2007_scaffold01135_2360	unknown
2100351003	2100351003_1	2100351003.a:UW2007_scaffold01135_2365	unknown
2100351003	2100351003_1	2100351003.a:UW2007_scaffold01135_2368	unknown
2100351003	2100351003_1	2100351003.a:UW2007_scaffold01135_2373	beta_lactam;streptogramin
2100351003	2100351003_1	2100351003.a:UW2007_scaffold01135_2375	beta_lactam
2100351003	2100351003_1	2100351003.a:UW2007_scaffold01136_40	beta_lactam
2100351003	2100351003_1	2100351003.a:UW2007_scaffold01136_44	beta_lactam
2100351003	2100351003_1	2100351003.a:UW2007_scaffold01198_2	unknown
2100351003	2100351003_1	2100351003.a:UW2007_scaffold01155_6	beta_lactam
2100351003	2100351003_1	2100351003.a:UW2007_scaffold01134_35	unknown
2100351003	2100351003_1	2100351003.a:UW2007_scaffold01134_57	unknown
2100351003	2100351003_1	2100351003.a:UW2007_scaffold01134_89	unknown
2100351003	2100351003_1	2100351003.a:UW2007_scaffold01134_91	others
2100351003	2100351003_1	2100351003.a:UW2007_scaffold01458_5	unknown
2100351003	2100351003_1	2100351003.a:UW2007_scaffold01286_3	unknown
2100351003	2100351003_1	2100351003.a:UW2007_scaffold00815_12	beta_lactam
2100351003	2100351003_1	2100351003.a:UW2007_scaffold00815_13	unknown
2100351003	2100351003_1	2100351003.a:UW2007_scaffold00815_16	unknown
2100351003	2100351003_1	2100351003.a:UW2007_scaffold00815_22	others
2100351003	2100351003_1	2100351003.a:UW2007_scaffold00815_23	beta_lactam
2100351003	2100351003_1	2100351003.a:UW2007_scaffold00815_28	unknown
2100351003	2100351003_1	2100351003.a:UW2007_scaffold00815_30	others
2100351003	2100351003_1	2100351003.a:UW2007_scaffold01268_5	beta_lactam
2100351003	2100351003_3	2100351003.a:UW2007_scaffold00340_3	unknown
2100351003	2100351003_3	2100351003.a:UW2007_scaffold00303_4	unknown
2100351003	2100351003_3	2100351003.a:UW2007_scaffold01246_5	unknown
2100351003	2100351003_3	2100351003.a:UW2007_scaffold01246_7	unknown
2100351003	2100351003_3	2100351003.a:UW2007_scaffold01246_10	unknown
2100351003	2100351003_3	2100351003.a:UW2007_scaffold01246_20	beta_lactam
2100351003	2100351003_3	2100351003.a:UW2007_scaffold01203_5	beta_lactam
2100351003	2100351003_3	2100351003.a:UW2007_scaffold00180_7	beta_lactam
2100351003	2100351003_3	2100351003.a:UW2007_scaffold00180_12	beta_lactam
2100351003	2100351003_3	2100351003.a:UW2007_scaffold01446_6	unknown
2100351003	2100351003_3	2100351003.a:UW2007_scaffold01446_7	peptide
2100351003	2100351003_3	2100351003.a:UW2007_scaffold01446_18	beta_lactam
2100351003	2100351003_3	2100351003.a:UW2007_scaffold01446_19	unknown
2100351003	2100351003_3	2100351003.a:UW2007_scaffold01446_25	beta_lactam
2100351003	2100351003_3	2100351003.a:UW2007_scaffold01446_34	unknown
2100351003	2100351003_3	2100351003.a:UW2007_scaffold01446_43	unknown
2100351003	2100351003_3	2100351003.a:UW2007_scaffold00978_4	unknown
2100351003	2100351003_3	2100351003.a:UW2007_scaffold00978_6	beta_lactam
2100351003	2100351003_3	2100351003.a:UW2007_scaffold01174_7	unknown
2100351003	2100351003_3	2100351003.a:UW2007_scaffold00077_3	unknown
2100351003	2100351003_3	2100351003.a:UW2007_scaffold00077_4	unknown
2100351003	2100351003_3	2100351003.a:UW2007_scaffold00327_4	others
2100351003	2100351003_3	2100351003.a:UW2007_scaffold00327_5	unknown
2100351003	2100351003_3	2100351003.a:UW2007_scaffold00327_8	unknown
2100351003	2100351003_3	2100351003.a:UW2007_scaffold00327_14	unknown
2100351003	2100351003_3	2100351003.a:UW2007_scaffold00327_17	unknown
2100351003	2100351003_3	2100351003.a:UW2007_scaffold00327_44	unknown
2100351003	2100351003_3	2100351003.a:UW2007_scaffold00327_67	unknown
2100351003	2100351003_3	2100351003.a:UW2007_scaffold00327_96	unknown
2100351003	2100351003_3	2100351003.a:UW2007_scaffold00327_97	beta_lactam
2100351003	2100351003_3	2100351003.a:UW2007_scaffold00327_105	unknown
2100351003	2100351003_3	2100351003.a:UW2007_scaffold00327_137	macrolide;streptogramin
2100351003	2100351003_3	2100351003.a:UW2007_scaffold01222_4	unknown
2100351003	2100351003_3	2100351003.a:UW2007_scaffold00952_5	unknown
2100351003	2100351003_3	2100351003.a:UW2007_scaffold00905_5	unknown
2100351003	2100351003_3	2100351003.a:UW2007_scaffold00911_2	beta_lactam
2100351003	2100351003_3	2100351003.a:UW2007_scaffold00944_8	aminoglycoside
2100351003	2100351003_3	2100351003.a:UW2007_scaffold01143_5	beta_lactam
2100351003	2100351003_3	2100351003.a:UW2007_scaffold00776_3	unknown
2100351003	2100351003_3	2100351003.a:UW2007_scaffold01392_1	beta_lactam
2100351003	2100351003_3	2100351003.a:UW2007_scaffold01392_13	unknown
2100351003	2100351003_3	2100351003.a:UW2007_scaffold01392_19	unknown
2100351003	2100351003_3	2100351003.a:UW2007_scaffold01392_20	unknown
2100351003	2100351003_3	2100351003.a:UW2007_scaffold01234_3	unknown
2100351003	2100351003_3	2100351003.a:UW2007_scaffold01234_4	unknown
2100351003	2100351003_3	2100351003.a:UW2007_scaffold01329_5	tetracycline
2100351003	2100351003_3	2100351003.a:UW2007_scaffold01153_3	beta_lactam
2100351003	2100351003_3	2100351003.a:UW2007_scaffold01153_9	unknown
2100351003	2100351003_3	2100351003.a:UW2007_scaffold01153_13	beta_lactam
2100351003	2100351003_3	2100351003.a:UW2007_scaffold01153_14	unknown
2100351003	2100351003_3	2100351003.a:UW2007_scaffold00912_4	unknown
2100351003	2100351003_3	2100351003.a:UW2007_scaffold01149_17	unknown
2100351003	2100351003_3	2100351003.a:UW2007_scaffold01149_20	beta_lactam
2100351003	2100351003_3	2100351003.a:UW2007_scaffold01149_23	beta_lactam
2100351003	2100351003_3	2100351003.a:UW2007_scaffold01149_26	unknown
2100351003	2100351003_3	2100351003.a:UW2007_scaffold01149_30	unknown
2100351003	2100351003_3	2100351003.a:UW2007_scaffold01149_35	unknown
2100351003	2100351003_3	2100351003.a:UW2007_scaffold01149_42	lincosamide;macrolide;streptogramin
2100351003	2100351003_3	2100351003.a:UW2007_scaffold01149_46	unknown
2100351003	2100351003_3	2100351003.a:UW2007_scaffold01149_50	beta_lactam
2100351003	2100351003_3	2100351003.a:UW2007_scaffold01149_54	unknown
2100351003	2100351003_3	2100351003.a:UW2007_scaffold01149_68	beta_lactam
2100351003	2100351003_3	2100351003.a:UW2007_scaffold01149_72	tetracycline
2100351003	2100351003_3	2100351003.a:UW2007_scaffold01149_84	unknown
2100351003	2100351003_3	2100351003.a:UW2007_scaffold01149_98	others
2100351003	2100351003_3	2100351003.a:UW2007_scaffold01149_104	aminocoumarin
2100351003	2100351003_3	2100351003.a:UW2007_scaffold01149_111	unknown
2100351003	2100351003_3	2100351003.a:UW2007_scaffold00902_6	unknown
2100351003	2100351003_3	2100351003.a:UW2007_scaffold00974_2	unknown
2100351003	2100351003_3	2100351003.a:UW2007_scaffold00974_3	beta_lactam
2100351003	2100351003_3	2100351003.a:UW2007_scaffold01189_2	unknown
2100351003	2100351003_3	2100351003.a:UW2007_scaffold00403_3	beta_lactam
2100351003	2100351003_3	2100351003.a:UW2007_scaffold00229_3	unknown
2100351003	2100351003_3	2100351003.a:UW2007_scaffold00229_10	unknown
2100351003	2100351003_3	2100351003.a:UW2007_scaffold00846_13	unknown
2100351003	2100351003_3	2100351003.a:UW2007_scaffold00286_3	unknown
2100351003	2100351003_3	2100351003.a:UW2007_scaffold00345_5	unknown
2100351003	2100351003_3	2100351003.a:UW2007_scaffold00314_7	unknown
2100351003	2100351003_3	2100351003.a:UW2007_scaffold00281_13	unknown
2100351003	2100351003_3	2100351003.a:UW2007_scaffold00378_4	unknown
2100351003	2100351003_3	2100351003.a:UW2007_scaffold00523_3	beta_lactam
2100351003	2100351003_3	2100351003.a:UW2007_scaffold00523_10	unknown
2100351003	2100351003_3	2100351003.a:UW2007_scaffold00523_24	unknown
2100351003	2100351003_3	2100351003.a:UW2007_scaffold00523_40	beta_lactam
2100351003	2100351003_3	2100351003.a:UW2007_scaffold00523_43	beta_lactam
2100351003	2100351003_3	2100351003.a:UW2007_scaffold01219_6	unknown
2100351003	2100351003_3	2100351003.a:UW2007_scaffold01219_7	unknown
2100351003	2100351003_3	2100351003.a:UW2007_scaffold00280_11	tetracycline
2100351003	2100351003_3	2100351003.a:UW2007_scaffold00280_14	unknown
2100351003	2100351003_3	2100351003.a:UW2007_scaffold00235_4	lincosamide;macrolide;streptogramin
2100351003	2100351003_3	2100351003.a:UW2007_scaffold01061_6	unknown
2100351003	2100351003_3	2100351003.a:UW2007_scaffold01015_1	beta_lactam
2100351003	2100351003_3	2100351003.a:UW2007_scaffold01228_2	beta_lactam
2100351003	2100351003_3	2100351003.a:UW2007_scaffold01228_3	beta_lactam
2100351003	2100351003_3	2100351003.a:UW2007_scaffold01228_7	macrolide
2100351003	2100351003_3	2100351003.a:UW2007_scaffold01228_8	unknown
2100351003	2100351003_3	2100351003.a:UW2007_scaffold01228_10	beta_lactam
2100351003	2100351003_3	2100351003.a:UW2007_scaffold00346_2	beta_lactam
2100351003	2100351003_3	2100351003.a:UW2007_scaffold00346_8	unknown
2100351003	2100351003_3	2100351003.a:UW2007_scaffold01366_2	beta_lactam
2100351003	2100351003_3	2100351003.a:UW2007_scaffold01366_6	unknown
2100351003	2100351003_3	2100351003.a:UW2007_scaffold01366_12	beta_lactam
2100351003	2100351003_3	2100351003.a:UW2007_scaffold01146_9	unknown
2100351003	2100351003_3	2100351003.a:UW2007_scaffold01183_4	unknown
2100351003	2100351003_3	2100351003.a:UW2007_scaffold01183_20	beta_lactam
2100351003	2100351003_3	2100351003.a:UW2007_scaffold01183_22	unknown
2100351003	2100351003_3	2100351003.a:UW2007_scaffold01183_37	unknown
2100351003	2100351003_3	2100351003.a:UW2007_scaffold01183_39	beta_lactam
2100351003	2100351003_3	2100351003.a:UW2007_scaffold01183_52	unknown
2100351003	2100351003_3	2100351003.a:UW2007_scaffold01183_55	beta_lactam
2100351003	2100351003_3	2100351003.a:UW2007_scaffold01183_59	beta_lactam
2100351003	2100351003_3	2100351003.a:UW2007_scaffold01183_61	lincosamide;macrolide;streptogramin
2100351003	2100351003_3	2100351003.a:UW2007_scaffold01183_66	unknown
2100351003	2100351003_3	2100351003.a:UW2007_scaffold00427_6	unknown
2100351003	2100351003_3	2100351003.a:UW2007_scaffold00427_7	unknown
2100351003	2100351003_3	2100351003.a:UW2007_scaffold00427_17	unknown
2100351003	2100351003_3	2100351003.a:UW2007_scaffold00427_20	unknown
2100351003	2100351003_3	2100351003.a:UW2007_scaffold01193_5	fluoroquinolone
2100351003	2100351003_3	2100351003.a:UW2007_scaffold01294_9	peptide
2100351003	2100351003_3	2100351003.a:UW2007_scaffold00976_6	unknown
2100351003	2100351003_3	2100351003.a:UW2007_scaffold00334_24	streptogramin
2100351003	2100351003_3	2100351003.a:UW2007_scaffold00334_28	peptide
2100351003	2100351003_3	2100351003.a:UW2007_scaffold00334_40	unknown
2100351003	2100351003_3	2100351003.a:UW2007_scaffold00334_44	beta_lactam
2100351003	2100351003_3	2100351003.a:UW2007_scaffold00334_45	beta_lactam
2100351003	2100351003_3	2100351003.a:UW2007_scaffold00334_49	unknown
2100351003	2100351003_3	2100351003.a:UW2007_scaffold00334_66	unknown
2100351003	2100351003_3	2100351003.a:UW2007_scaffold00334_67	unknown
2100351003	2100351003_3	2100351003.a:UW2007_scaffold00334_88	unknown
2100351003	2100351003_3	2100351003.a:UW2007_scaffold00334_125	unknown
2100351003	2100351003_3	2100351003.a:UW2007_scaffold00334_138	unknown
2100351003	2100351003_3	2100351003.a:UW2007_scaffold00334_162	unknown
2100351003	2100351003_3	2100351003.a:UW2007_scaffold00334_176	beta_lactam
2100351003	2100351003_3	2100351003.a:UW2007_scaffold01275_1	unknown
2100351003	2100351003_3	2100351003.a:UW2007_scaffold01275_2	beta_lactam
2100351003	2100351003_3	2100351003.a:UW2007_scaffold00268_7	unknown
2100351003	2100351003_3	2100351003.a:UW2007_scaffold00268_24	beta_lactam
2100351003	2100351003_3	2100351003.a:UW2007_scaffold00268_30	glycopeptide
2100351003	2100351003_3	2100351003.a:UW2007_scaffold00268_32	unknown
2100351003	2100351003_3	2100351003.a:UW2007_scaffold00268_33	unknown
2100351003	2100351003_3	2100351003.a:UW2007_scaffold00268_38	beta_lactam
2100351003	2100351003_3	2100351003.a:UW2007_scaffold00268_39	unknown
2100351003	2100351003_3	2100351003.a:UW2007_scaffold00268_49	unknown
2100351003	2100351003_3	2100351003.a:UW2007_scaffold00268_59	unknown
2100351003	2100351003_3	2100351003.a:UW2007_scaffold00268_60	beta_lactam
2100351003	2100351003_3	2100351003.a:UW2007_scaffold00268_62	beta_lactam
2100351003	2100351003_3	2100351003.a:UW2007_scaffold00268_69	unknown
2100351003	2100351003_3	2100351003.a:UW2007_scaffold00268_74	unknown
2100351003	2100351003_3	2100351003.a:UW2007_scaffold00268_82	unknown
2100351003	2100351003_3	2100351003.a:UW2007_scaffold00268_91	unknown
2100351003	2100351003_3	2100351003.a:UW2007_scaffold00268_97	unknown
2100351003	2100351003_3	2100351003.a:UW2007_scaffold00268_101	beta_lactam
2100351003	2100351003_3	2100351003.a:UW2007_scaffold00268_116	unknown
2100351003	2100351003_3	2100351003.a:UW2007_scaffold00859_7	beta_lactam
2100351003	2100351003_3	2100351003.a:UW2007_scaffold00299_6	fluoroquinolone
2100351003	2100351003_3	2100351003.a:UW2007_scaffold00681_20	unknown
2100351003	2100351003_3	2100351003.a:UW2007_scaffold00681_22	unknown
2100351003	2100351003_3	2100351003.a:UW2007_scaffold00681_24	macrolide
2100351003	2100351003_3	2100351003.a:UW2007_scaffold00681_36	unknown
2100351003	2100351003_3	2100351003.a:UW2007_scaffold00681_37	beta_lactam
2100351003	2100351003_3	2100351003.a:UW2007_scaffold00681_45	beta_lactam
2100351003	2100351003_3	2100351003.a:UW2007_scaffold00681_47	beta_lactam
2100351003	2100351003_3	2100351003.a:UW2007_scaffold00681_48	beta_lactam
2100351003	2100351003_3	2100351003.a:UW2007_scaffold00681_49	beta_lactam
2100351003	2100351003_3	2100351003.a:UW2007_scaffold00681_52	beta_lactam
2100351003	2100351003_3	2100351003.a:UW2007_scaffold00681_100	unknown
2100351003	2100351003_3	2100351003.a:UW2007_scaffold00681_105	beta_lactam
2100351003	2100351003_3	2100351003.a:UW2007_scaffold00681_109	macrolide
2100351003	2100351003_3	2100351003.a:UW2007_scaffold00681_115	unknown
2100351003	2100351003_3	2100351003.a:UW2007_scaffold00917_5	beta_lactam
2100351003	2100351003_3	2100351003.a:UW2007_scaffold01236_1	beta_lactam
2100351003	2100351003_3	2100351003.a:UW2007_scaffold00330_20	unknown
2100351003	2100351003_3	2100351003.a:UW2007_scaffold00330_21	unknown
2100351003	2100351003_3	2100351003.a:UW2007_scaffold00330_34	unknown
2100351003	2100351003_3	2100351003.a:UW2007_scaffold00330_39	unknown
2100351003	2100351003_3	2100351003.a:UW2007_scaffold00330_57	unknown
2100351003	2100351003_3	2100351003.a:UW2007_scaffold00330_59	beta_lactam
2100351003	2100351003_3	2100351003.a:UW2007_scaffold00330_75	unknown
2100351003	2100351003_3	2100351003.a:UW2007_scaffold00330_80	unknown
2100351003	2100351003_3	2100351003.a:UW2007_scaffold00330_90	unknown
2100351003	2100351003_3	2100351003.a:UW2007_scaffold00330_100	beta_lactam
2100351003	2100351003_3	2100351003.a:UW2007_scaffold00330_111	unknown
2100351003	2100351003_3	2100351003.a:UW2007_scaffold00330_121	unknown
2100351003	2100351003_3	2100351003.a:UW2007_scaffold00330_137	unknown
2100351003	2100351003_3	2100351003.a:UW2007_scaffold00330_139	unknown
2100351003	2100351003_3	2100351003.a:UW2007_scaffold00330_158	unknown
2100351003	2100351003_3	2100351003.a:UW2007_scaffold00330_161	unknown
2100351003	2100351003_3	2100351003.a:UW2007_scaffold00330_163	unknown
2100351003	2100351003_3	2100351003.a:UW2007_scaffold00330_164	unknown
2100351003	2100351003_3	2100351003.a:UW2007_scaffold00330_167	beta_lactam
2100351003	2100351003_3	2100351003.a:UW2007_scaffold00330_191	unknown
2100351003	2100351003_3	2100351003.a:UW2007_scaffold00330_208	unknown
2100351003	2100351003_3	2100351003.a:UW2007_scaffold00330_211	unknown
2100351003	2100351003_3	2100351003.a:UW2007_scaffold00330_216	unknown
2100351003	2100351003_3	2100351003.a:UW2007_scaffold00701_2	beta_lactam
2100351003	2100351003_3	2100351003.a:UW2007_scaffold00701_18	unknown
2100351003	2100351003_3	2100351003.a:UW2007_scaffold00701_20	beta_lactam
2100351003	2100351003_3	2100351003.a:UW2007_scaffold00701_21	unknown
2100351003	2100351003_3	2100351003.a:UW2007_scaffold00701_26	peptide
2100351003	2100351003_3	2100351003.a:UW2007_scaffold00701_27	peptide
2100351003	2100351003_3	2100351003.a:UW2007_scaffold00701_34	unknown
2100351003	2100351003_3	2100351003.a:UW2007_scaffold00701_43	unknown
2100351003	2100351003_3	2100351003.a:UW2007_scaffold00701_46	beta_lactam
2100351003	2100351003_3	2100351003.a:UW2007_scaffold00701_49	macrolide
2100351003	2100351003_3	2100351003.a:UW2007_scaffold00701_50	others
2100351003	2100351003_3	2100351003.a:UW2007_scaffold00701_53	unknown
2100351003	2100351003_3	2100351003.a:UW2007_scaffold00701_63	unknown
2100351003	2100351003_3	2100351003.a:UW2007_scaffold00701_78	unknown
2100351003	2100351003_3	2100351003.a:UW2007_scaffold00701_93	unknown
2100351003	2100351003_3	2100351003.a:UW2007_scaffold00701_108	unknown
2100351003	2100351003_3	2100351003.a:UW2007_scaffold00701_121	unknown
2100351003	2100351003_3	2100351003.a:UW2007_scaffold00701_125	unknown
2100351003	2100351003_3	2100351003.a:UW2007_scaffold00701_133	macrolide
2100351003	2100351003_3	2100351003.a:UW2007_scaffold00701_141	beta_lactam
2100351003	2100351003_3	2100351003.a:UW2007_scaffold00701_148	unknown
2100351003	2100351003_3	2100351003.a:UW2007_scaffold00701_158	unknown
2100351003	2100351003_3	2100351003.a:UW2007_scaffold00701_160	unknown
2100351003	2100351003_3	2100351003.a:UW2007_scaffold00701_165	unknown
2100351003	2100351003_3	2100351003.a:UW2007_scaffold00701_167	unknown
2100351003	2100351003_3	2100351003.a:UW2007_scaffold00701_177	unknown
2100351003	2100351003_3	2100351003.a:UW2007_scaffold01283_5	unknown
2100351003	2100351003_3	2100351003.a:UW2007_scaffold00723_6	unknown
2100351003	2100351003_3	2100351003.a:UW2007_scaffold00723_9	unknown
2100351003	2100351003_3	2100351003.a:UW2007_scaffold00723_12	beta_lactam
2100351003	2100351003_3	2100351003.a:UW2007_scaffold00723_15	beta_lactam;streptogramin
2100351003	2100351003_3	2100351003.a:UW2007_scaffold00723_26	unknown
2100351003	2100351003_3	2100351003.a:UW2007_scaffold00723_28	disinfecting.agents.and.antiseptics
2100351003	2100351003_3	2100351003.a:UW2007_scaffold00723_29	beta_lactam
2100351003	2100351003_3	2100351003.a:UW2007_scaffold00723_30	macrolide
2100351003	2100351003_3	2100351003.a:UW2007_scaffold00723_68	unknown
2100351003	2100351003_3	2100351003.a:UW2007_scaffold00907_2	unknown
2100351003	2100351003_3	2100351003.a:UW2007_scaffold00287_17	unknown
2100351003	2100351003_3	2100351003.a:UW2007_scaffold00351_9	unknown
2100351003	2100351003_3	2100351003.a:UW2007_scaffold00351_18	unknown
2100351003	2100351003_3	2100351003.a:UW2007_scaffold00351_37	unknown
2100351003	2100351003_3	2100351003.a:UW2007_scaffold00351_44	unknown
2100351003	2100351003_3	2100351003.a:UW2007_scaffold00351_49	peptide
2100351003	2100351003_3	2100351003.a:UW2007_scaffold00351_58	beta_lactam
2100351003	2100351003_3	2100351003.a:UW2007_scaffold00351_62	unknown
2100351003	2100351003_3	2100351003.a:UW2007_scaffold00351_65	beta_lactam
2100351003	2100351003_3	2100351003.a:UW2007_scaffold00351_67	beta_lactam
2100351003	2100351003_3	2100351003.a:UW2007_scaffold00351_71	macrolide
2100351003	2100351003_3	2100351003.a:UW2007_scaffold00351_73	unknown
2100351003	2100351003_3	2100351003.a:UW2007_scaffold00351_74	unknown
2100351003	2100351003_3	2100351003.a:UW2007_scaffold01012_4	beta_lactam
2100351003	2100351003_3	2100351003.a:UW2007_scaffold01262_29	beta_lactam
2100351003	2100351003_3	2100351003.a:UW2007_scaffold01262_30	beta_lactam
2100351003	2100351003_3	2100351003.a:UW2007_scaffold01262_45	unknown
2100351003	2100351003_3	2100351003.a:UW2007_scaffold01262_67	unknown
2100351003	2100351003_3	2100351003.a:UW2007_scaffold01262_77	unknown
2100351003	2100351003_3	2100351003.a:UW2007_scaffold01262_86	beta_lactam
2100351003	2100351003_3	2100351003.a:UW2007_scaffold01262_116	glycopeptide
2100351003	2100351003_3	2100351003.a:UW2007_scaffold00632_1	unknown
2100351003	2100351003_3	2100351003.a:UW2007_scaffold00632_2	unknown
2100351003	2100351003_3	2100351003.a:UW2007_scaffold00252_10	unknown
2100351003	2100351003_3	2100351003.a:UW2007_scaffold00787_5	unknown
2162886008	2162886008_10	2162886008.a:PRSSGFe2_Sequence0000010050_1	lincosamide;macrolide;streptogramin
2162886008	2162886008_10	2162886008.a:PRSSGFe2_Sequence0000000662_4	aminoglycoside
2162886008	2162886008_10	2162886008.a:PRSSGFe2_Sequence0000000552_9	diaminopyrimidine
2162886008	2162886008_10	2162886008.a:PRSSGFe2_Sequence0000000552_10	others
2162886008	2162886008_10	2162886008.a:PRSSGFe2_Sequence0000000044_19	tetracycline
2162886008	2162886008_10	2162886008.a:PRSSGFe2_Sequence0000001629_4	beta_lactam
2162886008	2162886008_10	2162886008.a:PRSSGFe2_Sequence0000004988_5	beta_lactam
2162886008	2162886008_10	2162886008.a:PRSSGFe2_Sequence0000001934_5	macrolide
2162886008	2162886008_10	2162886008.a:PRSSGFe2_Sequence0000000089_9	aminoglycoside
2162886008	2162886008_10	2162886008.a:PRSSGFe2_Sequence0000000109_1	aminoglycoside
2162886008	2162886008_10	2162886008.a:PRSSGFe2_Sequence0000002581_4	unknown
2162886008	2162886008_10	2162886008.a:PRSSGFe2_Sequence0000005626_2	tetracycline
2162886008	2162886008_10	2162886008.a:PRSSGFe2_Sequence0000000062_24	unknown
2162886008	2162886008_10	2162886008.a:PRSSGFe2_Sequence0000000776_3	unknown
2162886008	2162886008_10	2162886008.a:PRSSGFe2_Sequence0000005603_2	unknown
2162886008	2162886008_10	2162886008.a:PRSSGFe2_Sequence0000005603_3	unknown
2162886008	2162886008_10	2162886008.a:PRSSGFe2_Sequence0000000730_3	unknown
2162886008	2162886008_10	2162886008.a:PRSSGFe2_Sequence0000000689_7	aminoglycoside
2162886008	2162886008_10	2162886008.a:PRSSGFe2_Sequence0000000689_13	unknown
2162886008	2162886008_10	2162886008.a:PRSSGFe2_Sequence0000008072_3	others
2162886008	2162886008_10	2162886008.a:PRSSGFe2_Sequence0000001273_2	lincosamide;macrolide;streptogramin
2162886008	2162886008_10	2162886008.a:PRSSGFe2_Sequence0000001782_4	unknown
2162886008	2162886008_10	2162886008.a:PRSSGFe2_Sequence0000001415_1	tetracycline
2162886008	2162886008_10	2162886008.a:PRSSGFe2_Sequence0000005411_2	unknown
2162886008	2162886008_10	2162886008.a:PRSSGFe2_Sequence0000001502_7	macrolide
2162886008	2162886008_10	2162886008.a:PRSSGFe2_Sequence0000004977_6	lincosamide
2162886008	2162886008_10	2162886008.a:PRSSGFe2_Sequence0000000600_7	beta_lactam
2162886008	2162886008_10	2162886008.a:PRSSGFe2_Sequence0000001780_3	sulfonamide
2162886008	2162886008_10	2162886008.a:PRSSGFe2_Sequence0000002696_2	others
2162886008	2162886008_10	2162886008.a:PRSSGFe2_Sequence0000003816_1	unknown
2162886008	2162886008_10	2162886008.a:PRSSGFe2_Sequence0000000140_17	aminoglycoside
2162886008	2162886008_10	2162886008.a:PRSSGFe2_Sequence0000004711_3	aminoglycoside
2162886008	2162886008_10	2162886008.a:PRSSGFe2_Sequence0000004711_4	unknown
2162886008	2162886008_10	2162886008.a:PRSSGFe2_Sequence0000000022_17	aminoglycoside
2162886008	2162886008_10	2162886008.a:PRSSGFe2_Sequence0000000011_23	aminocoumarin
2162886008	2162886008_10	2162886008.a:PRSSGFe2_Sequence0000000011_40	lincosamide;macrolide;streptogramin
2162886008	2162886008_10	2162886008.a:PRSSGFe2_Sequence0000000011_42	beta_lactam
2162886008	2162886008_10	2162886008.a:PRSSGFe2_Sequence0000002800_7	aminoglycoside
2162886008	2162886008_10	2162886008.a:PRSSGFe2_Sequence0000009502_2	aminocoumarin
2162886008	2162886008_10	2162886008.a:PRSSGFe2_Sequence0000000803_3	sulfonamide
2162886008	2162886008_10	2162886008.a:PRSSGFe2_Sequence0000000122_24	unknown
2162886008	2162886008_10	2162886008.a:PRSSGFe2_Sequence0000000122_26	beta_lactam
2162886008	2162886008_10	2162886008.a:PRSSGFe2_Sequence0000000863_5	unknown
2162886008	2162886008_10	2162886008.a:PRSSGFe2_Sequence0000001054_2	macrolide;tetracycline
2162886008	2162886008_10	2162886008.a:PRSSGFe2_Sequence0000000012_4	beta_lactam
2162886008	2162886008_10	2162886008.a:PRSSGFe2_Sequence0000000012_36	beta_lactam
2162886008	2162886008_10	2162886008.a:PRSSGFe2_Sequence0000000012_50	unknown
2162886008	2162886008_10	2162886008.a:PRSSGFe2_Sequence0000000012_51	unknown
2162886008	2162886008_10	2162886008.a:PRSSGFe2_Sequence0000000141_16	beta_lactam
2162886008	2162886008_10	2162886008.a:PRSSGFe2_Sequence0000000187_9	unknown
2162886008	2162886008_10	2162886008.a:PRSSGFe2_Sequence0000003003_3	aminoglycoside
2162886008	2162886008_10	2162886008.a:PRSSGFe2_Sequence0000003003_7	aminoglycoside
2162886008	2162886008_10	2162886008.a:PRSSGFe2_Sequence0000003003_8	unknown
2162886008	2162886008_10	2162886008.a:PRSSGFe2_Sequence0000005505_5	unknown
2162886008	2162886008_10	2162886008.a:PRSSGFe2_Sequence0000001499_3	unknown
2162886008	2162886008_10	2162886008.a:PRSSGFe2_Sequence0000000159_2	unknown
2162886008	2162886008_10	2162886008.a:PRSSGFe2_Sequence0000000159_35	unknown
2162886008	2162886008_10	2162886008.a:PRSSGFe2_Sequence0000000128_13	aminoglycoside
2162886008	2162886008_10	2162886008.a:PRSSGFe2_Sequence0000000701_2	beta_lactam
2162886008	2162886008_10	2162886008.a:PRSSGFe2_Sequence0000001736_1	beta_lactam
2162886008	2162886008_10	2162886008.a:PRSSGFe2_Sequence0000000961_2	beta_lactam
2162886008	2162886008_10	2162886008.a:PRSSGFe2_Sequence0000000478_17	unknown
2162886008	2162886008_10	2162886008.a:PRSSGFe2_Sequence0000002692_9	unknown
2162886008	2162886008_10	2162886008.a:PRSSGFe2_Sequence0000000346_3	unknown
2162886008	2162886008_10	2162886008.a:PRSSGFe2_Sequence0000000346_14	tetracycline
2162886008	2162886008_10	2162886008.a:PRSSGFe2_Sequence0000005977_2	unknown
2162886008	2162886008_10	2162886008.a:PRSSGFe2_Sequence0000001286_9	unknown
2162886008	2162886008_10	2162886008.a:PRSSGFe2_Sequence0000000150_8	unknown
2162886008	2162886008_10	2162886008.a:PRSSGFe2_Sequence0000000461_5	aminoglycoside
2162886008	2162886008_10	2162886008.a:PRSSGFe2_Sequence0000000461_12	aminoglycoside
2162886008	2162886008_10	2162886008.a:PRSSGFe2_Sequence0000002262_3	lincosamide
2162886008	2162886008_10	2162886008.a:PRSSGFe2_Sequence0000005611_6	tetracycline
2162886008	2162886008_10	2162886008.a:PRSSGFe2_Sequence0000000016_24	unknown
2162886008	2162886008_10	2162886008.a:PRSSGFe2_Sequence0000000016_25	beta_lactam
2162886008	2162886008_10	2162886008.a:PRSSGFe2_Sequence0000000016_33	aminoglycoside
2162886008	2162886008_10	2162886008.a:PRSSGFe2_Sequence0000000240_11	aminoglycoside
2162886008	2162886008_10	2162886008.a:PRSSGFe2_Sequence0000000240_13	unknown
2162886008	2162886008_10	2162886008.a:PRSSGFe2_Sequence0000000240_18	unknown
2162886008	2162886008_10	2162886008.a:PRSSGFe2_Sequence0000000240_21	unknown
2162886008	2162886008_10	2162886008.a:PRSSGFe2_Sequence0000000072_8	unknown
2162886008	2162886008_10	2162886008.a:PRSSGFe2_Sequence0000000072_9	unknown
2162886008	2162886008_10	2162886008.a:PRSSGFe2_Sequence0000000072_19	beta_lactam
2162886008	2162886008_10	2162886008.a:PRSSGFe2_Sequence0000000025_34	peptide
2162886008	2162886008_10	2162886008.a:PRSSGFe2_Sequence0000000134_15	tetracycline
2162886008	2162886008_10	2162886008.a:PRSSGFe2_Sequence0000000134_16	unknown
2162886008	2162886008_10	2162886008.a:PRSSGFe2_Sequence0000000027_32	tetracycline
2162886008	2162886008_10	2162886008.a:PRSSGFe2_Sequence0000000223_7	beta_lactam
2162886008	2162886008_10	2162886008.a:PRSSGFe2_Sequence0000000223_8	unknown
2162886008	2162886008_10	2162886008.a:PRSSGFe2_Sequence0000000223_9	unknown
2162886008	2162886008_10	2162886008.a:PRSSGFe2_Sequence0000002060_1	rifamycin
2162886008	2162886008_10	2162886008.a:PRSSGFe2_Sequence0000000024_9	tetracycline
2162886008	2162886008_10	2162886008.a:PRSSGFe2_Sequence0000000024_29	others
2162886008	2162886008_10	2162886008.a:PRSSGFe2_Sequence0000000024_35	aminocoumarin
2162886008	2162886008_10	2162886008.a:PRSSGFe2_Sequence0000000033_2	unknown
2162886008	2162886008_10	2162886008.a:PRSSGFe2_Sequence0000000033_22	tetracycline
2162886008	2162886008_10	2162886008.a:PRSSGFe2_Sequence0000000033_40	lincosamide
2162886008	2162886008_10	2162886008.a:PRSSGFe2_Sequence0000000880_3	macrolide;tetracycline
2162886008	2162886008_10	2162886008.a:PRSSGFe2_Sequence0000000328_4	aminoglycoside
2162886008	2162886008_10	2162886008.a:PRSSGFe2_Sequence0000001086_8	aminoglycoside
2162886008	2162886008_10	2162886008.a:PRSSGFe2_Sequence0000000519_13	unknown
2162886008	2162886008_10	2162886008.a:PRSSGFe2_Sequence0000001442_7	beta_lactam
2162886008	2162886008_10	2162886008.a:PRSSGFe2_Sequence0000001442_9	unknown
2162886008	2162886008_10	2162886008.a:PRSSGFe2_Sequence0000001178_12	beta_lactam
2162886008	2162886008_10	2162886008.a:PRSSGFe2_Sequence0000000245_3	lincosamide;macrolide;streptogramin
2162886008	2162886008_10	2162886008.a:PRSSGFe2_Sequence0000005467_5	aminoglycoside
2162886008	2162886008_10	2162886008.a:PRSSGFe2_Sequence0000002937_1	unknown
2162886008	2162886008_10	2162886008.a:PRSSGFe2_Sequence0000001331_5	beta_lactam
2162886008	2162886008_11	2162886008.a:PRSSGFe2_Sequence0000005422_2	unknown
2162886008	2162886008_11	2162886008.a:PRSSGFe2_Sequence0000005422_4	lincosamide;macrolide;streptogramin
2162886008	2162886008_11	2162886008.a:PRSSGFe2_Sequence0000005983_7	unknown
2162886008	2162886008_11	2162886008.a:PRSSGFe2_Sequence0000007066_2	aminoglycoside
2162886008	2162886008_11	2162886008.a:PRSSGFe2_Sequence0000005401_1	unknown
2162886008	2162886008_11	2162886008.a:PRSSGFe2_Sequence0000002609_6	unknown
2162886008	2162886008_11	2162886008.a:PRSSGFe2_Sequence0000002864_4	unknown
2162886008	2162886008_11	2162886008.a:PRSSGFe2_Sequence0000002864_5	unknown
2162886008	2162886008_11	2162886008.a:PRSSGFe2_Sequence0000003710_8	unknown
2162886008	2162886008_11	2162886008.a:PRSSGFe2_Sequence0000010871_3	unknown
2162886008	2162886008_11	2162886008.a:PRSSGFe2_Sequence0000000160_15	unknown
2162886008	2162886008_11	2162886008.a:PRSSGFe2_Sequence0000000160_20	lincosamide;macrolide;streptogramin
2162886008	2162886008_11	2162886008.a:PRSSGFe2_Sequence0000000160_21	unknown
2162886008	2162886008_11	2162886008.a:PRSSGFe2_Sequence0000000160_22	glycopeptide
2162886008	2162886008_11	2162886008.a:PRSSGFe2_Sequence0000000080_23	unknown
2162886008	2162886008_11	2162886008.a:PRSSGFe2_Sequence0000000080_24	unknown
2162886008	2162886008_11	2162886008.a:PRSSGFe2_Sequence0000003249_2	beta_lactam
2162886008	2162886008_11	2162886008.a:PRSSGFe2_Sequence0000002382_11	aminoglycoside
2162886008	2162886008_11	2162886008.a:PRSSGFe2_Sequence0000001886_4	unknown
2162886008	2162886008_11	2162886008.a:PRSSGFe2_Sequence0000001886_6	unknown
2162886008	2162886008_11	2162886008.a:PRSSGFe2_Sequence0000000392_9	unknown
2162886008	2162886008_11	2162886008.a:PRSSGFe2_Sequence0000005394_3	unknown
2162886008	2162886008_11	2162886008.a:PRSSGFe2_Sequence0000003101_4	lincosamide;macrolide;streptogramin
2162886008	2162886008_11	2162886008.a:PRSSGFe2_Sequence0000004719_3	unknown
2162886008	2162886008_11	2162886008.a:PRSSGFe2_Sequence0000003935_3	glycopeptide
2162886008	2162886008_11	2162886008.a:PRSSGFe2_Sequence0000000617_11	unknown
2162886008	2162886008_11	2162886008.a:PRSSGFe2_Sequence0000003352_6	unknown
2162886008	2162886008_11	2162886008.a:PRSSGFe2_Sequence0000003724_1	lincosamide;macrolide;streptogramin
2162886008	2162886008_11	2162886008.a:PRSSGFe2_Sequence0000003724_2	unknown
2162886008	2162886008_11	2162886008.a:PRSSGFe2_Sequence0000003724_3	unknown
2162886008	2162886008_11	2162886008.a:PRSSGFe2_Sequence0000004572_3	aminoglycoside
2162886008	2162886008_11	2162886008.a:PRSSGFe2_Sequence0000004572_5	unknown
2162886008	2162886008_11	2162886008.a:PRSSGFe2_Sequence0000000525_7	fluoroquinolone
2162886008	2162886008_11	2162886008.a:PRSSGFe2_Sequence0000010024_1	unknown
2162886008	2162886008_11	2162886008.a:PRSSGFe2_Sequence0000000968_9	unknown
2162886008	2162886008_11	2162886008.a:PRSSGFe2_Sequence0000000968_10	beta_lactam
2162886008	2162886008_11	2162886008.a:PRSSGFe2_Sequence0000000968_11	glycopeptide
2162886008	2162886008_11	2162886008.a:PRSSGFe2_Sequence0000000371_13	unknown
2162886008	2162886008_11	2162886008.a:PRSSGFe2_Sequence0000003024_2	others
2162886008	2162886008_11	2162886008.a:PRSSGFe2_Sequence0000003024_5	unknown
2162886008	2162886008_11	2162886008.a:PRSSGFe2_Sequence0000001941_2	aminoglycoside
2162886008	2162886008_11	2162886008.a:PRSSGFe2_Sequence0000003467_6	unknown
2162886008	2162886008_11	2162886008.a:PRSSGFe2_Sequence0000009684_2	glycopeptide
2162886008	2162886008_11	2162886008.a:PRSSGFe2_Sequence0000000767_11	unknown
2162886008	2162886008_11	2162886008.a:PRSSGFe2_Sequence0000000767_13	aminoglycoside
2162886008	2162886008_11	2162886008.a:PRSSGFe2_Sequence0000008795_1	unknown
2162886008	2162886008_11	2162886008.a:PRSSGFe2_Sequence0000003704_3	aminoglycoside
2162886008	2162886008_11	2162886008.a:PRSSGFe2_Sequence0000003704_4	unknown
2162886008	2162886008_11	2162886008.a:PRSSGFe2_Sequence0000003704_5	aminoglycoside
2162886008	2162886008_11	2162886008.a:PRSSGFe2_Sequence0000003704_6	unknown
2162886008	2162886008_11	2162886008.a:PRSSGFe2_Sequence0000004981_2	beta_lactam
2162886008	2162886008_11	2162886008.a:PRSSGFe2_Sequence0000004017_2	tetracycline
2162886008	2162886008_11	2162886008.a:PRSSGFe2_Sequence0000004017_4	aminoglycoside
2162886008	2162886008_11	2162886008.a:PRSSGFe2_Sequence0000001044_7	unknown
2162886008	2162886008_11	2162886008.a:PRSSGFe2_Sequence0000001485_2	unknown
2162886008	2162886008_11	2162886008.a:PRSSGFe2_Sequence0000001155_7	aminoglycoside
2162886008	2162886008_11	2162886008.a:PRSSGFe2_Sequence0000001155_9	aminoglycoside
2162886008	2162886008_11	2162886008.a:PRSSGFe2_Sequence0000000081_24	unknown
2162886008	2162886008_11	2162886008.a:PRSSGFe2_Sequence0000002394_9	aminoglycoside
2162886008	2162886008_11	2162886008.a:PRSSGFe2_Sequence0000001556_5	unknown
2162886008	2162886008_11	2162886008.a:PRSSGFe2_Sequence0000000673_4	unknown
2162886008	2162886008_11	2162886008.a:PRSSGFe2_Sequence0000000673_11	others
2162886008	2162886008_11	2162886008.a:PRSSGFe2_Sequence0000006431_3	rifamycin
2162886008	2162886008_11	2162886008.a:PRSSGFe2_Sequence0000000556_1	glycopeptide
2162886008	2162886008_11	2162886008.a:PRSSGFe2_Sequence0000002425_7	beta_lactam
2162886008	2162886008_11	2162886008.a:PRSSGFe2_Sequence0000000196_20	aminoglycoside
2162886008	2162886008_11	2162886008.a:PRSSGFe2_Sequence0000000905_3	unknown
2162886008	2162886008_11	2162886008.a:PRSSGFe2_Sequence0000001625_2	unknown
2162886008	2162886008_11	2162886008.a:PRSSGFe2_Sequence0000001625_3	aminoglycoside
2162886008	2162886008_11	2162886008.a:PRSSGFe2_Sequence0000001893_4	unknown
2162886008	2162886008_11	2162886008.a:PRSSGFe2_Sequence0000001893_5	unknown
2162886008	2162886008_11	2162886008.a:PRSSGFe2_Sequence0000000299_18	aminoglycoside
2162886008	2162886008_11	2162886008.a:PRSSGFe2_Sequence0000007313_1	lincosamide;macrolide;streptogramin
2162886008	2162886008_11	2162886008.a:PRSSGFe2_Sequence0000002069_9	unknown
2162886008	2162886008_11	2162886008.a:PRSSGFe2_Sequence0000000592_6	streptogramin
2162886008	2162886008_11	2162886008.a:PRSSGFe2_Sequence0000001180_7	unknown
2162886008	2162886008_11	2162886008.a:PRSSGFe2_Sequence0000001180_8	lincosamide;macrolide;streptogramin
2162886008	2162886008_11	2162886008.a:PRSSGFe2_Sequence0000000360_5	aminoglycoside
2162886008	2162886008_11	2162886008.a:PRSSGFe2_Sequence0000000383_10	unknown
2162886008	2162886008_11	2162886008.a:PRSSGFe2_Sequence0000001104_3	peptide
2162886008	2162886008_11	2162886008.a:PRSSGFe2_Sequence0000000557_15	lincosamide;pleuromutilin;streptogramin
2162886008	2162886008_11	2162886008.a:PRSSGFe2_Sequence0000000049_7	peptide
2162886008	2162886008_11	2162886008.a:PRSSGFe2_Sequence0000002174_6	unknown
2162886008	2162886008_11	2162886008.a:PRSSGFe2_Sequence0000000288_13	beta_lactam
2162886008	2162886008_11	2162886008.a:PRSSGFe2_Sequence0000010761_4	unknown
2162886008	2162886008_11	2162886008.a:PRSSGFe2_Sequence0000002428_1	glycopeptide
2162886008	2162886008_11	2162886008.a:PRSSGFe2_Sequence0000000380_6	unknown
2162886008	2162886008_11	2162886008.a:PRSSGFe2_Sequence0000000271_13	unknown
2162886008	2162886008_11	2162886008.a:PRSSGFe2_Sequence0000005631_2	peptide
2162886008	2162886008_11	2162886008.a:PRSSGFe2_Sequence0000001294_1	unknown
2162886008	2162886008_11	2162886008.a:PRSSGFe2_Sequence0000000407_2	aminoglycoside
2162886008	2162886008_11	2162886008.a:PRSSGFe2_Sequence0000000407_16	aminoglycoside
2162886008	2162886008_11	2162886008.a:PRSSGFe2_Sequence0000000369_10	lincosamide;macrolide;streptogramin
2162886008	2162886008_11	2162886008.a:PRSSGFe2_Sequence0000001143_8	unknown
2162886008	2162886008_11	2162886008.a:PRSSGFe2_Sequence0000001143_11	beta_lactam
2162886008	2162886008_11	2162886008.a:PRSSGFe2_Sequence0000001373_9	nitroimidazole
2162886008	2162886008_11	2162886008.a:PRSSGFe2_Sequence0000001850_4	beta_lactam
2162886008	2162886008_11	2162886008.a:PRSSGFe2_Sequence0000004060_7	beta_lactam
2162886008	2162886008_11	2162886008.a:PRSSGFe2_Sequence0000001423_4	others
2162886008	2162886008_11	2162886008.a:PRSSGFe2_Sequence0000001400_3	beta_lactam
2162886008	2162886008_11	2162886008.a:PRSSGFe2_Sequence0000001400_5	beta_lactam
2162886008	2162886008_11	2162886008.a:PRSSGFe2_Sequence0000004679_4	aminocoumarin
2162886008	2162886008_14	2162886008.a:PRSSGFe2_Sequence0000000148_5	unknown
2162886008	2162886008_14	2162886008.a:PRSSGFe2_Sequence0000000148_9	unknown
2162886008	2162886008_14	2162886008.a:PRSSGFe2_Sequence0000008821_1	fluoroquinolone;tetracycline
2162886008	2162886008_14	2162886008.a:PRSSGFe2_Sequence0000011120_4	unknown
2162886008	2162886008_14	2162886008.a:PRSSGFe2_Sequence0000003183_5	sulfonamide
2162886008	2162886008_14	2162886008.a:PRSSGFe2_Sequence0000004934_3	others
2162886008	2162886008_14	2162886008.a:PRSSGFe2_Sequence0000004934_4	tetracycline
2162886008	2162886008_14	2162886008.a:PRSSGFe2_Sequence0000002758_5	unknown
2162886008	2162886008_14	2162886008.a:PRSSGFe2_Sequence0000002646_4	beta_lactam
2162886008	2162886008_14	2162886008.a:PRSSGFe2_Sequence0000001587_1	unknown
2162886008	2162886008_14	2162886008.a:PRSSGFe2_Sequence0000001587_9	unknown
2162886008	2162886008_14	2162886008.a:PRSSGFe2_Sequence0000004286_4	unknown
2162886008	2162886008_14	2162886008.a:PRSSGFe2_Sequence0000008037_2	unknown
2162886008	2162886008_14	2162886008.a:PRSSGFe2_Sequence0000003596_7	unknown
2162886008	2162886008_14	2162886008.a:PRSSGFe2_Sequence0000003105_2	unknown
2162886008	2162886008_14	2162886008.a:PRSSGFe2_Sequence0000002132_6	unknown
2162886008	2162886008_14	2162886008.a:PRSSGFe2_Sequence0000002132_7	aminocoumarin;peptide;sulfonamide;tetracycline
2162886008	2162886008_14	2162886008.a:PRSSGFe2_Sequence0000001413_6	unknown
2162886008	2162886008_14	2162886008.a:PRSSGFe2_Sequence0000001413_8	unknown
2162886008	2162886008_14	2162886008.a:PRSSGFe2_Sequence0000011535_1	unknown
2162886008	2162886008_14	2162886008.a:PRSSGFe2_Sequence0000011535_3	beta_lactam
2162886008	2162886008_14	2162886008.a:PRSSGFe2_Sequence0000009248_3	others
2162886008	2162886008_14	2162886008.a:PRSSGFe2_Sequence0000005668_3	unknown
2162886008	2162886008_14	2162886008.a:PRSSGFe2_Sequence0000011076_4	peptide
2162886008	2162886008_14	2162886008.a:PRSSGFe2_Sequence0000011159_2	unknown
2162886008	2162886008_14	2162886008.a:PRSSGFe2_Sequence0000005025_3	glycopeptide
2162886008	2162886008_14	2162886008.a:PRSSGFe2_Sequence0000002813_11	unknown
2162886008	2162886008_14	2162886008.a:PRSSGFe2_Sequence0000001110_3	unknown
2162886008	2162886008_14	2162886008.a:PRSSGFe2_Sequence0000001110_5	fluoroquinolone
2162886008	2162886008_14	2162886008.a:PRSSGFe2_Sequence0000001110_6	beta_lactam
2162886008	2162886008_14	2162886008.a:PRSSGFe2_Sequence0000005141_4	unknown
2162886008	2162886008_14	2162886008.a:PRSSGFe2_Sequence0000005620_2	unknown
2162886008	2162886008_14	2162886008.a:PRSSGFe2_Sequence0000000986_1	unknown
2162886008	2162886008_14	2162886008.a:PRSSGFe2_Sequence0000002982_7	unknown
2162886008	2162886008_14	2162886008.a:PRSSGFe2_Sequence0000009877_2	unknown
2162886008	2162886008_14	2162886008.a:PRSSGFe2_Sequence0000001299_1	macrolide
2162886008	2162886008_14	2162886008.a:PRSSGFe2_Sequence0000005096_4	peptide
2162886008	2162886008_14	2162886008.a:PRSSGFe2_Sequence0000009163_2	unknown
2162886008	2162886008_14	2162886008.a:PRSSGFe2_Sequence0000003539_1	unknown
2162886008	2162886008_14	2162886008.a:PRSSGFe2_Sequence0000003539_5	peptide
2162886008	2162886008_14	2162886008.a:PRSSGFe2_Sequence0000006758_2	beta_lactam
2162886008	2162886008_14	2162886008.a:PRSSGFe2_Sequence0000005516_5	fluoroquinolone
2162886008	2162886008_14	2162886008.a:PRSSGFe2_Sequence0000005516_6	unknown
2162886008	2162886008_14	2162886008.a:PRSSGFe2_Sequence0000001207_1	unknown
2162886008	2162886008_14	2162886008.a:PRSSGFe2_Sequence0000005376_6	unknown
2162886008	2162886008_14	2162886008.a:PRSSGFe2_Sequence0000000624_13	peptide
2162886008	2162886008_14	2162886008.a:PRSSGFe2_Sequence0000011142_2	unknown
2162886008	2162886008_14	2162886008.a:PRSSGFe2_Sequence0000003915_7	beta_lactam
2162886008	2162886008_14	2162886008.a:PRSSGFe2_Sequence0000009381_1	tetracycline
2162886008	2162886008_14	2162886008.a:PRSSGFe2_Sequence0000001225_7	others
2162886008	2162886008_14	2162886008.a:PRSSGFe2_Sequence0000001225_8	unknown
2162886008	2162886008_14	2162886008.a:PRSSGFe2_Sequence0000008761_1	others
2162886008	2162886008_14	2162886008.a:PRSSGFe2_Sequence0000008761_2	unknown
2162886008	2162886008_14	2162886008.a:PRSSGFe2_Sequence0000006211_5	beta_lactam
2162886008	2162886008_14	2162886008.a:PRSSGFe2_Sequence0000004479_5	beta_lactam
2162886008	2162886008_14	2162886008.a:PRSSGFe2_Sequence0000009449_1	peptide
2162886008	2162886008_15	2162886008.a:PRSSGFe2_Sequence0000006466_3	aminoglycoside
2162886008	2162886008_15	2162886008.a:PRSSGFe2_Sequence0000008616_3	unknown
2162886008	2162886008_15	2162886008.a:PRSSGFe2_Sequence0000004944_6	unknown
2162886008	2162886008_15	2162886008.a:PRSSGFe2_Sequence0000008964_4	beta_lactam
2162886008	2162886008_15	2162886008.a:PRSSGFe2_Sequence0000006343_6	tetracycline
2162886008	2162886008_15	2162886008.a:PRSSGFe2_Sequence0000007945_3	tetracycline
2162886008	2162886008_15	2162886008.a:PRSSGFe2_Sequence0000003762_2	unknown
2162886008	2162886008_15	2162886008.a:PRSSGFe2_Sequence0000002097_2	phenicol;others
2162886008	2162886008_15	2162886008.a:PRSSGFe2_Sequence0000001552_1	unknown
2162886008	2162886008_15	2162886008.a:PRSSGFe2_Sequence0000001898_1	unknown
2162886008	2162886008_15	2162886008.a:PRSSGFe2_Sequence0000000524_1	aminoglycoside
2162886008	2162886008_15	2162886008.a:PRSSGFe2_Sequence0000000524_11	others
2162886008	2162886008_15	2162886008.a:PRSSGFe2_Sequence0000002579_6	unknown
2162886008	2162886008_15	2162886008.a:PRSSGFe2_Sequence0000007755_5	unknown
2162886008	2162886008_15	2162886008.a:PRSSGFe2_Sequence0000002961_5	unknown
2162886008	2162886008_15	2162886008.a:PRSSGFe2_Sequence0000002961_10	unknown
2162886008	2162886008_15	2162886008.a:PRSSGFe2_Sequence0000005065_2	aminoglycoside
2162886008	2162886008_15	2162886008.a:PRSSGFe2_Sequence0000005065_6	sulfonamide
2162886008	2162886008_15	2162886008.a:PRSSGFe2_Sequence0000000581_15	unknown
2162886008	2162886008_15	2162886008.a:PRSSGFe2_Sequence0000002578_3	unknown
2162886008	2162886008_15	2162886008.a:PRSSGFe2_Sequence0000004018_7	unknown
2162886008	2162886008_15	2162886008.a:PRSSGFe2_Sequence0000001011_1	unknown
2162886008	2162886008_15	2162886008.a:PRSSGFe2_Sequence0000001310_6	others
2162886008	2162886008_15	2162886008.a:PRSSGFe2_Sequence0000004115_7	beta_lactam
2162886008	2162886008_15	2162886008.a:PRSSGFe2_Sequence0000005569_3	peptide
2162886008	2162886008_15	2162886008.a:PRSSGFe2_Sequence0000002087_3	unknown
2162886008	2162886008_15	2162886008.a:PRSSGFe2_Sequence0000002087_7	unknown
2162886008	2162886008_15	2162886008.a:PRSSGFe2_Sequence0000006694_3	others
2162886008	2162886008_15	2162886008.a:PRSSGFe2_Sequence0000002792_3	tetracycline
2162886008	2162886008_15	2162886008.a:PRSSGFe2_Sequence0000005728_3	fluoroquinolone
2162886008	2162886008_15	2162886008.a:PRSSGFe2_Sequence0000001676_16	aminoglycoside
2162886008	2162886008_15	2162886008.a:PRSSGFe2_Sequence0000002383_3	others
2162886008	2162886008_15	2162886008.a:PRSSGFe2_Sequence0000000843_10	unknown
2162886008	2162886008_15	2162886008.a:PRSSGFe2_Sequence0000002926_2	unknown
2162886008	2162886008_15	2162886008.a:PRSSGFe2_Sequence0000001006_4	lincosamide;macrolide;streptogramin
2162886008	2162886008_15	2162886008.a:PRSSGFe2_Sequence0000011335_1	unknown
2162886008	2162886008_15	2162886008.a:PRSSGFe2_Sequence0000011335_3	lincosamide;macrolide;streptogramin
2162886008	2162886008_15	2162886008.a:PRSSGFe2_Sequence0000009575_2	unknown
2162886008	2162886008_15	2162886008.a:PRSSGFe2_Sequence0000007585_4	lincosamide;macrolide;streptogramin
2162886008	2162886008_15	2162886008.a:PRSSGFe2_Sequence0000003495_7	aminoglycoside
2162886008	2162886008_15	2162886008.a:PRSSGFe2_Sequence0000000773_12	unknown
2162886008	2162886008_15	2162886008.a:PRSSGFe2_Sequence0000009913_2	others
2162886008	2162886008_2	2162886008.a:PRSSGFe2_Sequence0000001843_2	unknown
2162886008	2162886008_2	2162886008.a:PRSSGFe2_Sequence0000001843_3	unknown
2162886008	2162886008_2	2162886008.a:PRSSGFe2_Sequence0000004000_3	unknown
2162886008	2162886008_2	2162886008.a:PRSSGFe2_Sequence0000004000_4	unknown
2162886008	2162886008_2	2162886008.a:PRSSGFe2_Sequence0000004000_5	others
2162886008	2162886008_2	2162886008.a:PRSSGFe2_Sequence0000004000_6	others
2162886008	2162886008_2	2162886008.a:PRSSGFe2_Sequence0000003966_7	unknown
2162886008	2162886008_2	2162886008.a:PRSSGFe2_Sequence0000005881_4	aminoglycoside
2162886008	2162886008_2	2162886008.a:PRSSGFe2_Sequence0000003747_3	aminoglycoside;macrolide
2162886008	2162886008_2	2162886008.a:PRSSGFe2_Sequence0000004483_4	aminoglycoside
2162886008	2162886008_2	2162886008.a:PRSSGFe2_Sequence0000002213_4	beta_lactam
2162886008	2162886008_2	2162886008.a:PRSSGFe2_Sequence0000002892_1	beta_lactam
2162886008	2162886008_2	2162886008.a:PRSSGFe2_Sequence0000007120_1	unknown
2162886008	2162886008_2	2162886008.a:PRSSGFe2_Sequence0000007120_2	unknown
2162886008	2162886008_2	2162886008.a:PRSSGFe2_Sequence0000008006_5	aminoglycoside
2162886008	2162886008_2	2162886008.a:PRSSGFe2_Sequence0000001048_5	unknown
2162886008	2162886008_2	2162886008.a:PRSSGFe2_Sequence0000001084_2	unknown
2162886008	2162886008_2	2162886008.a:PRSSGFe2_Sequence0000010606_1	unknown
2162886008	2162886008_2	2162886008.a:PRSSGFe2_Sequence0000010606_2	unknown
2162886008	2162886008_2	2162886008.a:PRSSGFe2_Sequence0000001978_2	unknown
2162886008	2162886008_2	2162886008.a:PRSSGFe2_Sequence0000000264_13	beta_lactam
2162886008	2162886008_2	2162886008.a:PRSSGFe2_Sequence0000000264_14	unknown
2162886008	2162886008_2	2162886008.a:PRSSGFe2_Sequence0000005832_8	unknown
2162886008	2162886008_2	2162886008.a:PRSSGFe2_Sequence0000008902_1	glycopeptide
2162886008	2162886008_2	2162886008.a:PRSSGFe2_Sequence0000004053_8	unknown
2162886008	2162886008_2	2162886008.a:PRSSGFe2_Sequence0000001766_7	unknown
2162886008	2162886008_2	2162886008.a:PRSSGFe2_Sequence0000002850_1	tetracycline;others
2162886008	2162886008_2	2162886008.a:PRSSGFe2_Sequence0000000685_7	unknown
2162886008	2162886008_2	2162886008.a:PRSSGFe2_Sequence0000002505_8	unknown
2162886008	2162886008_2	2162886008.a:PRSSGFe2_Sequence0000007586_1	beta_lactam
2162886008	2162886008_2	2162886008.a:PRSSGFe2_Sequence0000007586_3	unknown
2162886008	2162886008_2	2162886008.a:PRSSGFe2_Sequence0000007586_5	beta_lactam
2162886008	2162886008_2	2162886008.a:PRSSGFe2_Sequence0000006755_3	unknown
2162886008	2162886008_2	2162886008.a:PRSSGFe2_Sequence0000000684_4	beta_lactam
2162886008	2162886008_2	2162886008.a:PRSSGFe2_Sequence0000000467_8	unknown
2162886008	2162886008_2	2162886008.a:PRSSGFe2_Sequence0000000467_9	lincosamide;streptogramin
2162886008	2162886008_2	2162886008.a:PRSSGFe2_Sequence0000000964_15	unknown
2162886008	2162886008_2	2162886008.a:PRSSGFe2_Sequence0000002828_2	beta_lactam
2162886008	2162886008_2	2162886008.a:PRSSGFe2_Sequence0000000382_5	unknown
2162886008	2162886008_2	2162886008.a:PRSSGFe2_Sequence0000002502_6	unknown
2162886008	2162886008_2	2162886008.a:PRSSGFe2_Sequence0000002502_8	beta_lactam
2162886008	2162886008_2	2162886008.a:PRSSGFe2_Sequence0000000228_9	beta_lactam
2162886008	2162886008_2	2162886008.a:PRSSGFe2_Sequence0000002538_4	lincosamide;macrolide;streptogramin
2162886008	2162886008_2	2162886008.a:PRSSGFe2_Sequence0000000387_13	aminocoumarin
2162886008	2162886008_2	2162886008.a:PRSSGFe2_Sequence0000000387_14	fluoroquinolone
2162886008	2162886008_2	2162886008.a:PRSSGFe2_Sequence0000000074_1	streptogramin
2162886008	2162886008_2	2162886008.a:PRSSGFe2_Sequence0000000074_14	unknown
2162886008	2162886008_2	2162886008.a:PRSSGFe2_Sequence0000000074_27	phenicol
2162886008	2162886008_2	2162886008.a:PRSSGFe2_Sequence0000002762_5	streptogramin
2162886008	2162886008_2	2162886008.a:PRSSGFe2_Sequence0000002762_6	lincosamide;macrolide;streptogramin
2162886008	2162886008_2	2162886008.a:PRSSGFe2_Sequence0000002168_11	unknown
2162886008	2162886008_2	2162886008.a:PRSSGFe2_Sequence0000000564_7	glycopeptide
2162886008	2162886008_2	2162886008.a:PRSSGFe2_Sequence0000000564_15	unknown
2162886008	2162886008_2	2162886008.a:PRSSGFe2_Sequence0000000226_8	beta_lactam
2162886008	2162886008_2	2162886008.a:PRSSGFe2_Sequence0000000226_19	unknown
2162886008	2162886008_2	2162886008.a:PRSSGFe2_Sequence0000000226_21	unknown
2162886008	2162886008_2	2162886008.a:PRSSGFe2_Sequence0000000226_22	glycopeptide
2162886008	2162886008_2	2162886008.a:PRSSGFe2_Sequence0000011813_1	beta_lactam
2162886008	2162886008_2	2162886008.a:PRSSGFe2_Sequence0000003121_7	unknown
2162886008	2162886008_2	2162886008.a:PRSSGFe2_Sequence0000000172_6	unknown
2162886008	2162886008_2	2162886008.a:PRSSGFe2_Sequence0000002038_6	unknown
2162886008	2162886008_2	2162886008.a:PRSSGFe2_Sequence0000002607_1	aminoglycoside
2162886008	2162886008_2	2162886008.a:PRSSGFe2_Sequence0000003087_2	unknown
2162886008	2162886008_2	2162886008.a:PRSSGFe2_Sequence0000001574_9	beta_lactam
2162886008	2162886008_2	2162886008.a:PRSSGFe2_Sequence0000004093_5	glycopeptide
2162886008	2162886008_2	2162886008.a:PRSSGFe2_Sequence0000000054_6	unknown
2162886008	2162886008_2	2162886008.a:PRSSGFe2_Sequence0000003753_2	unknown
2162886008	2162886008_2	2162886008.a:PRSSGFe2_Sequence0000007757_2	unknown
2162886008	2162886008_2	2162886008.a:PRSSGFe2_Sequence0000007757_3	macrolide
2162886008	2162886008_2	2162886008.a:PRSSGFe2_Sequence0000004703_2	lincosamide;macrolide;streptogramin
2162886008	2162886008_2	2162886008.a:PRSSGFe2_Sequence0000000427_16	aminoglycoside
2162886008	2162886008_2	2162886008.a:PRSSGFe2_Sequence0000000045_17	unknown
2162886008	2162886008_2	2162886008.a:PRSSGFe2_Sequence0000000045_22	unknown
2162886008	2162886008_2	2162886008.a:PRSSGFe2_Sequence0000000045_29	beta_lactam
2162886008	2162886008_2	2162886008.a:PRSSGFe2_Sequence0000000045_36	unknown
2162886008	2162886008_2	2162886008.a:PRSSGFe2_Sequence0000006145_1	beta_lactam
2162886008	2162886008_2	2162886008.a:PRSSGFe2_Sequence0000006145_2	beta_lactam
2162886008	2162886008_2	2162886008.a:PRSSGFe2_Sequence0000000035_9	peptide
2162886008	2162886008_2	2162886008.a:PRSSGFe2_Sequence0000000035_24	unknown
2162886008	2162886008_2	2162886008.a:PRSSGFe2_Sequence0000000327_8	lincosamide;macrolide;streptogramin
2162886008	2162886008_2	2162886008.a:PRSSGFe2_Sequence0000000327_9	unknown
2162886008	2162886008_2	2162886008.a:PRSSGFe2_Sequence0000007621_3	unknown
2162886008	2162886008_2	2162886008.a:PRSSGFe2_Sequence0000007621_4	glycopeptide
2162886008	2162886008_2	2162886008.a:PRSSGFe2_Sequence0000000098_5	beta_lactam
2162886008	2162886008_2	2162886008.a:PRSSGFe2_Sequence0000000633_4	unknown
2162886008	2162886008_2	2162886008.a:PRSSGFe2_Sequence0000000063_24	tetracycline
2162886008	2162886008_2	2162886008.a:PRSSGFe2_Sequence0000000063_26	rifamycin
2162886008	2162886008_2	2162886008.a:PRSSGFe2_Sequence0000000497_13	beta_lactam
2162886008	2162886008_2	2162886008.a:PRSSGFe2_Sequence0000005732_3	aminoglycoside
2162886008	2162886008_2	2162886008.a:PRSSGFe2_Sequence0000004802_5	unknown
2162886008	2162886008_2	2162886008.a:PRSSGFe2_Sequence0000001018_12	unknown
2162886008	2162886008_2	2162886008.a:PRSSGFe2_Sequence0000001930_3	unknown
2162886008	2162886008_2	2162886008.a:PRSSGFe2_Sequence0000001930_9	tetracycline
2162886008	2162886008_2	2162886008.a:PRSSGFe2_Sequence0000002023_2	beta_lactam
2162886008	2162886008_2	2162886008.a:PRSSGFe2_Sequence0000000347_13	unknown
2162886008	2162886008_2	2162886008.a:PRSSGFe2_Sequence0000000037_2	aminoglycoside
2162886008	2162886008_2	2162886008.a:PRSSGFe2_Sequence0000000037_15	peptide
2162886008	2162886008_2	2162886008.a:PRSSGFe2_Sequence0000002225_8	unknown
2162886008	2162886008_2	2162886008.a:PRSSGFe2_Sequence0000002225_9	unknown
2162886008	2162886008_2	2162886008.a:PRSSGFe2_Sequence0000003569_7	rifamycin
2162886008	2162886008_2	2162886008.a:PRSSGFe2_Sequence0000001731_5	beta_lactam
2162886008	2162886008_2	2162886008.a:PRSSGFe2_Sequence0000005390_5	unknown
2162886008	2162886008_2	2162886008.a:PRSSGFe2_Sequence0000000154_11	macrolide
2162886008	2162886008_2	2162886008.a:PRSSGFe2_Sequence0000000154_12	unknown
2162886008	2162886008_2	2162886008.a:PRSSGFe2_Sequence0000000154_13	unknown
2162886008	2162886008_2	2162886008.a:PRSSGFe2_Sequence0000000154_21	glycopeptide
2162886008	2162886008_2	2162886008.a:PRSSGFe2_Sequence0000007509_1	beta_lactam
2162886008	2162886008_2	2162886008.a:PRSSGFe2_Sequence0000000002_8	unknown
2162886008	2162886008_2	2162886008.a:PRSSGFe2_Sequence0000000002_9	unknown
2162886008	2162886008_2	2162886008.a:PRSSGFe2_Sequence0000000002_80	unknown
2162886008	2162886008_2	2162886008.a:PRSSGFe2_Sequence0000000007_4	unknown
2162886008	2162886008_2	2162886008.a:PRSSGFe2_Sequence0000000007_29	macrolide
2162886008	2162886008_2	2162886008.a:PRSSGFe2_Sequence0000006767_4	unknown
2162886008	2162886008_2	2162886008.a:PRSSGFe2_Sequence0000000308_9	beta_lactam
2162886008	2162886008_2	2162886008.a:PRSSGFe2_Sequence0000001466_9	beta_lactam
2162886008	2162886008_2	2162886008.a:PRSSGFe2_Sequence0000000377_3	unknown
2162886008	2162886008_2	2162886008.a:PRSSGFe2_Sequence0000000377_12	unknown
2162886008	2162886008_2	2162886008.a:PRSSGFe2_Sequence0000000377_13	unknown
2162886008	2162886008_2	2162886008.a:PRSSGFe2_Sequence0000001385_10	unknown
2162886008	2162886008_2	2162886008.a:PRSSGFe2_Sequence0000002378_5	tetracycline
2162886008	2162886008_2	2162886008.a:PRSSGFe2_Sequence0000001877_1	unknown
2162886008	2162886008_2	2162886008.a:PRSSGFe2_Sequence0000001877_2	unknown
2162886008	2162886008_2	2162886008.a:PRSSGFe2_Sequence0000002363_3	tetracycline
2162886008	2162886008_2	2162886008.a:PRSSGFe2_Sequence0000010696_5	unknown
2162886008	2162886008_2	2162886008.a:PRSSGFe2_Sequence0000000004_11	others
2162886008	2162886008_2	2162886008.a:PRSSGFe2_Sequence0000005445_1	unknown
2162886008	2162886008_2	2162886008.a:PRSSGFe2_Sequence0000005445_4	unknown
2162886008	2162886008_2	2162886008.a:PRSSGFe2_Sequence0000000067_10	beta_lactam
2162886008	2162886008_2	2162886008.a:PRSSGFe2_Sequence0000000067_28	unknown
2162886008	2162886008_2	2162886008.a:PRSSGFe2_Sequence0000002203_1	unknown
2162886008	2162886008_2	2162886008.a:PRSSGFe2_Sequence0000002203_2	others
2162886008	2162886008_2	2162886008.a:PRSSGFe2_Sequence0000002203_3	unknown
2162886008	2162886008_2	2162886008.a:PRSSGFe2_Sequence0000000068_32	tetracycline
2162886008	2162886008_2	2162886008.a:PRSSGFe2_Sequence0000001662_12	aminoglycoside
2162886008	2162886008_2	2162886008.a:PRSSGFe2_Sequence0000007367_2	lincosamide;macrolide;streptogramin
2162886008	2162886008_2	2162886008.a:PRSSGFe2_Sequence0000001052_1	unknown
2162886008	2162886008_2	2162886008.a:PRSSGFe2_Sequence0000001052_7	lincosamide;streptogramin
2162886008	2162886008_2	2162886008.a:PRSSGFe2_Sequence0000001052_8	lincosamide;macrolide;streptogramin
2162886008	2162886008_2	2162886008.a:PRSSGFe2_Sequence0000001052_9	macrolide
2162886008	2162886008_2	2162886008.a:PRSSGFe2_Sequence0000005041_1	unknown
2162886008	2162886008_2	2162886008.a:PRSSGFe2_Sequence0000001392_9	aminoglycoside
2162886008	2162886008_2	2162886008.a:PRSSGFe2_Sequence0000000135_11	unknown
2162886008	2162886008_2	2162886008.a:PRSSGFe2_Sequence0000000135_13	unknown
2162886008	2162886008_2	2162886008.a:PRSSGFe2_Sequence0000000967_4	unknown
2162886008	2162886008_2	2162886008.a:PRSSGFe2_Sequence0000000967_5	unknown
2162886008	2162886008_2	2162886008.a:PRSSGFe2_Sequence0000001365_3	beta_lactam
2162886008	2162886008_2	2162886008.a:PRSSGFe2_Sequence0000000721_3	others
2162886008	2162886008_2	2162886008.a:PRSSGFe2_Sequence0000000321_2	beta_lactam
2162886008	2162886008_2	2162886008.a:PRSSGFe2_Sequence0000000039_8	tetracycline
2162886008	2162886008_2	2162886008.a:PRSSGFe2_Sequence0000000039_12	unknown
2162886008	2162886008_2	2162886008.a:PRSSGFe2_Sequence0000000039_14	peptide
2162886008	2162886008_2	2162886008.a:PRSSGFe2_Sequence0000000039_17	glycopeptide
2162886008	2162886008_2	2162886008.a:PRSSGFe2_Sequence0000000039_21	unknown
2162886008	2162886008_2	2162886008.a:PRSSGFe2_Sequence0000000039_24	tetracycline
2162886008	2162886008_2	2162886008.a:PRSSGFe2_Sequence0000000039_25	unknown
2162886008	2162886008_2	2162886008.a:PRSSGFe2_Sequence0000000039_35	glycopeptide
2162886008	2162886008_2	2162886008.a:PRSSGFe2_Sequence0000001333_6	unknown
2162886008	2162886008_2	2162886008.a:PRSSGFe2_Sequence0000000655_4	aminoglycoside
2162886008	2162886008_2	2162886008.a:PRSSGFe2_Sequence0000000320_3	diaminopyrimidine
2162886008	2162886008_2	2162886008.a:PRSSGFe2_Sequence0000000186_4	unknown
2162886008	2162886008_2	2162886008.a:PRSSGFe2_Sequence0000000186_9	beta_lactam
2162886008	2162886008_2	2162886008.a:PRSSGFe2_Sequence0000000186_13	glycopeptide
2162886008	2162886008_2	2162886008.a:PRSSGFe2_Sequence0000001848_10	unknown
2162886008	2162886008_2	2162886008.a:PRSSGFe2_Sequence0000001620_4	unknown
2162886008	2162886008_2	2162886008.a:PRSSGFe2_Sequence0000000817_9	unknown
2162886008	2162886008_2	2162886008.a:PRSSGFe2_Sequence0000000817_10	fluoroquinolone
2162886008	2162886008_2	2162886008.a:PRSSGFe2_Sequence0000004637_3	unknown
2162886008	2162886008_2	2162886008.a:PRSSGFe2_Sequence0000004975_2	unknown
2162886008	2162886008_2	2162886008.a:PRSSGFe2_Sequence0000000021_31	beta_lactam
2162886008	2162886008_2	2162886008.a:PRSSGFe2_Sequence0000002083_2	aminoglycoside
2162886008	2162886008_2	2162886008.a:PRSSGFe2_Sequence0000000374_9	aminoglycoside
2162886008	2162886008_2	2162886008.a:PRSSGFe2_Sequence0000000374_15	unknown
2162886008	2162886008_2	2162886008.a:PRSSGFe2_Sequence0000000634_4	unknown
2162886008	2162886008_2	2162886008.a:PRSSGFe2_Sequence0000000634_11	beta_lactam
2162886008	2162886008_2	2162886008.a:PRSSGFe2_Sequence0000002285_3	others
2162886008	2162886008_2	2162886008.a:PRSSGFe2_Sequence0000002285_4	unknown
2162886008	2162886008_2	2162886008.a:PRSSGFe2_Sequence0000002285_5	others
2162886008	2162886008_2	2162886008.a:PRSSGFe2_Sequence0000002285_8	others
2162886008	2162886008_2	2162886008.a:PRSSGFe2_Sequence0000003944_3	unknown
2162886008	2162886008_2	2162886008.a:PRSSGFe2_Sequence0000003944_5	unknown
2162886008	2162886008_2	2162886008.a:PRSSGFe2_Sequence0000003944_6	aminoglycoside
2162886008	2162886008_2	2162886008.a:PRSSGFe2_Sequence0000001267_7	unknown
2162886008	2162886008_2	2162886008.a:PRSSGFe2_Sequence0000000244_7	peptide
2162886008	2162886008_2	2162886008.a:PRSSGFe2_Sequence0000000061_3	unknown
2162886008	2162886008_2	2162886008.a:PRSSGFe2_Sequence0000000061_4	unknown
2162886008	2162886008_2	2162886008.a:PRSSGFe2_Sequence0000000061_13	unknown
2162886008	2162886008_2	2162886008.a:PRSSGFe2_Sequence0000000061_19	glycopeptide
2162886008	2162886008_2	2162886008.a:PRSSGFe2_Sequence0000000061_25	unknown
2162886008	2162886008_2	2162886008.a:PRSSGFe2_Sequence0000000397_15	unknown
2162886008	2162886008_2	2162886008.a:PRSSGFe2_Sequence0000000124_4	aminoglycoside
2162886008	2162886008_2	2162886008.a:PRSSGFe2_Sequence0000000060_22	beta_lactam
2162886008	2162886008_2	2162886008.a:PRSSGFe2_Sequence0000000066_17	unknown
2162886008	2162886008_2	2162886008.a:PRSSGFe2_Sequence0000000180_23	unknown
2162886008	2162886008_2	2162886008.a:PRSSGFe2_Sequence0000000666_12	unknown
2162886008	2162886008_2	2162886008.a:PRSSGFe2_Sequence0000003327_2	macrolide
2162886008	2162886008_2	2162886008.a:PRSSGFe2_Sequence0000003327_3	tetracycline
2162886008	2162886008_2	2162886008.a:PRSSGFe2_Sequence0000001157_3	aminocoumarin
2162886008	2162886008_2	2162886008.a:PRSSGFe2_Sequence0000001157_4	fluoroquinolone
2162886008	2162886008_2	2162886008.a:PRSSGFe2_Sequence0000010005_2	unknown
2162886008	2162886008_2	2162886008.a:PRSSGFe2_Sequence0000006668_3	tetracycline
2162886008	2162886008_2	2162886008.a:PRSSGFe2_Sequence0000003256_3	others
2162886008	2162886008_2	2162886008.a:PRSSGFe2_Sequence0000003256_4	macrolide
2162886008	2162886008_2	2162886008.a:PRSSGFe2_Sequence0000002245_5	tetracycline
2162886008	2162886008_2	2162886008.a:PRSSGFe2_Sequence0000002245_6	macrolide
2162886008	2162886008_2	2162886008.a:PRSSGFe2_Sequence0000002245_9	unknown
2162886008	2162886008_2	2162886008.a:PRSSGFe2_Sequence0000009857_6	fluoroquinolone
2162886008	2162886008_2	2162886008.a:PRSSGFe2_Sequence0000004511_3	unknown
2162886008	2162886008_2	2162886008.a:PRSSGFe2_Sequence0000004511_7	unknown
2162886008	2162886008_2	2162886008.a:PRSSGFe2_Sequence0000000890_2	glycopeptide
2162886008	2162886008_2	2162886008.a:PRSSGFe2_Sequence0000000179_9	peptide
2162886008	2162886008_2	2162886008.a:PRSSGFe2_Sequence0000000179_10	tetracycline
2162886008	2162886008_2	2162886008.a:PRSSGFe2_Sequence0000001081_8	unknown
2162886008	2162886008_2	2162886008.a:PRSSGFe2_Sequence0000001081_12	unknown
2162886008	2162886008_3	2162886008.a:PRSSGFe2_Sequence0000001196_1	aminoglycoside
2162886008	2162886008_3	2162886008.a:PRSSGFe2_Sequence0000000152_10	unknown
2162886008	2162886008_3	2162886008.a:PRSSGFe2_Sequence0000010820_4	unknown
2162886008	2162886008_3	2162886008.a:PRSSGFe2_Sequence0000003736_2	beta_lactam
2162886008	2162886008_3	2162886008.a:PRSSGFe2_Sequence0000005523_5	unknown
2162886008	2162886008_3	2162886008.a:PRSSGFe2_Sequence0000007802_1	unknown
2162886008	2162886008_3	2162886008.a:PRSSGFe2_Sequence0000010159_2	beta_lactam
2162886008	2162886008_3	2162886008.a:PRSSGFe2_Sequence0000001033_14	aminoglycoside
2162886008	2162886008_3	2162886008.a:PRSSGFe2_Sequence0000000705_1	unknown
2162886008	2162886008_3	2162886008.a:PRSSGFe2_Sequence0000000705_8	unknown
2162886008	2162886008_3	2162886008.a:PRSSGFe2_Sequence0000000778_5	unknown
2162886008	2162886008_3	2162886008.a:PRSSGFe2_Sequence0000000778_13	unknown
2162886008	2162886008_3	2162886008.a:PRSSGFe2_Sequence0000001737_8	unknown
2162886008	2162886008_3	2162886008.a:PRSSGFe2_Sequence0000000770_8	beta_lactam
2162886008	2162886008_3	2162886008.a:PRSSGFe2_Sequence0000005069_4	unknown
2162886008	2162886008_3	2162886008.a:PRSSGFe2_Sequence0000001656_7	lincosamide;macrolide;streptogramin
2162886008	2162886008_3	2162886008.a:PRSSGFe2_Sequence0000004488_6	unknown
2162886008	2162886008_3	2162886008.a:PRSSGFe2_Sequence0000006705_1	beta_lactam
2162886008	2162886008_3	2162886008.a:PRSSGFe2_Sequence0000001560_1	unknown
2162886008	2162886008_3	2162886008.a:PRSSGFe2_Sequence0000010224_2	beta_lactam
2162886008	2162886008_3	2162886008.a:PRSSGFe2_Sequence0000006553_5	beta_lactam
2162886008	2162886008_3	2162886008.a:PRSSGFe2_Sequence0000005231_8	unknown
2162886008	2162886008_3	2162886008.a:PRSSGFe2_Sequence0000000239_7	macrolide
2162886008	2162886008_3	2162886008.a:PRSSGFe2_Sequence0000000239_8	unknown
2162886008	2162886008_3	2162886008.a:PRSSGFe2_Sequence0000003687_3	unknown
2162886008	2162886008_3	2162886008.a:PRSSGFe2_Sequence0000001649_6	others
2162886008	2162886008_3	2162886008.a:PRSSGFe2_Sequence0000000822_12	unknown
2162886008	2162886008_3	2162886008.a:PRSSGFe2_Sequence0000000822_15	lincosamide;macrolide;streptogramin
2162886008	2162886008_3	2162886008.a:PRSSGFe2_Sequence0000003160_7	unknown
2162886008	2162886008_3	2162886008.a:PRSSGFe2_Sequence0000005903_3	macrolide
2162886008	2162886008_3	2162886008.a:PRSSGFe2_Sequence0000005903_4	unknown
2162886008	2162886008_3	2162886008.a:PRSSGFe2_Sequence0000005903_5	unknown
2162886008	2162886008_3	2162886008.a:PRSSGFe2_Sequence0000000168_14	beta_lactam
2162886008	2162886008_3	2162886008.a:PRSSGFe2_Sequence0000000168_15	sulfonamide
2162886008	2162886008_3	2162886008.a:PRSSGFe2_Sequence0000000168_19	unknown
2162886008	2162886008_3	2162886008.a:PRSSGFe2_Sequence0000000168_29	unknown
2162886008	2162886008_3	2162886008.a:PRSSGFe2_Sequence0000002326_7	unknown
2162886008	2162886008_3	2162886008.a:PRSSGFe2_Sequence0000001213_1	unknown
2162886008	2162886008_3	2162886008.a:PRSSGFe2_Sequence0000001213_2	lincosamide;macrolide;streptogramin
2162886008	2162886008_3	2162886008.a:PRSSGFe2_Sequence0000001213_8	unknown
2162886008	2162886008_3	2162886008.a:PRSSGFe2_Sequence0000009009_2	unknown
2162886008	2162886008_3	2162886008.a:PRSSGFe2_Sequence0000003028_4	beta_lactam
2162886008	2162886008_3	2162886008.a:PRSSGFe2_Sequence0000005790_4	unknown
2162886008	2162886008_3	2162886008.a:PRSSGFe2_Sequence0000006560_3	unknown
2162886008	2162886008_3	2162886008.a:PRSSGFe2_Sequence0000007183_2	unknown
2162886008	2162886008_3	2162886008.a:PRSSGFe2_Sequence0000008108_3	beta_lactam
2162886008	2162886008_3	2162886008.a:PRSSGFe2_Sequence0000001393_9	unknown
2162886008	2162886008_3	2162886008.a:PRSSGFe2_Sequence0000001393_10	unknown
2162886008	2162886008_3	2162886008.a:PRSSGFe2_Sequence0000004120_6	beta_lactam
2162886008	2162886008_3	2162886008.a:PRSSGFe2_Sequence0000006355_4	unknown
2162886008	2162886008_3	2162886008.a:PRSSGFe2_Sequence0000006001_1	macrolide
2162886008	2162886008_3	2162886008.a:PRSSGFe2_Sequence0000000503_16	unknown
2162886008	2162886008_3	2162886008.a:PRSSGFe2_Sequence0000002618_7	unknown
2162886008	2162886008_3	2162886008.a:PRSSGFe2_Sequence0000000894_1	beta_lactam
2162886008	2162886008_3	2162886008.a:PRSSGFe2_Sequence0000000894_4	unknown
2162886008	2162886008_3	2162886008.a:PRSSGFe2_Sequence0000000894_5	unknown
2162886008	2162886008_3	2162886008.a:PRSSGFe2_Sequence0000003141_6	tetracycline
2162886008	2162886008_3	2162886008.a:PRSSGFe2_Sequence0000000097_13	unknown
2162886008	2162886008_3	2162886008.a:PRSSGFe2_Sequence0000000273_17	beta_lactam
2162886008	2162886008_3	2162886008.a:PRSSGFe2_Sequence0000000596_2	beta_lactam
2162886008	2162886008_3	2162886008.a:PRSSGFe2_Sequence0000000596_7	beta_lactam
2162886008	2162886008_3	2162886008.a:PRSSGFe2_Sequence0000005158_1	unknown
2162886008	2162886008_3	2162886008.a:PRSSGFe2_Sequence0000000426_2	macrolide;streptogramin
2162886008	2162886008_3	2162886008.a:PRSSGFe2_Sequence0000002700_1	beta_lactam
2162886008	2162886008_3	2162886008.a:PRSSGFe2_Sequence0000002700_3	others
2162886008	2162886008_3	2162886008.a:PRSSGFe2_Sequence0000002700_4	unknown
2162886008	2162886008_3	2162886008.a:PRSSGFe2_Sequence0000008487_2	unknown
2162886008	2162886008_3	2162886008.a:PRSSGFe2_Sequence0000008544_1	unknown
2162886008	2162886008_3	2162886008.a:PRSSGFe2_Sequence0000002999_8	unknown
2162886008	2162886008_3	2162886008.a:PRSSGFe2_Sequence0000004544_3	unknown
2162886008	2162886008_3	2162886008.a:PRSSGFe2_Sequence0000004544_8	unknown
2162886008	2162886008_3	2162886008.a:PRSSGFe2_Sequence0000004431_4	unknown
2162886008	2162886008_3	2162886008.a:PRSSGFe2_Sequence0000004431_5	peptide
2162886008	2162886008_3	2162886008.a:PRSSGFe2_Sequence0000000282_7	unknown
2162886008	2162886008_3	2162886008.a:PRSSGFe2_Sequence0000011506_3	unknown
2162886008	2162886008_3	2162886008.a:PRSSGFe2_Sequence0000003878_1	beta_lactam
2162886008	2162886008_3	2162886008.a:PRSSGFe2_Sequence0000009584_4	aminoglycoside
2162886008	2162886008_3	2162886008.a:PRSSGFe2_Sequence0000003064_10	unknown
2162886008	2162886008_3	2162886008.a:PRSSGFe2_Sequence0000000550_5	unknown
2162886008	2162886008_3	2162886008.a:PRSSGFe2_Sequence0000000550_6	unknown
2162886008	2162886008_3	2162886008.a:PRSSGFe2_Sequence0000008416_4	unknown
2162886008	2162886008_3	2162886008.a:PRSSGFe2_Sequence0000005521_1	aminoglycoside
2162886008	2162886008_3	2162886008.a:PRSSGFe2_Sequence0000005521_5	unknown
2162886008	2162886008_3	2162886008.a:PRSSGFe2_Sequence0000005521_6	beta_lactam
2162886008	2162886008_3	2162886008.a:PRSSGFe2_Sequence0000003673_1	unknown
2162886008	2162886008_3	2162886008.a:PRSSGFe2_Sequence0000009325_5	beta_lactam
2162886008	2162886008_3	2162886008.a:PRSSGFe2_Sequence0000002695_4	unknown
2162886008	2162886008_3	2162886008.a:PRSSGFe2_Sequence0000003543_3	others
2162886008	2162886008_3	2162886008.a:PRSSGFe2_Sequence0000001694_5	beta_lactam
2162886008	2162886008_3	2162886008.a:PRSSGFe2_Sequence0000003329_5	lincosamide;macrolide;streptogramin
2162886008	2162886008_3	2162886008.a:PRSSGFe2_Sequence0000002712_3	unknown
2162886008	2162886008_3	2162886008.a:PRSSGFe2_Sequence0000002712_4	lincosamide;macrolide;streptogramin
2162886008	2162886008_3	2162886008.a:PRSSGFe2_Sequence0000008932_2	beta_lactam
2162886008	2162886008_3	2162886008.a:PRSSGFe2_Sequence0000002341_5	unknown
2162886008	2162886008_3	2162886008.a:PRSSGFe2_Sequence0000002341_7	unknown
2162886008	2162886008_3	2162886008.a:PRSSGFe2_Sequence0000002969_1	unknown
2162886008	2162886008_3	2162886008.a:PRSSGFe2_Sequence0000002969_8	disinfecting.agents.and.antiseptics
2162886008	2162886008_3	2162886008.a:PRSSGFe2_Sequence0000006845_2	beta_lactam
2162886008	2162886008_3	2162886008.a:PRSSGFe2_Sequence0000003073_3	unknown
2162886008	2162886008_3	2162886008.a:PRSSGFe2_Sequence0000007095_5	beta_lactam
2162886008	2162886008_3	2162886008.a:PRSSGFe2_Sequence0000010272_4	unknown
2162886008	2162886008_3	2162886008.a:PRSSGFe2_Sequence0000002921_7	beta_lactam
2162886008	2162886008_3	2162886008.a:PRSSGFe2_Sequence0000006516_7	unknown
2162886008	2162886008_3	2162886008.a:PRSSGFe2_Sequence0000001396_11	beta_lactam
2162886008	2162886008_3	2162886008.a:PRSSGFe2_Sequence0000004455_2	unknown
2162886008	2162886008_3	2162886008.a:PRSSGFe2_Sequence0000001969_4	unknown
2162886008	2162886008_3	2162886008.a:PRSSGFe2_Sequence0000000857_10	others
2162886008	2162886008_3	2162886008.a:PRSSGFe2_Sequence0000000857_11	unknown
2162886008	2162886008_3	2162886008.a:PRSSGFe2_Sequence0000005308_5	unknown
2162886008	2162886008_3	2162886008.a:PRSSGFe2_Sequence0000005531_7	unknown
2162886008	2162886008_3	2162886008.a:PRSSGFe2_Sequence0000001714_1	unknown
2162886008	2162886008_3	2162886008.a:PRSSGFe2_Sequence0000000692_7	glycopeptide
2162886008	2162886008_3	2162886008.a:PRSSGFe2_Sequence0000001060_8	fluoroquinolone
2162886008	2162886008_3	2162886008.a:PRSSGFe2_Sequence0000000549_6	beta_lactam
2162886008	2162886008_3	2162886008.a:PRSSGFe2_Sequence0000003725_3	unknown
2162886008	2162886008_3	2162886008.a:PRSSGFe2_Sequence0000000702_5	tetracycline
2162886008	2162886008_3	2162886008.a:PRSSGFe2_Sequence0000000702_6	unknown
2162886008	2162886008_3	2162886008.a:PRSSGFe2_Sequence0000006212_2	others
2162886008	2162886008_3	2162886008.a:PRSSGFe2_Sequence0000000456_2	macrolide
2162886008	2162886008_3	2162886008.a:PRSSGFe2_Sequence0000002399_7	lincosamide
2162886008	2162886008_3	2162886008.a:PRSSGFe2_Sequence0000002399_8	unknown
2162886008	2162886008_3	2162886008.a:PRSSGFe2_Sequence0000005600_4	unknown
2162886008	2162886008_3	2162886008.a:PRSSGFe2_Sequence0000003989_3	others
2162886008	2162886008_3	2162886008.a:PRSSGFe2_Sequence0000003989_4	unknown
2162886008	2162886008_3	2162886008.a:PRSSGFe2_Sequence0000003989_5	unknown
2162886008	2162886008_3	2162886008.a:PRSSGFe2_Sequence0000008861_1	beta_lactam
2162886008	2162886008_3	2162886008.a:PRSSGFe2_Sequence0000002932_4	unknown
2162886008	2162886008_3	2162886008.a:PRSSGFe2_Sequence0000006763_1	unknown
2162886008	2162886008_3	2162886008.a:PRSSGFe2_Sequence0000006763_2	unknown
2162886008	2162886008_3	2162886008.a:PRSSGFe2_Sequence0000004869_1	phenicol
2162886008	2162886008_3	2162886008.a:PRSSGFe2_Sequence0000004869_2	unknown
2162886008	2162886008_3	2162886008.a:PRSSGFe2_Sequence0000001092_7	macrolide
2162886008	2162886008_3	2162886008.a:PRSSGFe2_Sequence0000002146_4	unknown
2162886008	2162886008_3	2162886008.a:PRSSGFe2_Sequence0000005646_1	unknown
2162886008	2162886008_3	2162886008.a:PRSSGFe2_Sequence0000005107_3	unknown
2162886008	2162886008_3	2162886008.a:PRSSGFe2_Sequence0000000050_1	unknown
2162886008	2162886008_3	2162886008.a:PRSSGFe2_Sequence0000009504_1	unknown
2162886008	2162886008_3	2162886008.a:PRSSGFe2_Sequence0000002524_6	unknown
2162886008	2162886008_3	2162886008.a:PRSSGFe2_Sequence0000003407_5	beta_lactam
2162886008	2162886008_3	2162886008.a:PRSSGFe2_Sequence0000002879_3	unknown
2162886008	2162886008_3	2162886008.a:PRSSGFe2_Sequence0000000576_9	unknown
2162886008	2162886008_3	2162886008.a:PRSSGFe2_Sequence0000000576_15	aminoglycoside
2162886008	2162886008_3	2162886008.a:PRSSGFe2_Sequence0000001125_6	unknown
2162886008	2162886008_3	2162886008.a:PRSSGFe2_Sequence0000005060_3	unknown
2162886008	2162886008_3	2162886008.a:PRSSGFe2_Sequence0000001327_6	unknown
2162886008	2162886008_3	2162886008.a:PRSSGFe2_Sequence0000001192_10	tetracycline
2162886008	2162886008_3	2162886008.a:PRSSGFe2_Sequence0000001579_2	unknown
2162886008	2162886008_3	2162886008.a:PRSSGFe2_Sequence0000000337_2	tetracycline
2162886008	2162886008_3	2162886008.a:PRSSGFe2_Sequence0000000445_14	unknown
2162886008	2162886008_3	2162886008.a:PRSSGFe2_Sequence0000000445_15	unknown
2162886008	2162886008_3	2162886008.a:PRSSGFe2_Sequence0000000445_16	others
2162886008	2162886008_3	2162886008.a:PRSSGFe2_Sequence0000001407_10	beta_lactam
2162886008	2162886008_3	2162886008.a:PRSSGFe2_Sequence0000000306_2	beta_lactam
2162886008	2162886008_3	2162886008.a:PRSSGFe2_Sequence0000002563_8	beta_lactam
2162886008	2162886008_3	2162886008.a:PRSSGFe2_Sequence0000004111_7	beta_lactam
2162886008	2162886008_3	2162886008.a:PRSSGFe2_Sequence0000006923_5	aminocoumarin
2162886008	2162886008_3	2162886008.a:PRSSGFe2_Sequence0000001783_7	unknown
2162886008	2162886008_3	2162886008.a:PRSSGFe2_Sequence0000005036_8	lincosamide;macrolide;streptogramin
2162886008	2162886008_3	2162886008.a:PRSSGFe2_Sequence0000002314_4	unknown
2162886008	2162886008_3	2162886008.a:PRSSGFe2_Sequence0000002314_5	unknown
2162886008	2162886008_3	2162886008.a:PRSSGFe2_Sequence0000005255_5	beta_lactam
2162886008	2162886008_3	2162886008.a:PRSSGFe2_Sequence0000005325_2	aminocoumarin
2162886008	2162886008_3	2162886008.a:PRSSGFe2_Sequence0000005325_3	unknown
2162886008	2162886008_3	2162886008.a:PRSSGFe2_Sequence0000001521_7	unknown
2162886008	2162886008_3	2162886008.a:PRSSGFe2_Sequence0000002232_2	unknown
2162886008	2162886008_3	2162886008.a:PRSSGFe2_Sequence0000001161_7	peptide
2162886008	2162886008_3	2162886008.a:PRSSGFe2_Sequence0000000985_4	others
2162886008	2162886008_3	2162886008.a:PRSSGFe2_Sequence0000000985_5	unknown
2162886008	2162886008_3	2162886008.a:PRSSGFe2_Sequence0000000985_6	unknown
2162886008	2162886008_3	2162886008.a:PRSSGFe2_Sequence0000001657_5	unknown
2162886008	2162886008_3	2162886008.a:PRSSGFe2_Sequence0000001330_5	unknown
2162886008	2162886008_3	2162886008.a:PRSSGFe2_Sequence0000002308_1	unknown
2162886008	2162886008_3	2162886008.a:PRSSGFe2_Sequence0000002308_2	unknown
2162886008	2162886008_7	2162886008.a:PRSSGFe2_Sequence0000005472_3	others
2162886008	2162886008_7	2162886008.a:PRSSGFe2_Sequence0000008271_3	aminoglycoside
2162886008	2162886008_7	2162886008.a:PRSSGFe2_Sequence0000000059_3	tetracycline
2162886008	2162886008_7	2162886008.a:PRSSGFe2_Sequence0000000059_6	phenicol
2162886008	2162886008_7	2162886008.a:PRSSGFe2_Sequence0000000059_22	unknown
2162886008	2162886008_7	2162886008.a:PRSSGFe2_Sequence0000000898_6	aminoglycoside
2162886008	2162886008_7	2162886008.a:PRSSGFe2_Sequence0000001058_1	unknown
2162886008	2162886008_7	2162886008.a:PRSSGFe2_Sequence0000001058_10	unknown
2162886008	2162886008_7	2162886008.a:PRSSGFe2_Sequence0000001058_13	unknown
2162886008	2162886008_7	2162886008.a:PRSSGFe2_Sequence0000000797_8	glycopeptide
2162886008	2162886008_7	2162886008.a:PRSSGFe2_Sequence0000000797_9	unknown
2162886008	2162886008_7	2162886008.a:PRSSGFe2_Sequence0000000797_11	peptide
2162886008	2162886008_7	2162886008.a:PRSSGFe2_Sequence0000000071_8	glycopeptide
2162886008	2162886008_7	2162886008.a:PRSSGFe2_Sequence0000001590_9	beta_lactam
2162886008	2162886008_7	2162886008.a:PRSSGFe2_Sequence0000000867_1	peptide
2162886008	2162886008_7	2162886008.a:PRSSGFe2_Sequence0000000867_4	unknown
2162886008	2162886008_7	2162886008.a:PRSSGFe2_Sequence0000000867_5	unknown
2162886008	2162886008_7	2162886008.a:PRSSGFe2_Sequence0000000867_10	fluoroquinolone;others
2162886008	2162886008_7	2162886008.a:PRSSGFe2_Sequence0000003683_4	unknown
2162886008	2162886008_7	2162886008.a:PRSSGFe2_Sequence0000002838_1	unknown
2162886008	2162886008_7	2162886008.a:PRSSGFe2_Sequence0000000376_11	unknown
2162886008	2162886008_7	2162886008.a:PRSSGFe2_Sequence0000000126_5	unknown
2162886008	2162886008_7	2162886008.a:PRSSGFe2_Sequence0000001568_5	rifamycin
2162886008	2162886008_7	2162886008.a:PRSSGFe2_Sequence0000001568_6	unknown
2162886008	2162886008_7	2162886008.a:PRSSGFe2_Sequence0000001803_1	beta_lactam
2162886008	2162886008_7	2162886008.a:PRSSGFe2_Sequence0000003240_3	beta_lactam
2162886008	2162886008_7	2162886008.a:PRSSGFe2_Sequence0000001115_6	others
2162886008	2162886008_7	2162886008.a:PRSSGFe2_Sequence0000001115_7	unknown
2162886008	2162886008_7	2162886008.a:PRSSGFe2_Sequence0000001115_8	unknown
2162886008	2162886008_7	2162886008.a:PRSSGFe2_Sequence0000001115_9	unknown
2162886008	2162886008_7	2162886008.a:PRSSGFe2_Sequence0000000210_12	beta_lactam
2162886008	2162886008_7	2162886008.a:PRSSGFe2_Sequence0000008263_1	unknown
2162886008	2162886008_7	2162886008.a:PRSSGFe2_Sequence0000002391_3	peptide
2162886008	2162886008_7	2162886008.a:PRSSGFe2_Sequence0000000108_11	unknown
2162886008	2162886008_7	2162886008.a:PRSSGFe2_Sequence0000000108_23	beta_lactam
2162886008	2162886008_7	2162886008.a:PRSSGFe2_Sequence0000000108_24	unknown
2162886008	2162886008_7	2162886008.a:PRSSGFe2_Sequence0000001105_1	unknown
2162886008	2162886008_7	2162886008.a:PRSSGFe2_Sequence0000001105_5	unknown
2162886008	2162886008_7	2162886008.a:PRSSGFe2_Sequence0000002490_8	unknown
2162886008	2162886008_7	2162886008.a:PRSSGFe2_Sequence0000000182_24	glycopeptide
2162886008	2162886008_7	2162886008.a:PRSSGFe2_Sequence0000000182_25	unknown
2162886008	2162886008_7	2162886008.a:PRSSGFe2_Sequence0000002863_6	tetracycline
2162886008	2162886008_7	2162886008.a:PRSSGFe2_Sequence0000002863_7	rifamycin
2162886008	2162886008_7	2162886008.a:PRSSGFe2_Sequence0000001039_12	unknown
2162886008	2162886008_7	2162886008.a:PRSSGFe2_Sequence0000001039_13	unknown
2162886008	2162886008_7	2162886008.a:PRSSGFe2_Sequence0000002246_8	unknown
2162886008	2162886008_7	2162886008.a:PRSSGFe2_Sequence0000002309_1	rifamycin
2162886008	2162886008_7	2162886008.a:PRSSGFe2_Sequence0000000902_4	unknown
2162886008	2162886008_7	2162886008.a:PRSSGFe2_Sequence0000000902_7	unknown
2162886008	2162886008_7	2162886008.a:PRSSGFe2_Sequence0000000123_1	unknown
2162886008	2162886008_7	2162886008.a:PRSSGFe2_Sequence0000004433_2	macrolide
2162886008	2162886008_7	2162886008.a:PRSSGFe2_Sequence0000000018_42	aminoglycoside
2162886008	2162886008_7	2162886008.a:PRSSGFe2_Sequence0000000018_50	fluoroquinolone
2162886008	2162886008_7	2162886008.a:PRSSGFe2_Sequence0000005070_4	lincosamide;macrolide;streptogramin
2162886008	2162886008_7	2162886008.a:PRSSGFe2_Sequence0000000799_7	others
2162886008	2162886008_7	2162886008.a:PRSSGFe2_Sequence0000000799_8	macrolide
2162886008	2162886008_7	2162886008.a:PRSSGFe2_Sequence0000005522_1	unknown
2162886008	2162886008_7	2162886008.a:PRSSGFe2_Sequence0000001615_12	unknown
2162886008	2162886008_7	2162886008.a:PRSSGFe2_Sequence0000003052_7	streptogramin
2162886008	2162886008_7	2162886008.a:PRSSGFe2_Sequence0000000100_6	tetracycline
2162886008	2162886008_7	2162886008.a:PRSSGFe2_Sequence0000000100_24	others
2162886008	2162886008_7	2162886008.a:PRSSGFe2_Sequence0000000145_3	peptide
2162886008	2162886008_7	2162886008.a:PRSSGFe2_Sequence0000000145_8	unknown
2162886008	2162886008_7	2162886008.a:PRSSGFe2_Sequence0000005912_3	glycopeptide
2162886008	2162886008_7	2162886008.a:PRSSGFe2_Sequence0000001356_3	aminoglycoside
2162886008	2162886008_7	2162886008.a:PRSSGFe2_Sequence0000001356_13	unknown
2162886008	2162886008_7	2162886008.a:PRSSGFe2_Sequence0000003417_1	rifamycin
2162886008	2162886008_7	2162886008.a:PRSSGFe2_Sequence0000004012_2	unknown
2162886008	2162886008_7	2162886008.a:PRSSGFe2_Sequence0000001116_3	unknown
2162886008	2162886008_7	2162886008.a:PRSSGFe2_Sequence0000001255_2	rifamycin
2162886008	2162886008_7	2162886008.a:PRSSGFe2_Sequence0000001368_9	beta_lactam
2162886008	2162886008_7	2162886008.a:PRSSGFe2_Sequence0000001916_5	unknown
2162886008	2162886008_7	2162886008.a:PRSSGFe2_Sequence0000000357_16	unknown
2162886008	2162886008_7	2162886008.a:PRSSGFe2_Sequence0000001493_1	aminoglycoside
2162886008	2162886008_7	2162886008.a:PRSSGFe2_Sequence0000001493_3	unknown
2162886008	2162886008_7	2162886008.a:PRSSGFe2_Sequence0000001083_3	unknown
2162886008	2162886008_7	2162886008.a:PRSSGFe2_Sequence0000001083_9	unknown
2162886008	2162886008_7	2162886008.a:PRSSGFe2_Sequence0000001458_9	unknown
2162886008	2162886008_7	2162886008.a:PRSSGFe2_Sequence0000001118_8	unknown
2162886008	2162886008_7	2162886008.a:PRSSGFe2_Sequence0000001118_10	lincosamide;macrolide;streptogramin
2162886008	2162886008_7	2162886008.a:PRSSGFe2_Sequence0000001266_5	diaminopyrimidine
2162886008	2162886008_7	2162886008.a:PRSSGFe2_Sequence0000001266_7	macrolide;streptogramin
2162886008	2162886008_7	2162886008.a:PRSSGFe2_Sequence0000001266_8	glycopeptide
2162886008	2162886008_7	2162886008.a:PRSSGFe2_Sequence0000007342_2	aminoglycoside
2162886008	2162886008_7	2162886008.a:PRSSGFe2_Sequence0000000099_3	unknown
2162886008	2162886008_7	2162886008.a:PRSSGFe2_Sequence0000004689_1	macrolide
2162886008	2162886008_7	2162886008.a:PRSSGFe2_Sequence0000001559_3	unknown
2162886008	2162886008_7	2162886008.a:PRSSGFe2_Sequence0000001559_4	others
2162886008	2162886008_7	2162886008.a:PRSSGFe2_Sequence0000001559_5	tetracycline
2162886008	2162886008_7	2162886008.a:PRSSGFe2_Sequence0000000446_9	unknown
2162886008	2162886008_7	2162886008.a:PRSSGFe2_Sequence0000005991_6	beta_lactam
2162886008	2162886008_7	2162886008.a:PRSSGFe2_Sequence0000000439_3	unknown
2162886008	2162886008_7	2162886008.a:PRSSGFe2_Sequence0000000439_12	unknown
2162886008	2162886008_7	2162886008.a:PRSSGFe2_Sequence0000000439_13	unknown
2162886008	2162886008_7	2162886008.a:PRSSGFe2_Sequence0000008909_2	unknown
2162886008	2162886008_7	2162886008.a:PRSSGFe2_Sequence0000010629_4	beta_lactam
2162886008	2162886008_7	2162886008.a:PRSSGFe2_Sequence0000000020_31	beta_lactam
2162886008	2162886008_7	2162886008.a:PRSSGFe2_Sequence0000000567_1	lincosamide
2162886008	2162886008_7	2162886008.a:PRSSGFe2_Sequence0000000567_5	lincosamide
2162886008	2162886008_7	2162886008.a:PRSSGFe2_Sequence0000000567_7	unknown
2162886008	2162886008_7	2162886008.a:PRSSGFe2_Sequence0000000567_12	lincosamide
2162886008	2162886008_7	2162886008.a:PRSSGFe2_Sequence0000000567_16	unknown
2162886008	2162886008_7	2162886008.a:PRSSGFe2_Sequence0000000295_1	aminoglycoside
2162886008	2162886008_7	2162886008.a:PRSSGFe2_Sequence0000000295_17	beta_lactam
2162886008	2162886008_7	2162886008.a:PRSSGFe2_Sequence0000001117_3	peptide
2162886008	2162886008_7	2162886008.a:PRSSGFe2_Sequence0000001135_6	unknown
2162886008	2162886008_7	2162886008.a:PRSSGFe2_Sequence0000001135_7	lincosamide;macrolide;streptogramin
2162886008	2162886008_7	2162886008.a:PRSSGFe2_Sequence0000001135_8	lincosamide;streptogramin
2162886008	2162886008_7	2162886008.a:PRSSGFe2_Sequence0000001135_9	glycopeptide
2162886008	2162886008_7	2162886008.a:PRSSGFe2_Sequence0000001135_11	peptide
2162886008	2162886008_7	2162886008.a:PRSSGFe2_Sequence0000002772_1	glycopeptide
2162886008	2162886008_7	2162886008.a:PRSSGFe2_Sequence0000002772_2	glycopeptide
2162886008	2162886008_7	2162886008.a:PRSSGFe2_Sequence0000002772_4	aminoglycoside
2162886008	2162886008_7	2162886008.a:PRSSGFe2_Sequence0000002772_8	beta_lactam
2162886008	2162886008_7	2162886008.a:PRSSGFe2_Sequence0000002772_9	peptide
2162886008	2162886008_7	2162886008.a:PRSSGFe2_Sequence0000000057_27	beta_lactam
2162886008	2162886008_7	2162886008.a:PRSSGFe2_Sequence0000001348_8	beta_lactam
2162886008	2162886008_7	2162886008.a:PRSSGFe2_Sequence0000000262_13	beta_lactam
2162886008	2162886008_7	2162886008.a:PRSSGFe2_Sequence0000000195_7	unknown
2162886008	2162886008_7	2162886008.a:PRSSGFe2_Sequence0000000195_8	lincosamide;macrolide;streptogramin
2162886008	2162886008_7	2162886008.a:PRSSGFe2_Sequence0000000195_9	streptogramin
2162886008	2162886008_7	2162886008.a:PRSSGFe2_Sequence0000000195_21	beta_lactam
2162886008	2162886008_7	2162886008.a:PRSSGFe2_Sequence0000001870_3	glycopeptide
2162886008	2162886008_7	2162886008.a:PRSSGFe2_Sequence0000000396_10	others
2199352010	2199352010_2	2199352010.a:TFO_HY__Contig_14545_7	others
2199352010	2199352010_2	2199352010.a:TFO_HY__Contig_1802_1	fluoroquinolone;others
2199352010	2199352010_2	2199352010.a:TFO_HY__Contig_1802_2	unknown
2199352010	2199352010_2	2199352010.a:TFO_HY__Contig_2224_4	unknown
2199352010	2199352010_2	2199352010.a:TFO_HY__Contig_2224_5	phenicol
2199352010	2199352010_2	2199352010.a:TFO_HY__Contig_2224_6	unknown
2199352010	2199352010_2	2199352010.a:TFO_HY__Contig_17553_17	unknown
2199352010	2199352010_2	2199352010.a:TFO_HY__Contig_17553_18	diaminopyrimidine;fluoroquinolone;phenicol
2199352010	2199352010_2	2199352010.a:TFO_HY__Contig_14631_9	aminocoumarin
2199352010	2199352010_2	2199352010.a:TFO_HY__Contig_17608_6	beta_lactam
2199352010	2199352010_2	2199352010.a:TFO_HY__Contig_1516_9	unknown
2199352010	2199352010_2	2199352010.a:TFO_HY__Contig_15412_6	unknown
2199352010	2199352010_2	2199352010.a:TFO_HY__Contig_1511_3	others
2199352010	2199352010_2	2199352010.a:TFO_HY__Contig_1511_4	unknown
2199352010	2199352010_2	2199352010.a:TFO_HY__Contig_1689_12	unknown
2199352010	2199352010_2	2199352010.a:TFO_HY__Contig_1666_4	unknown
2199352010	2199352010_2	2199352010.a:TFO_HY__Contig_1816_4	glycopeptide
2199352010	2199352010_2	2199352010.a:TFO_HY__Contig_1504_14	unknown
2199352010	2199352010_2	2199352010.a:TFO_HY__Contig_14630_3	beta_lactam
2199352010	2199352010_2	2199352010.a:TFO_HY__Contig_17620_23	unknown
2199352010	2199352010_2	2199352010.a:TFO_HY__Contig_17620_24	unknown
2199352010	2199352010_2	2199352010.a:TFO_HY__Contig_1472_4	beta_lactam
2199352010	2199352010_2	2199352010.a:TFO_HY__Contig_1472_19	unknown
2199352010	2199352010_2	2199352010.a:TFO_HY__Contig_1049_7	unknown
2199352010	2199352010_2	2199352010.a:TFO_HY__Contig_1049_18	beta_lactam
2199352010	2199352010_2	2199352010.a:TFO_HY__Contig_1870_1	tetracycline
2199352010	2199352010_2	2199352010.a:TFO_HY__Contig_1870_2	beta_lactam
2199352010	2199352010_2	2199352010.a:TFO_HY__Contig_1870_8	unknown
2199352010	2199352010_2	2199352010.a:TFO_HY__Contig_1289_29	others
2199352010	2199352010_2	2199352010.a:TFO_HY__Contig_1277_19	aminoglycoside
2199352010	2199352010_2	2199352010.a:TFO_HY__Contig_1222_3	beta_lactam
2199352010	2199352010_2	2199352010.a:TFO_HY__Contig_1214_19	beta_lactam
2199352010	2199352010_2	2199352010.a:TFO_HY__Contig_1214_51	unknown
2199352010	2199352010_2	2199352010.a:TFO_HY__Contig_14550_7	unknown
2199352010	2199352010_2	2199352010.a:TFO_HY__Contig_14608_5	disinfecting.agents.and.antiseptics
2199352010	2199352010_2	2199352010.a:TFO_HY__Contig_14824_5	unknown
2199352010	2199352010_2	2199352010.a:TFO_HY__Contig_14657_3	fluoroquinolone
2199352010	2199352010_2	2199352010.a:TFO_HY__Contig_1297_5	others
2199352010	2199352010_2	2199352010.a:TFO_HY__Contig_2169_8	beta_lactam
2199352010	2199352010_2	2199352010.a:TFO_HY__Contig_2501_1	aminoglycoside
2199352010	2199352010_2	2199352010.a:TFO_HY__Contig_1903_10	unknown
2199352010	2199352010_2	2199352010.a:TFO_HY__Contig_17564_9	tetracycline
2199352010	2199352010_2	2199352010.a:TFO_HY__Contig_1815_5	beta_lactam
2199352010	2199352010_2	2199352010.a:TFO_HY__Contig_1815_6	unknown
2199352010	2199352010_2	2199352010.a:TFO_HY__Contig_1731_5	unknown
2199352010	2199352010_2	2199352010.a:TFO_HY__Contig_1731_7	lincosamide;macrolide;streptogramin
2199352010	2199352010_2	2199352010.a:TFO_HY__Contig_15408_4	unknown
2199352010	2199352010_2	2199352010.a:TFO_HY__Contig_1547_3	peptide
2199352010	2199352010_2	2199352010.a:TFO_HY__Contig_2036_10	fluoroquinolone
2199352010	2199352010_2	2199352010.a:TFO_HY__Contig_45_3	peptide
2199352010	2199352010_2	2199352010.a:TFO_HY__Contig_45_5	aminoglycoside
2199352010	2199352010_2	2199352010.a:TFO_HY__Contig_2448_2	glycopeptide
2199352010	2199352010_2	2199352010.a:TFO_HY__Contig_3817_1	unknown
2199352010	2199352010_2	2199352010.a:TFO_HY__Contig_1528_5	beta_lactam
2199352010	2199352010_2	2199352010.a:TFO_HY__Contig_1528_20	peptide
2199352010	2199352010_2	2199352010.a:TFO_HY__Contig_14258_8	peptide
2199352010	2199352010_2	2199352010.a:TFO_HY__Contig_1550_8	others
2199352010	2199352010_2	2199352010.a:TFO_HY__Contig_1550_12	peptide
2199352010	2199352010_2	2199352010.a:TFO_HY__Contig_1550_13	peptide
2199352010	2199352010_2	2199352010.a:TFO_HY__Contig_13095_2	unknown
2199352010	2199352010_2	2199352010.a:TFO_HY__Contig_13095_3	unknown
2199352010	2199352010_2	2199352010.a:TFO_HY__Contig_14567_4	beta_lactam
2199352010	2199352010_2	2199352010.a:TFO_HY__Contig_17648_4	peptide
2199352010	2199352010_2	2199352010.a:TFO_HY__Contig_1302_5	unknown
2199352010	2199352010_2	2199352010.a:TFO_HY__Contig_1302_21	beta_lactam
2199352010	2199352010_2	2199352010.a:TFO_HY__Contig_17597_13	disinfecting.agents.and.antiseptics
2199352010	2199352010_2	2199352010.a:TFO_HY__Contig_17597_14	macrolide
2199352010	2199352010_2	2199352010.a:TFO_HY__Contig_17597_17	lincosamide;macrolide;streptogramin
2199352010	2199352010_2	2199352010.a:TFO_HY__Contig_17597_18	macrolide
2199352010	2199352010_2	2199352010.a:TFO_HY__Contig_17580_2	unknown
2199352010	2199352010_2	2199352010.a:TFO_HY__Contig_1631_4	others
2199352010	2199352010_2	2199352010.a:TFO_HY__Contig_1370_24	unknown
2199352010	2199352010_2	2199352010.a:TFO_HY__Contig_2863_5	beta_lactam
2199352010	2199352010_2	2199352010.a:TFO_HY__Contig_1354_19	unknown
2199352010	2199352010_2	2199352010.a:TFO_HY__Contig_1354_21	unknown
2199352010	2199352010_2	2199352010.a:TFO_HY__Contig_1354_22	others
2199352010	2199352010_2	2199352010.a:TFO_HY__Contig_1354_23	unknown
2199352010	2199352010_2	2199352010.a:TFO_HY__Contig_1354_25	unknown
2199352010	2199352010_2	2199352010.a:TFO_HY__Contig_14547_3	beta_lactam
2199352010	2199352010_2	2199352010.a:TFO_HY__Contig_14547_17	others
2199352010	2199352010_2	2199352010.a:TFO_HY__Contig_14442_5	tetracycline
2199352010	2199352010_2	2199352010.a:TFO_HY__Contig_14442_6	others
2199352010	2199352010_2	2199352010.a:TFO_HY__Contig_14442_7	disinfecting.agents.and.antiseptics
2199352010	2199352010_2	2199352010.a:TFO_HY__Contig_1531_4	unknown
2199352010	2199352010_2	2199352010.a:TFO_HY__Contig_1531_5	macrolide
2199352010	2199352010_2	2199352010.a:TFO_HY__Contig_1398_1	unknown
2199352010	2199352010_2	2199352010.a:TFO_HY__Contig_1398_9	others
2199352010	2199352010_2	2199352010.a:TFO_HY__Contig_1398_10	aminoglycoside
2199352010	2199352010_2	2199352010.a:TFO_HY__Contig_2065_4	unknown
2199352010	2199352010_2	2199352010.a:TFO_HY__Contig_17626_7	beta_lactam
2199352010	2199352010_2	2199352010.a:TFO_HY__Contig_1285_24	unknown
2199352010	2199352010_2	2199352010.a:TFO_HY__Contig_1285_25	unknown
2199352010	2199352010_2	2199352010.a:TFO_HY__Contig_1239_19	pleuromutilin
2199352010	2199352010_2	2199352010.a:TFO_HY__Contig_1313_11	peptide
2199352010	2199352010_2	2199352010.a:TFO_HY__Contig_1488_3	beta_lactam
2199352010	2199352010_2	2199352010.a:TFO_HY__Contig_3210_2	unknown
2199352010	2199352010_2	2199352010.a:TFO_HY__Contig_1254_6	others
2199352010	2199352010_2	2199352010.a:TFO_HY__Contig_1254_7	unknown
2199352010	2199352010_2	2199352010.a:TFO_HY__Contig_2531_4	peptide
2199352010	2199352010_2	2199352010.a:TFO_HY__Contig_2531_5	peptide
2199352010	2199352010_2	2199352010.a:TFO_HY__Contig_4411_7	beta_lactam
2199352010	2199352010_2	2199352010.a:TFO_HY__Contig_17569_12	glycopeptide
2199352010	2199352010_2	2199352010.a:TFO_HY__Contig_2388_1	beta_lactam
2199352010	2199352010_2	2199352010.a:TFO_HY__Contig_1296_2	beta_lactam
2199352010	2199352010_2	2199352010.a:TFO_HY__Contig_1296_6	beta_lactam
2199352010	2199352010_2	2199352010.a:TFO_HY__Contig_17590_8	glycopeptide
2199352010	2199352010_2	2199352010.a:TFO_HY__Contig_2736_6	unknown
2199352010	2199352010_2	2199352010.a:TFO_HY__Contig_17613_1	unknown
2199352010	2199352010_2	2199352010.a:TFO_HY__Contig_17613_2	unknown
2199352010	2199352010_2	2199352010.a:TFO_HY__Contig_17613_3	unknown
2199352010	2199352010_2	2199352010.a:TFO_HY__Contig_17613_14	tetracycline
2199352010	2199352010_2	2199352010.a:TFO_HY__Contig_1186_15	diaminopyrimidine
2199352010	2199352010_2	2199352010.a:TFO_HY__Contig_20_2	aminoglycoside
2199352010	2199352010_2	2199352010.a:TFO_HY__Contig_17703_5	unknown
2199352010	2199352010_2	2199352010.a:TFO_HY__Contig_17703_8	aminoglycoside
2199352010	2199352010_2	2199352010.a:TFO_HY__Contig_17703_13	diaminopyrimidine
2199352010	2199352010_2	2199352010.a:TFO_HY__Contig_17677_6	unknown
2199352010	2199352010_2	2199352010.a:TFO_HY__Contig_14519_17	beta_lactam
2199352010	2199352010_2	2199352010.a:TFO_HY__Contig_1402_4	beta_lactam
2199352010	2199352010_2	2199352010.a:TFO_HY__Contig_1276_5	unknown
2199352010	2199352010_2	2199352010.a:TFO_HY__Contig_14518_6	unknown
2199352010	2199352010_2	2199352010.a:TFO_HY__Contig_1899_4	others
2199352010	2199352010_2	2199352010.a:TFO_HY__Contig_1452_11	unknown
2199352010	2199352010_2	2199352010.a:TFO_HY__Contig_1958_4	others
2199352010	2199352010_2	2199352010.a:TFO_HY__Contig_14575_16	beta_lactam
2199352010	2199352010_2	2199352010.a:TFO_HY__Contig_13623_5	unknown
2199352010	2199352010_2	2199352010.a:TFO_HY__Contig_6471_5	peptide
2199352010	2199352010_2	2199352010.a:TFO_HY__Contig_1451_1	others
3300000158	3300000158_14	3300000158.a:SI54feb11_100mDRAFT_c1001747_3	unknown
3300000158	3300000158_14	3300000158.a:SI54feb11_100mDRAFT_c1001074_5	unknown
3300000158	3300000158_14	3300000158.a:SI54feb11_100mDRAFT_c1001074_8	unknown
3300000158	3300000158_14	3300000158.a:SI54feb11_100mDRAFT_c1001081_7	unknown
3300000158	3300000158_14	3300000158.a:SI54feb11_100mDRAFT_c1000808_4	aminocoumarin;fluoroquinolone
3300000158	3300000158_14	3300000158.a:SI54feb11_100mDRAFT_c1000808_5	fluoroquinolone
3300000158	3300000158_14	3300000158.a:SI54feb11_100mDRAFT_c1000360_8	unknown
3300000158	3300000158_14	3300000158.a:SI54feb11_100mDRAFT_c1000186_2	unknown
3300000158	3300000158_14	3300000158.a:SI54feb11_100mDRAFT_c1000186_12	aminoglycoside
3300000158	3300000158_14	3300000158.a:SI54feb11_100mDRAFT_c1000574_7	unknown
3300000158	3300000158_14	3300000158.a:SI54feb11_100mDRAFT_c1004333_1	glycopeptide
3300000158	3300000158_14	3300000158.a:SI54feb11_100mDRAFT_c1000255_7	unknown
3300000158	3300000158_14	3300000158.a:SI54feb11_100mDRAFT_c1000653_1	unknown
3300000158	3300000158_14	3300000158.a:SI54feb11_100mDRAFT_c1000653_2	lincosamide;macrolide;streptogramin
3300000158	3300000158_14	3300000158.a:SI54feb11_100mDRAFT_c1000579_8	fluoroquinolone
3300000158	3300000158_14	3300000158.a:SI54feb11_100mDRAFT_c1001062_2	unknown
3300000158	3300000158_14	3300000158.a:SI54feb11_100mDRAFT_c1001792_2	macrolide
3300000158	3300000158_14	3300000158.a:SI54feb11_100mDRAFT_c1000199_2	beta_lactam
3300000158	3300000158_14	3300000158.a:SI54feb11_100mDRAFT_c1000490_12	diaminopyrimidine
3300000158	3300000158_14	3300000158.a:SI54feb11_100mDRAFT_c1000993_3	lincosamide;macrolide;streptogramin
3300000158	3300000158_14	3300000158.a:SI54feb11_100mDRAFT_c1000237_18	unknown
3300000158	3300000158_14	3300000158.a:SI54feb11_100mDRAFT_c1001034_1	beta_lactam
3300000158	3300000158_15	3300000158.a:SI54feb11_100mDRAFT_c1001368_3	unknown
3300000158	3300000158_15	3300000158.a:SI54feb11_100mDRAFT_c1001758_1	fluoroquinolone
3300000158	3300000158_15	3300000158.a:SI54feb11_100mDRAFT_c1000319_18	unknown
3300000158	3300000158_15	3300000158.a:SI54feb11_100mDRAFT_c1000458_18	unknown
3300000158	3300000158_15	3300000158.a:SI54feb11_100mDRAFT_c1000879_1	unknown
3300000158	3300000158_15	3300000158.a:SI54feb11_100mDRAFT_c1000879_7	aminocoumarin
3300000158	3300000158_15	3300000158.a:SI54feb11_100mDRAFT_c1003059_1	unknown
3300000158	3300000158_15	3300000158.a:SI54feb11_100mDRAFT_c1003059_7	unknown
3300000158	3300000158_15	3300000158.a:SI54feb11_100mDRAFT_c1000403_9	unknown
3300000158	3300000158_15	3300000158.a:SI54feb11_100mDRAFT_c1000112_5	peptide
3300000158	3300000158_15	3300000158.a:SI54feb11_100mDRAFT_c1000112_6	others
3300000158	3300000158_15	3300000158.a:SI54feb11_100mDRAFT_c1000042_23	unknown
3300000158	3300000158_15	3300000158.a:SI54feb11_100mDRAFT_c1000046_5	peptide
3300000158	3300000158_15	3300000158.a:SI54feb11_100mDRAFT_c1000422_6	beta_lactam
3300000158	3300000158_15	3300000158.a:SI54feb11_100mDRAFT_c1000093_3	diaminopyrimidine
3300000158	3300000158_15	3300000158.a:SI54feb11_100mDRAFT_c1004661_3	beta_lactam
3300000158	3300000158_15	3300000158.a:SI54feb11_100mDRAFT_c1000283_11	others
3300000158	3300000158_15	3300000158.a:SI54feb11_100mDRAFT_c1000913_5	aminoglycoside
3300000158	3300000158_15	3300000158.a:SI54feb11_100mDRAFT_c1000515_2	peptide
3300000158	3300000158_15	3300000158.a:SI54feb11_100mDRAFT_c1002640_1	unknown
3300000158	3300000158_15	3300000158.a:SI54feb11_100mDRAFT_c1000246_3	beta_lactam
3300000158	3300000158_15	3300000158.a:SI54feb11_100mDRAFT_c1000843_12	unknown
3300000158	3300000158_15	3300000158.a:SI54feb11_100mDRAFT_c1001291_4	beta_lactam
3300000158	3300000158_15	3300000158.a:SI54feb11_100mDRAFT_c1002286_3	sulfonamide
3300000158	3300000158_15	3300000158.a:SI54feb11_100mDRAFT_c1003849_2	beta_lactam
3300000158	3300000158_21	3300000158.a:SI54feb11_100mDRAFT_c1000461_4	peptide
3300000158	3300000158_21	3300000158.a:SI54feb11_100mDRAFT_c1003240_6	unknown
3300000158	3300000158_21	3300000158.a:SI54feb11_100mDRAFT_c1000697_8	unknown
3300000158	3300000158_21	3300000158.a:SI54feb11_100mDRAFT_c1000168_23	others
3300000158	3300000158_21	3300000158.a:SI54feb11_100mDRAFT_c1000123_17	beta_lactam
3300000158	3300000158_21	3300000158.a:SI54feb11_100mDRAFT_c1001663_8	beta_lactam
3300000158	3300000158_21	3300000158.a:SI54feb11_100mDRAFT_c1001422_6	unknown
3300000158	3300000158_21	3300000158.a:SI54feb11_100mDRAFT_c1001121_11	aminocoumarin;fluoroquinolone
3300000158	3300000158_21	3300000158.a:SI54feb11_100mDRAFT_c1000428_9	unknown
3300000158	3300000158_21	3300000158.a:SI54feb11_100mDRAFT_c1000428_11	sulfonamide
3300000158	3300000158_21	3300000158.a:SI54feb11_100mDRAFT_c1000781_1	others
3300000158	3300000158_21	3300000158.a:SI54feb11_100mDRAFT_c1000781_2	unknown
3300000158	3300000158_21	3300000158.a:SI54feb11_100mDRAFT_c1001418_6	unknown
3300000158	3300000158_21	3300000158.a:SI54feb11_100mDRAFT_c1001158_11	unknown
3300000158	3300000158_21	3300000158.a:SI54feb11_100mDRAFT_c1001847_9	peptide
3300000158	3300000158_7	3300000158.a:SI54feb11_100mDRAFT_c1005401_2	unknown
3300000158	3300000158_7	3300000158.a:SI54feb11_100mDRAFT_c1004884_5	unknown
3300000158	3300000158_7	3300000158.a:SI54feb11_100mDRAFT_c1004238_1	unknown
3300000158	3300000158_7	3300000158.a:SI54feb11_100mDRAFT_c1005194_3	beta_lactam
3300000158	3300000158_7	3300000158.a:SI54feb11_100mDRAFT_c1004140_3	unknown
3300000158	3300000158_7	3300000158.a:SI54feb11_100mDRAFT_c1002126_4	unknown
3300000158	3300000158_7	3300000158.a:SI54feb11_100mDRAFT_c1002126_5	unknown
3300000158	3300000158_7	3300000158.a:SI54feb11_100mDRAFT_c1002126_6	unknown
3300000158	3300000158_7	3300000158.a:SI54feb11_100mDRAFT_c1001956_1	beta_lactam
3300000158	3300000158_7	3300000158.a:SI54feb11_100mDRAFT_c1001244_8	unknown
3300000158	3300000158_7	3300000158.a:SI54feb11_100mDRAFT_c1001328_2	tetracycline
3300000158	3300000158_7	3300000158.a:SI54feb11_100mDRAFT_c1000742_7	others
3300000158	3300000158_7	3300000158.a:SI54feb11_100mDRAFT_c1000587_7	beta_lactam
3300000158	3300000158_7	3300000158.a:SI54feb11_100mDRAFT_c1000335_5	unknown
3300000158	3300000158_7	3300000158.a:SI54feb11_100mDRAFT_c1001578_3	beta_lactam
3300000158	3300000158_7	3300000158.a:SI54feb11_100mDRAFT_c1002267_6	unknown
3300000158	3300000158_7	3300000158.a:SI54feb11_100mDRAFT_c1000222_3	unknown
3300000158	3300000158_7	3300000158.a:SI54feb11_100mDRAFT_c1000222_9	rifamycin
3300000158	3300000158_7	3300000158.a:SI54feb11_100mDRAFT_c1001812_5	aminoglycoside
3300000158	3300000158_7	3300000158.a:SI54feb11_100mDRAFT_c1004984_2	unknown
3300000158	3300000158_7	3300000158.a:SI54feb11_100mDRAFT_c1000986_4	others
3300000158	3300000158_7	3300000158.a:SI54feb11_100mDRAFT_c1000696_12	unknown
3300000158	3300000158_7	3300000158.a:SI54feb11_100mDRAFT_c1002145_6	unknown
3300000158	3300000158_7	3300000158.a:SI54feb11_100mDRAFT_c1000354_13	peptide
3300000158	3300000158_7	3300000158.a:SI54feb11_100mDRAFT_c1002656_6	unknown
3300000158	3300000158_7	3300000158.a:SI54feb11_100mDRAFT_c1003622_4	lincosamide;macrolide;streptogramin
3300000158	3300000158_7	3300000158.a:SI54feb11_100mDRAFT_c1002485_1	unknown
3300000158	3300000158_7	3300000158.a:SI54feb11_100mDRAFT_c1002076_5	fluoroquinolone
3300000158	3300000158_7	3300000158.a:SI54feb11_100mDRAFT_c1001667_4	unknown
3300000158	3300000158_7	3300000158.a:SI54feb11_100mDRAFT_c1002642_3	fluoroquinolone
3300000158	3300000158_7	3300000158.a:SI54feb11_100mDRAFT_c1002376_2	others
3300000158	3300000158_7	3300000158.a:SI54feb11_100mDRAFT_c1001870_5	fluoroquinolone
3300000158	3300000158_7	3300000158.a:SI54feb11_100mDRAFT_c1002069_7	peptide
3300000158	3300000158_7	3300000158.a:SI54feb11_100mDRAFT_c1001707_3	lincosamide;macrolide;streptogramin
3300000158	3300000158_7	3300000158.a:SI54feb11_100mDRAFT_c1000413_8	beta_lactam
3300000158	3300000158_7	3300000158.a:SI54feb11_100mDRAFT_c1004248_4	beta_lactam
3300000158	3300000158_7	3300000158.a:SI54feb11_100mDRAFT_c1001276_2	disinfecting.agents.and.antiseptics
3300000158	3300000158_7	3300000158.a:SI54feb11_100mDRAFT_c1001425_6	beta_lactam
3300000158	3300000158_7	3300000158.a:SI54feb11_100mDRAFT_c1002508_7	unknown
3300000158	3300000158_7	3300000158.a:SI54feb11_100mDRAFT_c1001078_3	unknown
3300000158	3300000158_7	3300000158.a:SI54feb11_100mDRAFT_c1001294_3	others
3300000158	3300000158_7	3300000158.a:SI54feb11_100mDRAFT_c1000151_2	aminoglycoside
3300000158	3300000158_7	3300000158.a:SI54feb11_100mDRAFT_c1002659_3	others
3300000158	3300000158_7	3300000158.a:SI54feb11_100mDRAFT_c1000193_6	beta_lactam
3300000158	3300000158_7	3300000158.a:SI54feb11_100mDRAFT_c1000193_8	aminoglycoside
3300000173	3300000173_2	3300000173.a:LPfeb10P16500mDRAFT_c1000585_2	beta_lactam
3300000173	3300000173_2	3300000173.a:LPfeb10P16500mDRAFT_c1000786_3	beta_lactam
3300000173	3300000173_2	3300000173.a:LPfeb10P16500mDRAFT_c1000046_6	unknown
3300000173	3300000173_2	3300000173.a:LPfeb10P16500mDRAFT_c1000293_4	unknown
3300000173	3300000173_2	3300000173.a:LPfeb10P16500mDRAFT_c1000344_1	unknown
3300000173	3300000173_2	3300000173.a:LPfeb10P16500mDRAFT_c1000081_8	beta_lactam
3300000173	3300000173_2	3300000173.a:LPfeb10P16500mDRAFT_c1000226_4	unknown
3300000173	3300000173_2	3300000173.a:LPfeb10P16500mDRAFT_c1000508_5	peptide
3300000173	3300000173_2	3300000173.a:LPfeb10P16500mDRAFT_c1000421_2	lincosamide;macrolide;streptogramin
3300000173	3300000173_2	3300000173.a:LPfeb10P16500mDRAFT_c1000348_1	beta_lactam
3300000173	3300000173_2	3300000173.a:LPfeb10P16500mDRAFT_c1000286_5	beta_lactam
3300000173	3300000173_2	3300000173.a:LPfeb10P16500mDRAFT_c1000155_5	others
3300000173	3300000173_2	3300000173.a:LPfeb10P16500mDRAFT_c1000197_1	unknown
3300000173	3300000173_2	3300000173.a:LPfeb10P16500mDRAFT_c1000045_5	beta_lactam
3300000173	3300000173_2	3300000173.a:LPfeb10P16500mDRAFT_c1000280_3	unknown
3300000173	3300000173_2	3300000173.a:LPfeb10P16500mDRAFT_c1000280_4	others
3300000173	3300000173_2	3300000173.a:LPfeb10P16500mDRAFT_c1000026_4	unknown
3300000173	3300000173_2	3300000173.a:LPfeb10P16500mDRAFT_c1000882_2	others
3300000173	3300000173_2	3300000173.a:LPfeb10P16500mDRAFT_c1000064_4	unknown
3300000173	3300000173_2	3300000173.a:LPfeb10P16500mDRAFT_c1000109_3	aminocoumarin
3300000173	3300000173_2	3300000173.a:LPfeb10P16500mDRAFT_c1000509_1	others
3300000173	3300000173_2	3300000173.a:LPfeb10P16500mDRAFT_c1000509_2	unknown
3300000173	3300000173_2	3300000173.a:LPfeb10P16500mDRAFT_c1000001_5	rifamycin
3300000173	3300000173_2	3300000173.a:LPfeb10P16500mDRAFT_c1000181_6	unknown
3300000173	3300000173_2	3300000173.a:LPfeb10P16500mDRAFT_c1000003_9	beta_lactam
3300000173	3300000173_2	3300000173.a:LPfeb10P16500mDRAFT_c1000183_7	unknown
3300000173	3300000173_2	3300000173.a:LPfeb10P16500mDRAFT_c1000029_7	beta_lactam
3300000173	3300000173_2	3300000173.a:LPfeb10P16500mDRAFT_c1001056_3	others
3300000173	3300000173_2	3300000173.a:LPfeb10P16500mDRAFT_c1000058_9	unknown
3300000173	3300000173_2	3300000173.a:LPfeb10P16500mDRAFT_c1000262_5	peptide
3300000231	3300000231_14	3300000231.a:TB_LI09_4DRAFT_10000794_6	unknown
3300000231	3300000231_14	3300000231.a:TB_LI09_4DRAFT_10015340_3	unknown
3300000231	3300000231_14	3300000231.a:TB_LI09_4DRAFT_10002288_2	aminocoumarin
3300000231	3300000231_14	3300000231.a:TB_LI09_4DRAFT_10002536_5	aminocoumarin
3300000231	3300000231_14	3300000231.a:TB_LI09_4DRAFT_10002536_8	others
3300000231	3300000231_14	3300000231.a:TB_LI09_4DRAFT_10004160_8	aminoglycoside
3300000231	3300000231_14	3300000231.a:TB_LI09_4DRAFT_10004160_9	beta_lactam
3300000231	3300000231_14	3300000231.a:TB_LI09_4DRAFT_10003687_2	beta_lactam
3300000231	3300000231_14	3300000231.a:TB_LI09_4DRAFT_10011626_1	unknown
3300000231	3300000231_14	3300000231.a:TB_LI09_4DRAFT_10011626_2	unknown
3300000231	3300000231_14	3300000231.a:TB_LI09_4DRAFT_10015836_2	lincosamide;macrolide;streptogramin
3300000231	3300000231_14	3300000231.a:TB_LI09_4DRAFT_10003560_2	unknown
3300000231	3300000231_14	3300000231.a:TB_LI09_4DRAFT_10003560_4	aminoglycoside
3300000231	3300000231_14	3300000231.a:TB_LI09_4DRAFT_10018025_3	aminoglycoside
3300000231	3300000231_14	3300000231.a:TB_LI09_4DRAFT_10009148_3	fluoroquinolone
3300000231	3300000231_14	3300000231.a:TB_LI09_4DRAFT_10001230_13	macrolide
3300000231	3300000231_14	3300000231.a:TB_LI09_4DRAFT_10002844_3	others
3300000231	3300000231_14	3300000231.a:TB_LI09_4DRAFT_10017890_4	beta_lactam
3300000231	3300000231_14	3300000231.a:TB_LI09_4DRAFT_10002175_7	unknown
3300000231	3300000231_14	3300000231.a:TB_LI09_4DRAFT_10004252_1	aminoglycoside
3300000231	3300000231_14	3300000231.a:TB_LI09_4DRAFT_10001079_2	unknown
3300000231	3300000231_14	3300000231.a:TB_LI09_4DRAFT_10001079_4	lincosamide;macrolide;streptogramin
3300000231	3300000231_14	3300000231.a:TB_LI09_4DRAFT_10004810_2	unknown
3300000231	3300000231_14	3300000231.a:TB_LI09_4DRAFT_10004810_7	unknown
3300000231	3300000231_14	3300000231.a:TB_LI09_4DRAFT_10002456_5	aminoglycoside
3300000231	3300000231_14	3300000231.a:TB_LI09_4DRAFT_10003332_1	unknown
3300000231	3300000231_14	3300000231.a:TB_LI09_4DRAFT_10003724_4	unknown
3300000231	3300000231_14	3300000231.a:TB_LI09_4DRAFT_10003724_5	unknown
3300000231	3300000231_14	3300000231.a:TB_LI09_4DRAFT_10003724_6	lincosamide;macrolide;streptogramin
3300000231	3300000231_14	3300000231.a:TB_LI09_4DRAFT_10001290_9	unknown
3300000231	3300000231_14	3300000231.a:TB_LI09_4DRAFT_10001290_12	unknown
3300000231	3300000231_14	3300000231.a:TB_LI09_4DRAFT_10020170_2	unknown
3300000231	3300000231_14	3300000231.a:TB_LI09_4DRAFT_10007942_7	unknown
3300000231	3300000231_14	3300000231.a:TB_LI09_4DRAFT_10013927_1	aminoglycoside
3300000231	3300000231_14	3300000231.a:TB_LI09_4DRAFT_10014580_1	macrolide
3300000231	3300000231_14	3300000231.a:TB_LI09_4DRAFT_10014580_2	unknown
3300000231	3300000231_14	3300000231.a:TB_LI09_4DRAFT_10003265_7	unknown
3300000231	3300000231_14	3300000231.a:TB_LI09_4DRAFT_10018089_1	unknown
3300000231	3300000231_14	3300000231.a:TB_LI09_4DRAFT_10007083_3	unknown
3300000231	3300000231_14	3300000231.a:TB_LI09_4DRAFT_10009515_4	aminoglycoside
3300000231	3300000231_14	3300000231.a:TB_LI09_4DRAFT_10005806_2	unknown
3300000231	3300000231_14	3300000231.a:TB_LI09_4DRAFT_10010982_4	beta_lactam
3300000231	3300000231_14	3300000231.a:TB_LI09_4DRAFT_10013798_2	lincosamide;macrolide;streptogramin
3300000231	3300000231_14	3300000231.a:TB_LI09_4DRAFT_10005049_5	unknown
3300000231	3300000231_14	3300000231.a:TB_LI09_4DRAFT_10003929_5	aminoglycoside
3300000231	3300000231_14	3300000231.a:TB_LI09_4DRAFT_10006074_1	aminoglycoside
3300000231	3300000231_14	3300000231.a:TB_LI09_4DRAFT_10003004_2	others
3300000231	3300000231_14	3300000231.a:TB_LI09_4DRAFT_10003918_8	aminoglycoside
3300000231	3300000231_14	3300000231.a:TB_LI09_4DRAFT_10013343_1	unknown
3300000231	3300000231_14	3300000231.a:TB_LI09_4DRAFT_10013578_2	unknown
3300000231	3300000231_14	3300000231.a:TB_LI09_4DRAFT_10013671_4	aminoglycoside
3300000231	3300000231_14	3300000231.a:TB_LI09_4DRAFT_10007964_1	unknown
3300000231	3300000231_14	3300000231.a:TB_LI09_4DRAFT_10016401_1	unknown
3300000231	3300000231_14	3300000231.a:TB_LI09_4DRAFT_10006047_2	unknown
3300000231	3300000231_14	3300000231.a:TB_LI09_4DRAFT_10006047_5	unknown
3300000231	3300000231_14	3300000231.a:TB_LI09_4DRAFT_10007287_4	unknown
3300000231	3300000231_14	3300000231.a:TB_LI09_4DRAFT_10005424_1	beta_lactam
3300000231	3300000231_14	3300000231.a:TB_LI09_4DRAFT_10005424_3	unknown
3300000231	3300000231_14	3300000231.a:TB_LI09_4DRAFT_10005590_4	lincosamide;macrolide;streptogramin
3300000231	3300000231_14	3300000231.a:TB_LI09_4DRAFT_10002734_7	rifamycin
3300000231	3300000231_14	3300000231.a:TB_LI09_4DRAFT_10001729_8	aminoglycoside
3300000231	3300000231_14	3300000231.a:TB_LI09_4DRAFT_10013511_2	lincosamide;macrolide;streptogramin
3300000231	3300000231_14	3300000231.a:TB_LI09_4DRAFT_10001061_6	beta_lactam
3300000231	3300000231_14	3300000231.a:TB_LI09_4DRAFT_10011270_2	peptide
3300000231	3300000231_14	3300000231.a:TB_LI09_4DRAFT_10005036_6	aminoglycoside
3300000231	3300000231_14	3300000231.a:TB_LI09_4DRAFT_10006533_4	unknown
3300000231	3300000231_14	3300000231.a:TB_LI09_4DRAFT_10006533_5	unknown
3300000231	3300000231_14	3300000231.a:TB_LI09_4DRAFT_10012961_1	unknown
3300000231	3300000231_14	3300000231.a:TB_LI09_4DRAFT_10018718_3	peptide
3300000231	3300000231_14	3300000231.a:TB_LI09_4DRAFT_10015277_2	unknown
3300000231	3300000231_14	3300000231.a:TB_LI09_4DRAFT_10019082_2	unknown
3300000231	3300000231_14	3300000231.a:TB_LI09_4DRAFT_10003788_7	unknown
3300000231	3300000231_14	3300000231.a:TB_LI09_4DRAFT_10003788_8	unknown
3300000231	3300000231_14	3300000231.a:TB_LI09_4DRAFT_10014932_5	unknown
3300000248	3300000248_4	3300000248.a:LPfeb09P12500mDRAFT_1002197_1	unknown
3300000248	3300000248_4	3300000248.a:LPfeb09P12500mDRAFT_1002197_3	others
3300000248	3300000248_4	3300000248.a:LPfeb09P12500mDRAFT_1001394_1	aminoglycoside
3300000248	3300000248_4	3300000248.a:LPfeb09P12500mDRAFT_1000811_6	aminocoumarin
3300000248	3300000248_4	3300000248.a:LPfeb09P12500mDRAFT_1000611_3	unknown
3300000248	3300000248_4	3300000248.a:LPfeb09P12500mDRAFT_1000491_5	unknown
3300000248	3300000248_4	3300000248.a:LPfeb09P12500mDRAFT_1000424_3	beta_lactam
3300000248	3300000248_4	3300000248.a:LPfeb09P12500mDRAFT_1000424_6	unknown
3300000248	3300000248_4	3300000248.a:LPfeb09P12500mDRAFT_1000337_6	tetracycline
3300000248	3300000248_4	3300000248.a:LPfeb09P12500mDRAFT_1000301_9	unknown
3300000248	3300000248_4	3300000248.a:LPfeb09P12500mDRAFT_1000264_6	beta_lactam
3300000248	3300000248_4	3300000248.a:LPfeb09P12500mDRAFT_1000201_5	unknown
3300000248	3300000248_4	3300000248.a:LPfeb09P12500mDRAFT_1002030_6	unknown
3300000248	3300000248_4	3300000248.a:LPfeb09P12500mDRAFT_1000112_10	unknown
3300000248	3300000248_4	3300000248.a:LPfeb09P12500mDRAFT_1000635_7	fluoroquinolone
3300000248	3300000248_4	3300000248.a:LPfeb09P12500mDRAFT_1001672_4	unknown
3300000248	3300000248_4	3300000248.a:LPfeb09P12500mDRAFT_1000026_7	lincosamide;macrolide;streptogramin
3300000248	3300000248_4	3300000248.a:LPfeb09P12500mDRAFT_1002285_2	unknown
3300000248	3300000248_4	3300000248.a:LPfeb09P12500mDRAFT_1002285_3	beta_lactam
3300000248	3300000248_4	3300000248.a:LPfeb09P12500mDRAFT_1000115_10	beta_lactam
3300000248	3300000248_4	3300000248.a:LPfeb09P12500mDRAFT_1000805_5	peptide
3300000248	3300000248_4	3300000248.a:LPfeb09P12500mDRAFT_1000212_9	unknown
3300000248	3300000248_4	3300000248.a:LPfeb09P12500mDRAFT_1000064_2	beta_lactam
3300000248	3300000248_4	3300000248.a:LPfeb09P12500mDRAFT_1000205_7	beta_lactam
3300000248	3300000248_4	3300000248.a:LPfeb09P12500mDRAFT_1000563_4	others
3300000248	3300000248_4	3300000248.a:LPfeb09P12500mDRAFT_1000449_8	unknown
3300000248	3300000248_4	3300000248.a:LPfeb09P12500mDRAFT_1000688_2	unknown
3300000248	3300000248_4	3300000248.a:LPfeb09P12500mDRAFT_1000117_6	unknown
3300000248	3300000248_4	3300000248.a:LPfeb09P12500mDRAFT_1000013_8	unknown
3300000248	3300000248_4	3300000248.a:LPfeb09P12500mDRAFT_1000236_10	sulfonamide
3300000248	3300000248_4	3300000248.a:LPfeb09P12500mDRAFT_1000012_9	peptide
3300000248	3300000248_4	3300000248.a:LPfeb09P12500mDRAFT_1000012_34	unknown
3300000248	3300000248_4	3300000248.a:LPfeb09P12500mDRAFT_1000335_7	macrolide
3300000248	3300000248_4	3300000248.a:LPfeb09P12500mDRAFT_1000003_2	aminoglycoside
3300000248	3300000248_4	3300000248.a:LPfeb09P12500mDRAFT_1000003_5	others
3300000248	3300000248_4	3300000248.a:LPfeb09P12500mDRAFT_1000267_8	peptide
3300000248	3300000248_4	3300000248.a:LPfeb09P12500mDRAFT_1000267_9	beta_lactam
3300000248	3300000248_4	3300000248.a:LPfeb09P12500mDRAFT_1000059_11	unknown
3300000248	3300000248_4	3300000248.a:LPfeb09P12500mDRAFT_1000059_12	unknown
3300000248	3300000248_4	3300000248.a:LPfeb09P12500mDRAFT_1000069_13	beta_lactam
3300000248	3300000248_4	3300000248.a:LPfeb09P12500mDRAFT_1000069_14	unknown
3300000248	3300000248_4	3300000248.a:LPfeb09P12500mDRAFT_1000615_2	unknown
3300000248	3300000248_4	3300000248.a:LPfeb09P12500mDRAFT_1000002_36	unknown
3300000248	3300000248_4	3300000248.a:LPfeb09P12500mDRAFT_1000028_16	others
3300000248	3300000248_4	3300000248.a:LPfeb09P12500mDRAFT_1000353_1	beta_lactam
3300000248	3300000248_4	3300000248.a:LPfeb09P12500mDRAFT_1001349_1	unknown
3300000248	3300000248_4	3300000248.a:LPfeb09P12500mDRAFT_1000423_9	aminoglycoside
3300000248	3300000248_4	3300000248.a:LPfeb09P12500mDRAFT_1000011_17	aminoglycoside
3300000248	3300000248_4	3300000248.a:LPfeb09P12500mDRAFT_1001129_4	others
3300000248	3300000248_4	3300000248.a:LPfeb09P12500mDRAFT_1000014_2	others
3300000248	3300000248_4	3300000248.a:LPfeb09P12500mDRAFT_1002750_1	unknown
3300000248	3300000248_4	3300000248.a:LPfeb09P12500mDRAFT_1001380_2	unknown
3300000248	3300000248_4	3300000248.a:LPfeb09P12500mDRAFT_1000007_6	fluoroquinolone
3300000248	3300000248_4	3300000248.a:LPfeb09P12500mDRAFT_1000007_15	beta_lactam
3300000248	3300000248_4	3300000248.a:LPfeb09P12500mDRAFT_1000007_20	unknown
3300000248	3300000248_4	3300000248.a:LPfeb09P12500mDRAFT_1000047_2	beta_lactam
3300000248	3300000248_4	3300000248.a:LPfeb09P12500mDRAFT_1000047_10	rifamycin
3300000248	3300000248_5	3300000248.a:LPfeb09P12500mDRAFT_1002654_2	unknown
3300000248	3300000248_5	3300000248.a:LPfeb09P12500mDRAFT_1002641_2	aminoglycoside
3300000248	3300000248_5	3300000248.a:LPfeb09P12500mDRAFT_1002641_3	aminocoumarin
3300000248	3300000248_5	3300000248.a:LPfeb09P12500mDRAFT_1002424_4	beta_lactam
3300000248	3300000248_5	3300000248.a:LPfeb09P12500mDRAFT_1002384_5	unknown
3300000248	3300000248_5	3300000248.a:LPfeb09P12500mDRAFT_1002307_3	beta_lactam
3300000248	3300000248_5	3300000248.a:LPfeb09P12500mDRAFT_1000859_7	unknown
3300000248	3300000248_5	3300000248.a:LPfeb09P12500mDRAFT_1000859_8	unknown
3300000248	3300000248_5	3300000248.a:LPfeb09P12500mDRAFT_1000770_6	others
3300000248	3300000248_5	3300000248.a:LPfeb09P12500mDRAFT_1001766_1	others
3300000248	3300000248_5	3300000248.a:LPfeb09P12500mDRAFT_1000263_3	unknown
3300000248	3300000248_5	3300000248.a:LPfeb09P12500mDRAFT_1000780_1	unknown
3300000248	3300000248_5	3300000248.a:LPfeb09P12500mDRAFT_1000270_4	beta_lactam
3300000248	3300000248_5	3300000248.a:LPfeb09P12500mDRAFT_1000280_8	fluoroquinolone
3300000248	3300000248_5	3300000248.a:LPfeb09P12500mDRAFT_1002066_3	unknown
3300000248	3300000248_5	3300000248.a:LPfeb09P12500mDRAFT_1000475_2	unknown
3300000248	3300000248_5	3300000248.a:LPfeb09P12500mDRAFT_1000722_2	unknown
3300000248	3300000248_5	3300000248.a:LPfeb09P12500mDRAFT_1000771_7	unknown
3300000248	3300000248_5	3300000248.a:LPfeb09P12500mDRAFT_1001831_2	aminoglycoside
3300000248	3300000248_5	3300000248.a:LPfeb09P12500mDRAFT_1000219_1	unknown
3300000248	3300000248_5	3300000248.a:LPfeb09P12500mDRAFT_1000634_4	others
3300000248	3300000248_5	3300000248.a:LPfeb09P12500mDRAFT_1000634_5	beta_lactam
3300000248	3300000248_5	3300000248.a:LPfeb09P12500mDRAFT_1000134_3	beta_lactam
3300000248	3300000248_5	3300000248.a:LPfeb09P12500mDRAFT_1000134_7	beta_lactam
3300000248	3300000248_5	3300000248.a:LPfeb09P12500mDRAFT_1002169_1	unknown
3300000248	3300000248_5	3300000248.a:LPfeb09P12500mDRAFT_1002169_3	beta_lactam
3300000248	3300000248_5	3300000248.a:LPfeb09P12500mDRAFT_1001620_1	beta_lactam
3300000248	3300000248_5	3300000248.a:LPfeb09P12500mDRAFT_1001270_8	rifamycin
3300000248	3300000248_5	3300000248.a:LPfeb09P12500mDRAFT_1001469_4	beta_lactam
3300000248	3300000248_5	3300000248.a:LPfeb09P12500mDRAFT_1001157_4	unknown
3300000248	3300000248_5	3300000248.a:LPfeb09P12500mDRAFT_1001995_3	unknown
3300000248	3300000248_5	3300000248.a:LPfeb09P12500mDRAFT_1001743_3	diaminopyrimidine
3300000248	3300000248_5	3300000248.a:LPfeb09P12500mDRAFT_1001750_4	unknown
3300000248	3300000248_5	3300000248.a:LPfeb09P12500mDRAFT_1001816_2	aminoglycoside
3300000248	3300000248_5	3300000248.a:LPfeb09P12500mDRAFT_1002238_5	unknown
3300000248	3300000248_5	3300000248.a:LPfeb09P12500mDRAFT_1001127_1	sulfonamide
3300000248	3300000248_5	3300000248.a:LPfeb09P12500mDRAFT_1001141_3	unknown
3300000261	3300000261_3	3300000261.a:LP_A_09_P20_1000DRAFT_1000493_2	beta_lactam
3300000261	3300000261_3	3300000261.a:LP_A_09_P20_1000DRAFT_1000490_4	tetracycline
3300000261	3300000261_3	3300000261.a:LP_A_09_P20_1000DRAFT_1000389_4	beta_lactam
3300000261	3300000261_3	3300000261.a:LP_A_09_P20_1000DRAFT_1000430_8	unknown
3300000261	3300000261_3	3300000261.a:LP_A_09_P20_1000DRAFT_1000269_2	unknown
3300000261	3300000261_3	3300000261.a:LP_A_09_P20_1000DRAFT_1000253_3	others
3300000261	3300000261_3	3300000261.a:LP_A_09_P20_1000DRAFT_1000253_5	unknown
3300000261	3300000261_3	3300000261.a:LP_A_09_P20_1000DRAFT_1000253_6	unknown
3300000261	3300000261_3	3300000261.a:LP_A_09_P20_1000DRAFT_1001223_1	unknown
3300000261	3300000261_3	3300000261.a:LP_A_09_P20_1000DRAFT_1001189_5	beta_lactam
3300000261	3300000261_3	3300000261.a:LP_A_09_P20_1000DRAFT_1000619_5	unknown
3300000261	3300000261_3	3300000261.a:LP_A_09_P20_1000DRAFT_1000619_6	others
3300000261	3300000261_3	3300000261.a:LP_A_09_P20_1000DRAFT_1001621_2	peptide
3300000261	3300000261_3	3300000261.a:LP_A_09_P20_1000DRAFT_1000089_14	peptide
3300000261	3300000261_3	3300000261.a:LP_A_09_P20_1000DRAFT_1000016_30	others
3300000261	3300000261_3	3300000261.a:LP_A_09_P20_1000DRAFT_1000016_33	aminoglycoside
3300000261	3300000261_3	3300000261.a:LP_A_09_P20_1000DRAFT_1000003_21	unknown
3300000261	3300000261_3	3300000261.a:LP_A_09_P20_1000DRAFT_1000266_3	beta_lactam
3300000261	3300000261_3	3300000261.a:LP_A_09_P20_1000DRAFT_1001999_2	aminoglycoside
3300000261	3300000261_3	3300000261.a:LP_A_09_P20_1000DRAFT_1000047_1	peptide
3300000261	3300000261_3	3300000261.a:LP_A_09_P20_1000DRAFT_1000047_5	unknown
3300000261	3300000261_3	3300000261.a:LP_A_09_P20_1000DRAFT_1000047_14	unknown
3300000261	3300000261_3	3300000261.a:LP_A_09_P20_1000DRAFT_1000612_9	unknown
3300000261	3300000261_3	3300000261.a:LP_A_09_P20_1000DRAFT_1000585_1	unknown
3300000261	3300000261_3	3300000261.a:LP_A_09_P20_1000DRAFT_1000262_5	beta_lactam
3300000261	3300000261_3	3300000261.a:LP_A_09_P20_1000DRAFT_1000196_3	lincosamide;macrolide;streptogramin
3300000261	3300000261_3	3300000261.a:LP_A_09_P20_1000DRAFT_1000374_1	unknown
3300000261	3300000261_3	3300000261.a:LP_A_09_P20_1000DRAFT_1000550_1	glycopeptide
3300000261	3300000261_3	3300000261.a:LP_A_09_P20_1000DRAFT_1000812_1	unknown
3300000261	3300000261_3	3300000261.a:LP_A_09_P20_1000DRAFT_1000690_2	unknown
3300000261	3300000261_3	3300000261.a:LP_A_09_P20_1000DRAFT_1000690_3	others
3300000261	3300000261_3	3300000261.a:LP_A_09_P20_1000DRAFT_1000484_5	sulfonamide
3300000261	3300000261_3	3300000261.a:LP_A_09_P20_1000DRAFT_1001812_2	unknown
3300000261	3300000261_3	3300000261.a:LP_A_09_P20_1000DRAFT_1000733_1	unknown
3300000261	3300000261_3	3300000261.a:LP_A_09_P20_1000DRAFT_1000275_6	beta_lactam
3300000261	3300000261_3	3300000261.a:LP_A_09_P20_1000DRAFT_1000114_9	beta_lactam
3300000261	3300000261_3	3300000261.a:LP_A_09_P20_1000DRAFT_1000114_10	unknown
3300000261	3300000261_3	3300000261.a:LP_A_09_P20_1000DRAFT_1001102_6	unknown
3300000261	3300000261_3	3300000261.a:LP_A_09_P20_1000DRAFT_1001115_2	unknown
3300000261	3300000261_3	3300000261.a:LP_A_09_P20_1000DRAFT_1000209_7	beta_lactam
3300000261	3300000261_3	3300000261.a:LP_A_09_P20_1000DRAFT_1001678_4	others
3300000261	3300000261_3	3300000261.a:LP_A_09_P20_1000DRAFT_1001862_2	beta_lactam
3300000261	3300000261_3	3300000261.a:LP_A_09_P20_1000DRAFT_1000839_4	others
3300000261	3300000261_3	3300000261.a:LP_A_09_P20_1000DRAFT_1000017_6	macrolide
3300000261	3300000261_3	3300000261.a:LP_A_09_P20_1000DRAFT_1000134_5	beta_lactam
3300000261	3300000261_3	3300000261.a:LP_A_09_P20_1000DRAFT_1001006_5	beta_lactam
3300000261	3300000261_3	3300000261.a:LP_A_09_P20_1000DRAFT_1001006_6	unknown
3300000261	3300000261_3	3300000261.a:LP_A_09_P20_1000DRAFT_1000227_8	unknown
3300000261	3300000261_3	3300000261.a:LP_A_09_P20_1000DRAFT_1000624_6	unknown
3300000261	3300000261_3	3300000261.a:LP_A_09_P20_1000DRAFT_1001650_4	unknown
3300000261	3300000261_3	3300000261.a:LP_A_09_P20_1000DRAFT_1001177_2	unknown
3300000261	3300000261_3	3300000261.a:LP_A_09_P20_1000DRAFT_1001221_3	unknown
3300000261	3300000261_3	3300000261.a:LP_A_09_P20_1000DRAFT_1001976_2	fluoroquinolone
3300000261	3300000261_3	3300000261.a:LP_A_09_P20_1000DRAFT_1002010_1	beta_lactam
3300000261	3300000261_3	3300000261.a:LP_A_09_P20_1000DRAFT_1000144_8	tetracycline
3300000261	3300000261_3	3300000261.a:LP_A_09_P20_1000DRAFT_1000184_3	aminocoumarin
3300000261	3300000261_3	3300000261.a:LP_A_09_P20_1000DRAFT_1001701_1	unknown
3300000261	3300000261_3	3300000261.a:LP_A_09_P20_1000DRAFT_1000120_4	others
3300000261	3300000261_3	3300000261.a:LP_A_09_P20_1000DRAFT_1001502_2	others
3300000501	3300000501_2	3300000501.a:Draft_100674_4	unknown
3300000501	3300000501_2	3300000501.a:Draft_100042_9	lincosamide
3300000501	3300000501_2	3300000501.a:Draft_100042_11	unknown
3300000501	3300000501_2	3300000501.a:Draft_100319_3	unknown
3300000501	3300000501_2	3300000501.a:Draft_100319_4	unknown
3300000501	3300000501_2	3300000501.a:Draft_100319_5	unknown
3300000501	3300000501_2	3300000501.a:Draft_100389_2	unknown
3300000501	3300000501_2	3300000501.a:Draft_100228_3	unknown
3300000501	3300000501_2	3300000501.a:Draft_100343_1	beta_lactam
3300000501	3300000501_2	3300000501.a:Draft_100962_5	aminoglycoside
3300000501	3300000501_2	3300000501.a:Draft_100246_4	unknown
3300000501	3300000501_2	3300000501.a:Draft_100246_12	unknown
3300000501	3300000501_2	3300000501.a:Draft_100139_4	unknown
3300000501	3300000501_2	3300000501.a:Draft_100139_10	fluoroquinolone
3300000501	3300000501_2	3300000501.a:Draft_100184_3	beta_lactam
3300000501	3300000501_2	3300000501.a:Draft_100184_9	beta_lactam
3300000501	3300000501_2	3300000501.a:Draft_100305_4	unknown
3300000501	3300000501_2	3300000501.a:Draft_100240_6	unknown
3300000501	3300000501_2	3300000501.a:Draft_100191_11	beta_lactam
3300000501	3300000501_2	3300000501.a:Draft_100722_3	unknown
3300000501	3300000501_2	3300000501.a:Draft_100379_4	unknown
3300000501	3300000501_2	3300000501.a:Draft_100379_6	unknown
3300000501	3300000501_2	3300000501.a:Draft_100076_3	unknown
3300000501	3300000501_2	3300000501.a:Draft_100076_8	unknown
3300000501	3300000501_2	3300000501.a:Draft_100076_15	peptide
3300000501	3300000501_2	3300000501.a:Draft_100367_7	unknown
3300000501	3300000501_2	3300000501.a:Draft_100367_8	unknown
3300000501	3300000501_2	3300000501.a:Draft_100452_1	unknown
3300000501	3300000501_2	3300000501.a:Draft_100483_7	unknown
3300000501	3300000501_2	3300000501.a:Draft_100828_1	unknown
3300000501	3300000501_2	3300000501.a:Draft_100010_9	unknown
3300000501	3300000501_2	3300000501.a:Draft_100010_28	unknown
3300000501	3300000501_2	3300000501.a:Draft_100010_29	unknown
3300000501	3300000501_2	3300000501.a:Draft_100010_30	others
3300000501	3300000501_2	3300000501.a:Draft_100247_8	unknown
3300000501	3300000501_2	3300000501.a:Draft_100084_6	beta_lactam
3300000501	3300000501_2	3300000501.a:Draft_100500_2	unknown
3300000501	3300000501_2	3300000501.a:Draft_100586_2	others
3300000501	3300000501_2	3300000501.a:Draft_100586_5	lincosamide;macrolide;streptogramin
3300000501	3300000501_2	3300000501.a:Draft_100373_5	beta_lactam
3300000501	3300000501_2	3300000501.a:Draft_100567_10	macrolide
3300000501	3300000501_2	3300000501.a:Draft_100094_3	aminoglycoside
3300000501	3300000501_2	3300000501.a:Draft_100956_3	lincosamide;macrolide;streptogramin
3300000501	3300000501_2	3300000501.a:Draft_100267_6	beta_lactam
3300000501	3300000501_2	3300000501.a:Draft_100267_7	beta_lactam
3300000501	3300000501_2	3300000501.a:Draft_100234_2	unknown
3300000501	3300000501_2	3300000501.a:Draft_100234_3	tetracycline
3300000501	3300000501_2	3300000501.a:Draft_100234_8	unknown
3300000501	3300000501_2	3300000501.a:Draft_100695_3	unknown
3300000501	3300000501_2	3300000501.a:Draft_100297_6	lincosamide;macrolide;streptogramin
3300000501	3300000501_2	3300000501.a:Draft_100424_4	peptide
3300000501	3300000501_2	3300000501.a:Draft_100424_5	unknown
3300000501	3300000501_2	3300000501.a:Draft_100652_5	unknown
3300000501	3300000501_2	3300000501.a:Draft_100464_6	unknown
3300000501	3300000501_2	3300000501.a:Draft_100370_1	aminocoumarin;beta_lactam;diaminopyrimidine;fluoroquinolone;macrolide;peptide;tetracycline
3300000501	3300000501_2	3300000501.a:Draft_100370_2	unknown
3300000501	3300000501_2	3300000501.a:Draft_100370_3	unknown
3300000501	3300000501_2	3300000501.a:Draft_100479_5	unknown
3300000501	3300000501_2	3300000501.a:Draft_100403_3	unknown
3300000501	3300000501_2	3300000501.a:Draft_100683_6	aminoglycoside
3300000501	3300000501_2	3300000501.a:Draft_100510_6	beta_lactam
3300000501	3300000501_2	3300000501.a:Draft_100101_8	glycopeptide
3300000501	3300000501_2	3300000501.a:Draft_100299_10	unknown
3300000501	3300000501_2	3300000501.a:Draft_100576_10	unknown
3300000501	3300000501_2	3300000501.a:Draft_100104_3	macrolide
3300000501	3300000501_2	3300000501.a:Draft_100104_13	lincosamide;macrolide
3300000501	3300000501_2	3300000501.a:Draft_100713_3	others
3300000501	3300000501_3	3300000501.a:Draft_100881_2	unknown
3300000501	3300000501_3	3300000501.a:Draft_100881_3	unknown
3300000501	3300000501_3	3300000501.a:Draft_100417_7	unknown
3300000501	3300000501_3	3300000501.a:Draft_100405_4	aminocoumarin
3300000501	3300000501_3	3300000501.a:Draft_100386_3	beta_lactam
3300000501	3300000501_3	3300000501.a:Draft_100137_10	others
3300000501	3300000501_3	3300000501.a:Draft_100729_1	unknown
3300000501	3300000501_3	3300000501.a:Draft_100642_4	unknown
3300000501	3300000501_3	3300000501.a:Draft_100342_6	unknown
3300000501	3300000501_3	3300000501.a:Draft_100262_3	unknown
3300000501	3300000501_3	3300000501.a:Draft_100553_1	unknown
3300000501	3300000501_3	3300000501.a:Draft_100807_1	unknown
3300000501	3300000501_3	3300000501.a:Draft_100807_3	glycopeptide
3300000501	3300000501_3	3300000501.a:Draft_100930_2	unknown
3300000501	3300000501_3	3300000501.a:Draft_100930_3	beta_lactam
3300000501	3300000501_3	3300000501.a:Draft_100995_4	peptide
3300000501	3300000501_3	3300000501.a:Draft_100804_5	unknown
3300000501	3300000501_3	3300000501.a:Draft_100196_4	unknown
3300000501	3300000501_3	3300000501.a:Draft_100196_6	beta_lactam
3300000501	3300000501_3	3300000501.a:Draft_100196_8	others
3300000501	3300000501_3	3300000501.a:Draft_100196_10	unknown
3300000501	3300000501_3	3300000501.a:Draft_100764_1	beta_lactam
3300000501	3300000501_3	3300000501.a:Draft_100698_2	unknown
3300000501	3300000501_3	3300000501.a:Draft_100404_10	unknown
3300000501	3300000501_3	3300000501.a:Draft_100331_6	beta_lactam;fluoroquinolone
3300000501	3300000501_3	3300000501.a:Draft_100331_8	fluoroquinolone
3300000501	3300000501_3	3300000501.a:Draft_100740_2	aminoglycoside
3300000501	3300000501_3	3300000501.a:Draft_100939_1	unknown
3300000501	3300000501_3	3300000501.a:Draft_100939_2	others
3300000501	3300000501_3	3300000501.a:Draft_100939_3	beta_lactam
3300000501	3300000501_3	3300000501.a:Draft_100604_6	unknown
3300000501	3300000501_3	3300000501.a:Draft_100322_2	unknown
3300000501	3300000501_3	3300000501.a:Draft_100322_3	unknown
3300000501	3300000501_3	3300000501.a:Draft_100437_6	beta_lactam
3300000501	3300000501_3	3300000501.a:Draft_100437_10	unknown
3300000501	3300000501_3	3300000501.a:Draft_100437_14	tetracycline
3300000501	3300000501_3	3300000501.a:Draft_100846_2	lincosamide;macrolide;streptogramin
3300000501	3300000501_3	3300000501.a:Draft_100846_3	lincosamide;streptogramin
3300000501	3300000501_3	3300000501.a:Draft_100875_5	others
3300000501	3300000501_3	3300000501.a:Draft_100149_11	aminoglycoside
3300000501	3300000501_3	3300000501.a:Draft_100254_8	unknown
3300000501	3300000501_3	3300000501.a:Draft_100677_4	glycopeptide
3300000501	3300000501_3	3300000501.a:Draft_100050_19	unknown
3300000501	3300000501_3	3300000501.a:Draft_100132_2	unknown
3300000501	3300000501_3	3300000501.a:Draft_100132_10	aminoglycoside
3300000501	3300000501_3	3300000501.a:Draft_100435_6	lincosamide;macrolide;streptogramin
3300000501	3300000501_3	3300000501.a:Draft_101033_3	unknown
3300000501	3300000501_3	3300000501.a:Draft_100328_2	unknown
3300000501	3300000501_3	3300000501.a:Draft_100328_3	unknown
3300000501	3300000501_3	3300000501.a:Draft_100328_4	unknown
3300000501	3300000501_3	3300000501.a:Draft_100737_3	unknown
3300000501	3300000501_3	3300000501.a:Draft_100550_8	unknown
3300000501	3300000501_3	3300000501.a:Draft_100091_2	others
3300000501	3300000501_3	3300000501.a:Draft_100091_4	others
3300000501	3300000501_3	3300000501.a:Draft_100091_13	peptide
3300000501	3300000501_3	3300000501.a:Draft_100091_15	unknown
3300000501	3300000501_3	3300000501.a:Draft_100448_3	peptide
3300000501	3300000501_3	3300000501.a:Draft_100509_2	unknown
3300000501	3300000501_3	3300000501.a:Draft_100899_4	unknown
3300000501	3300000501_3	3300000501.a:Draft_100334_8	unknown
3300000501	3300000501_3	3300000501.a:Draft_100135_8	tetracycline
3300000501	3300000501_3	3300000501.a:Draft_100041_20	aminoglycoside
3300000501	3300000501_3	3300000501.a:Draft_100258_12	lincosamide;macrolide;streptogramin
3300000501	3300000501_3	3300000501.a:Draft_100697_5	unknown
3300000501	3300000501_3	3300000501.a:Draft_100498_2	glycopeptide
3300000501	3300000501_3	3300000501.a:Draft_100600_9	unknown
3300000501	3300000501_3	3300000501.a:Draft_100261_2	unknown
3300000501	3300000501_3	3300000501.a:Draft_100261_5	unknown
3300000501	3300000501_3	3300000501.a:Draft_100065_20	glycopeptide
3300000501	3300000501_3	3300000501.a:Draft_100256_8	unknown
3300000501	3300000501_3	3300000501.a:Draft_100256_9	unknown
3300000501	3300000501_3	3300000501.a:Draft_100256_10	macrolide
3300000501	3300000501_3	3300000501.a:Draft_100444_4	unknown
3300000501	3300000501_3	3300000501.a:Draft_100444_9	tetracycline;others
3300000501	3300000501_3	3300000501.a:Draft_100444_10	macrolide
3300000501	3300000501_3	3300000501.a:Draft_100242_3	others
3300000501	3300000501_3	3300000501.a:Draft_100242_4	macrolide
3300000501	3300000501_3	3300000501.a:Draft_100242_5	unknown
3300000501	3300000501_3	3300000501.a:Draft_100160_2	unknown
3300000501	3300000501_3	3300000501.a:Draft_100494_3	unknown
3300000501	3300000501_3	3300000501.a:Draft_100494_5	unknown
3300000501	3300000501_3	3300000501.a:Draft_100494_7	unknown
3300000501	3300000501_3	3300000501.a:Draft_100237_12	unknown
3300000501	3300000501_3	3300000501.a:Draft_100495_8	unknown
3300000501	3300000501_3	3300000501.a:Draft_100495_9	unknown
3300000501	3300000501_3	3300000501.a:Draft_100142_7	others
3300000501	3300000501_3	3300000501.a:Draft_100142_8	others
3300000501	3300000501_3	3300000501.a:Draft_100632_1	others
3300000501	3300000501_3	3300000501.a:Draft_100252_6	tetracycline
3300000503	3300000503_3	3300000503.a:M750CN_1006461_12	tetracycline
3300000503	3300000503_3	3300000503.a:M750CN_1000327_4	aminocoumarin
3300000503	3300000503_3	3300000503.a:M750CN_1000327_5	fluoroquinolone
3300000503	3300000503_3	3300000503.a:M750CN_1000327_10	beta_lactam
3300000503	3300000503_3	3300000503.a:M750CN_1000707_7	unknown
3300000503	3300000503_3	3300000503.a:M750CN_1004157_5	unknown
3300000503	3300000503_3	3300000503.a:M750CN_1000665_41	unknown
3300000503	3300000503_3	3300000503.a:M750CN_1000665_43	others
3300000503	3300000503_3	3300000503.a:M750CN_1000665_45	others
3300000503	3300000503_3	3300000503.a:M750CN_1000665_46	unknown
3300000503	3300000503_3	3300000503.a:M750CN_1001655_3	unknown
3300000503	3300000503_3	3300000503.a:M750CN_1001655_4	peptide
3300000503	3300000503_3	3300000503.a:M750CN_1001031_1	lincosamide;macrolide;streptogramin
3300000503	3300000503_3	3300000503.a:M750CN_1001716_18	unknown
3300000503	3300000503_3	3300000503.a:M750CN_1001716_20	unknown
3300000503	3300000503_3	3300000503.a:M750CN_1002402_3	glycopeptide
3300000503	3300000503_3	3300000503.a:M750CN_1000489_13	tetracycline;others
3300000503	3300000503_3	3300000503.a:M750CN_1002724_1	unknown
3300000503	3300000503_3	3300000503.a:M750CN_1000212_6	beta_lactam
3300000503	3300000503_3	3300000503.a:M750CN_1000212_62	unknown
3300000503	3300000503_3	3300000503.a:M750CN_1001561_24	unknown
3300000503	3300000503_3	3300000503.a:M750CN_1000206_3	unknown
3300000503	3300000503_3	3300000503.a:M750CN_1000206_4	unknown
3300000503	3300000503_3	3300000503.a:M750CN_1000817_3	aminoglycoside
3300000503	3300000503_3	3300000503.a:M750CN_1001812_11	beta_lactam
3300000503	3300000503_3	3300000503.a:M750CN_1000606_10	peptide
3300000503	3300000503_3	3300000503.a:M750CN_1000801_76	unknown
3300000503	3300000503_3	3300000503.a:M750CN_1000801_122	lincosamide;macrolide;streptogramin
3300000503	3300000503_3	3300000503.a:M750CN_1003490_12	others
3300000503	3300000503_3	3300000503.a:M750CN_1003490_16	unknown
3300000503	3300000503_3	3300000503.a:M750CN_1000766_9	unknown
3300000503	3300000503_3	3300000503.a:M750CN_1000766_16	beta_lactam
3300000503	3300000503_3	3300000503.a:M750CN_1000766_26	unknown
3300000503	3300000503_3	3300000503.a:M750CN_1000766_32	unknown
3300000503	3300000503_3	3300000503.a:M750CN_1002606_2	tetracycline
3300000503	3300000503_3	3300000503.a:M750CN_1000736_4	unknown
3300000503	3300000503_3	3300000503.a:M750CN_1000738_42	unknown
3300000503	3300000503_3	3300000503.a:M750CN_1001756_5	beta_lactam
3300000503	3300000503_3	3300000503.a:M750CN_1000447_2	beta_lactam
[truncated: 384,577 more rows]
